# Supplementary material for: Epidemiology of Extended-Spectrum β-Lactamase-Producing E. coli and Vancomycin-Resistant Enterococci in the Northern Dutch–German Cross-Border Region
Source: Front Microbiol. 2017 Oct 5;8:1914. doi: 10.3389/fmicb.2017.01914 (PMC5633748; doi:10.3389/fmicb.2017.01914)
Supplement: TABLE S1 — Metrics on raw read data and assemblies. [file Table_1.XLSX]

## Sheet: metrics raw data and assembly
	Number of contigs <1000	N50 >15.000	Max contig length >50.000	Contig total bp	Coverage >30x	% reads used >90%	% of expected genome size >90% - <115%		Reads count	Reads average lenght	Count matched
E. coli
1_Esco_CA-NL	118	191682	358090	5355780	84.9416	99.6022	98.4518		2021636	225.03	2013594
2_Esco_CA-NL	108	163016	364102	5283863	86.3782	99.439	97.1298		2721752	167.69	2706482
3_Esco_CA-NL	247	99795	322831	5808942	55.293	99.1058	106.782		1648839	194.8	1634095
4_Esco_CA-NL	141	98292	267208	5427644	76.4339	99.5914	99.7729		1841350	225.3	1833826
5_Esco_CA-NL	166	76293	203186	4967893	73.1501	99.4537	91.3216		1624869	223.65	1615992
6_Esco_CA-NL	65	193003	705749	4964881	90.8596	99.4843	91.2662		2265390	199.13	2253707
7_Esco_CA-NL	107	125308	478078	4861038	91.403	99.5276	89.3573		1986025	223.72	1976643
8_Esco_CA-NL	126	135970	505790	5245727	64.6179	99.2822	96.4288		1532958	221.12	1521955
9_Esco_CA-NL	107	126118	355226	4742141	134.385	99.592	87.1717		3849660	165.54	3833954
10_Esco_CA-NL	131	68898	215278	4592628	86.8524	99.5941	84.4233		1751629	227.72	1744519
11_Esco_CA-NL	119	148112	373540	5351130	65.411	99.6245	98.3664		1536467	227.81	1530698
12_Esco_HA-NL	55	223440	572354	4492147	166.693	99.197	82.5762		5836391	128.3	5789524
12b_Esco_HA-NL	75	127820	354607	4496772	35.5117	99.5432	82.6612		938899	170.08	934610
13_Esco_HA-NL	86	191392	570686	5038933	100.132	99.3438	92.6274		2758668	182.9	2740565
14_Esco_HA-NL	175	150214	284655	4832324	93.6477	98.8426	88.8295		3537371	127.93	3496430
15_Esco_HA-NL	138	190832	408059	5347576	97.3577	99.3915	98.301		3296572	157.93	3276511
16_Esco_HA-NL	119	172411	420618	5194891	84.3438	99.5517	95.4943		3354184	130.63	3339148
17_Esco_HA-NL	116	166159	602705	5399155	127.755	99.5047	99.2492		4039881	170.74	4019870
18_Esco_HA-NL	137	145507	275025	5215799	52.5482	99.2191	95.8787		1799021	152.35	1784973
19_Esco_HA-NL	105	128899	313660	4866096	111.725	99.5882	89.4503		3272321	166.14	3258844
20_Esco_HA-NL	132	109269	363528	5099690	84.7865	99.3387	93.7443		2820330	153.31	2801679
20b_Esco_HA-NL	86	217811	343117	4857676	41.4509	99.5809	89.2955		1169242	172.21	1164342
21_Esco_HA-NL	136	111742	305200	5279160	75.9825	99.5733	97.0434		1825862	219.69	1818071
22_Esco_HA-NL	89	147942	294513	5142005	86.4436	99.6226	94.5222		2166676	205.15	2158499
22c_Esco_HA-NL	203	62928	186153	5127236	29.9125	99.3475	94.2507		970810	157.98	964475
23_Esco_HA-NL	87	133573	352442	4976051	87.83	99.69	91.5		1900596	229.94	1894797
24_Esco_HA-NL	114	109880	235251	4819129	67.1232	99.5303	88.5869		1411446	229.18	1404817
25_Esco_HA-NL	109	153918	442015	5261580	61.654	98.5198	96.7202		1463690	221.63	1442025
25b_Esco_HA-NL	458	22197	110084	5244141	20.4837	98.8358	96.3997		656398	163.65	648756
26_Esco_HA-NL	89	174102	404229	5116427	87.4973	99.7136	94.052		1964945	227.83	1959317
27_Esco_HA-NL	214	65691	247479	5196831	85.1724	99.5096	95.53		1946210	227.43	1936665
28_Esco_HA-NL	56	173305	457591	4784220	76.4904	99.6564	87.9452		1595930	229.3	1590447
29_Esco_HA-NL	205	89142	203044	5187114	58.839	99.6086	95.3514		1325362	230.28	1320175
30_Esco_HA-NL	82	148216	451007	4971572	83.6607	99.5121	91.3892		1848393	225.02	1839374
31_Esco_HA-NL	158	83469	233486	5011249	82.4229	99.6794	92.1185		1817965	227.2	1812137
32_Esco_HA-NL	109	153918	442015	5261580	61.654	98.5198	96.7202		1463690	221.63	1442025
32b_Esco_HA-NL	189	51700	148831	5078255	22.9227	99.3228	93.3503		704857	165.15	700084
33_Esco_HA-NL	58	244539	407504	4995036	117.528	99.6645	91.8205		3375428	173.92	3364104
33b_Esco_HA-NL	89	253460	414095	4993860	49.7603	99.6221	91.7989		1613400	154.02	1607303
34_Esco_HA-NL	139	112993	295864	5152838	89.1227	99.6178	94.7213		2031654	226.04	2023889
35_Esco_HA-NL	124	119161	359876	5059658	67.8148	99.0576	93.0084		1577416	217.52	1562551
35b_Esco_HA-NL	235	56790	187134	4989725	22.7517	99.2837	91.7229		633934	179.08	629393
36_Esco_HA-NL	132	131356	402574	5095672	71.3999	99.5219	93.6704		2224309	163.57	2213674
37_Esco_HA-DE	108	133196	497892	5370809	84.4854	99.7021	98.7281		1872235	242.36	1866657
38_Esco_HA-DE	61	274210	838823	5526501	40.3351	99.1896	101.59		994920	224.05	986857
39_Esco_HA-DE	44	210315	481462	4692670	76.9127	99.6448	86.2623		1525985	236.52	1520565
40_Esco_HA-DE	114	112692	287503	4908468	42.5002	99.4487	90.2292		861779	242.07	857028
41_Esco_HA-DE	92	140654	439539	4832312	64.4012	99.6804	88.8293		1297992	239.76	1293844
42_Esco_HA-DE	82	274276	718677	4974466	66.477	99.7151	91.4424		1397607	236.61	1393625
43_Esco_HA-DE	193	70632	152492	4956801	55.2915	99.2211	91.1177		1144482	239.47	1135568
44_Esco_HA-DE	139	112193	287998	5019313	68.5375	99.2107	92.2668		1459096	235.77	1447579
45_Esco_HA-DE	212	66407	203445	5365665	57.3039	99.3163	98.6335		1344500	228.69	1335308
46_Esco_HA-DE	82	218246	358823	4973327	61.9541	99.5671	91.4215		1301009	236.83	1295377
47_Esco_HA-DE	143	119425	279283	5285998	64.0554	99.6564	97.1691		1434793	235.99	1429863
48_Esco_HA-DE	190	75705	319715	5421044	70.0026	98.8955	99.6515		1628210	233.07	1610227
E. faecium
1_Efcm_CA-NL	99	69218	233412	2528636	101.027	98.968	86.3016		1085629	235.31	1074425
2_Efcm_HA-NL	175	36317	148624	2991184	126.047	99.3396	102.088		1588025	237.42	1577537
3_Efcm_HA-NL	182	35172	148166	2994909	156.943	99.3286	102.215		2019371	232.76	2005812
4_Efcm_HA-NL	178	34655	146554	2941833	130.211	99.4442	100.404		1638752	233.75	1629644
5_Efcm_HA-NL	191	31780	111795	2942805	161.655	98.8323	100.437		2068528	229.98	2044374
6_Efcm_HA-NL	191	32824	106547	2973627	138.894	98.8233	101.489		1770177	233.32	1749347
7_Efcm_HA-NL	142	47512	146738	2884089	143.146	99.5971	98.4331		1588545	259.89	1582145
8_Efcm_HA-DE	178	34271	134529	2982597	136.096	99.5232	101.795		1615214	251.31	1607512
9_Efcm_HA-DE	167	46221	145187	2955402	150.253	99.5939	100.867		1756628	252.79	1749495
10_Efcm_HA-DE	221	36608	190812	2987218	169.032	99.5817	101.953		1980600	254.94	1972316
11_Efcm_HA-DE	175	37291	134580	3063945	107.287	99.1886	104.572		1449009	226.86	1437252
