# Supplementary material for: Epidemiology of Extended-Spectrum β-Lactamase-Producing E. coli and Vancomycin-Resistant Enterococci in the Northern Dutch–German Cross-Border Region
Source: Front Microbiol. 2017 Oct 5;8:1914. doi: 10.3389/fmicb.2017.01914 (PMC5633748; doi:10.3389/fmicb.2017.01914)
Supplement: TABLE S3 — Genes included in the cgMLST scheme of E. coli. [file Table_3.XLS]

## Sheet: E_coli_cgMLST_1771_targets_K-12
Target	Gene	Note	Product	Abs. Offset	Ref.-seq. len.	Translated
ECDH10B_RS00005		Derived by automated computational analysis using gene prediction method: Protein Homology.	thr operon leader peptide	189	66	yes
ECDH10B_RS00010		Derived by automated computational analysis using gene prediction method: Protein Homology.	bifunctional aspartokinase I/homoserine dehydrogenase I	336	2463	yes
ECDH10B_RS00015		Derived by automated computational analysis using gene prediction method: Protein Homology.	homoserine kinase	2800	933	yes
ECDH10B_RS00055		Derived by automated computational analysis using gene prediction method: Protein Homology.	succinate-acetate/proton symporter SatP	9927	567	yes
ECDH10B_RS00075		Derived by automated computational analysis using gene prediction method: Protein Homology.	molecular chaperone DnaJ	14167	1131	yes
ECDH10B_RS00110		Derived by automated computational analysis using gene prediction method: Protein Homology.	30S ribosomal protein S20	20814	264	yes
ECDH10B_RS00115		Derived by automated computational analysis using gene prediction method: Protein Homology.	hypothetical protein	21180	219	yes
ECDH10B_RS00120		Derived by automated computational analysis using gene prediction method: Protein Homology.	bifunctional riboflavin kinase/FMN adenylyltransferase	21406	942	yes
ECDH10B_RS00125		Derived by automated computational analysis using gene prediction method: Protein Homology.	isoleucine--tRNA ligase	22390	2817	yes
ECDH10B_RS00130		Derived by automated computational analysis using gene prediction method: Protein Homology.	lipoprotein signal peptidase	25206	495	yes
ECDH10B_RS00135		rotamase; accelerates isomerization of the peptidyl prolyl bond, involved in the folding of proteases; Derived by automated computational analysis using gene prediction method: Protein Homology.	peptidyl-prolyl cis-trans isomerase	25825	450	yes
ECDH10B_RS00140		Derived by automated computational analysis using gene prediction method: Protein Homology.	4-hydroxy-3-methylbut-2-enyl diphosphate reductase	26276	951	yes
ECDH10B_RS00165		Derived by automated computational analysis using gene prediction method: Protein Homology.	carbamoyl-phosphate synthase small subunit	29650	1149	yes
ECDH10B_RS00170		Derived by automated computational analysis using gene prediction method: Protein Homology.	carbamoyl-phosphate synthase large chain	30816	3222	yes
ECDH10B_RS00180		regulator of carnitine metabolism; induces the caiTABCDE and fixABCX operons; Derived by automated computational analysis using gene prediction method: Protein Homology.	transcriptional activatory protein CaiF	34299	396	yes
ECDH10B_RS00195		Derived by automated computational analysis using gene prediction method: Protein Homology.	ATP-dependent acyl-CoA ligase	36270	1554	yes
ECDH10B_RS00200		catalyzes formation of L-carnitinyl-CoA by transfering the CoA moiety from gamma-butyrobetainyl-CoA, also catalyzes the formation of crotonobetainyl-CoA by transfer of CoA from gamma-butyrobetainyl-CoA or L-carnitinyl-CoA to crotonobetaine; Derived by automated computational analysis using gene prediction method: Protein Homology.	L-carnitine CoA-transferase	37897	1218	yes
ECDH10B_RS00205		catalyzes the reduction of crotonobetainyl-CoA to gamma-butyrobetainyl-CoA; Derived by automated computational analysis using gene prediction method: Protein Homology.	crotonobetainyl-CoA dehydrogenase	39243	1143	yes
ECDH10B_RS00210		catalyzes the exchange of L-carnitine for gamma-butyrobetaine in carnitine metabolism; Derived by automated computational analysis using gene prediction method: Protein Homology.	L-carnitine/gamma-butyrobetaine antiporter	40416	1515	yes
ECDH10B_RS00215		required for anaerobic carnitine reduction, may act to transfer electrons to crotonobetaine reductase; Derived by automated computational analysis using gene prediction method: Protein Homology.	protein FixA	42402	771	yes
ECDH10B_RS00220		Derived by automated computational analysis using gene prediction method: Protein Homology.	protein FixB	43187	942	yes
ECDH10B_RS00225		FAD/NAD(P)-binding domain; possibly part of an electron transfer system required for anaerobic carnitine reduction; Derived by automated computational analysis using gene prediction method: Protein Homology.	protein FixC	44179	1287	yes
ECDH10B_RS00230		Derived by automated computational analysis using gene prediction method: Protein Homology.	ferredoxin-like protein FixX	45462	288	yes
ECDH10B_RS00235		Derived by automated computational analysis using gene prediction method: Protein Homology.	MFS transporter	45806	1332	yes
ECDH10B_RS00245		Derived by automated computational analysis using gene prediction method: Protein Homology.	glutathione-regulated potassium-efflux system protein KefC	47768	1863	yes
ECDH10B_RS00250	folA	catalyzes the reduction of dihydrofolate to tetrahydrofolate; Derived by automated computational analysis using gene prediction method: Protein Homology.	dihydrofolate reductase	49822	480	yes
ECDH10B_RS00260		Derived by automated computational analysis using gene prediction method: Protein Homology.	Co2+/Mg2+ efflux protein ApaG	51228	378	yes
ECDH10B_RS00265	ksgA	in Escherichia coli this enzyme catalyzes the transfer of a total of four methyl groups from S-adenosyl-l-methionine (S-AdoMet) to two adjacent adenosine bases A1518 and A1519 in 16S rRNA; mutations in ksgA causes resistance to the translation initiation inhibitor kasugamycin; members of this protein family have secondary functions; Derived by automated computational analysis using gene predictio…	ribosomal RNA small subunit methyltransferase A	51608	822	yes
ECDH10B_RS00270		Derived by automated computational analysis using gene prediction method: Protein Homology.	4-hydroxythreonine-4-phosphate dehydrogenase	52426	990	yes
ECDH10B_RS00275		Derived by automated computational analysis using gene prediction method: Protein Homology.	chaperone SurA	53415	1287	yes
ECDH10B_RS00280		Derived by automated computational analysis using gene prediction method: Protein Homology.	LPS-assembly protein LptD	54754	2355	yes
ECDH10B_RS00285		Derived by automated computational analysis using gene prediction method: Protein Homology.	molecular chaperone DjlA	57363	816	yes
ECDH10B_RS00310		MraZ; UPF0040; crystal structure shows similarity to AbrB; Derived by automated computational analysis using gene prediction method: Protein Homology.	division/cell wall cluster transcriptional repressor MraZ	63737	459	yes
ECDH10B_RS00315		Derived by automated computational analysis using gene prediction method: Protein Homology.	ribosomal RNA small subunit methyltransferase H	64197	942	yes
ECDH10B_RS00320		Derived by automated computational analysis using gene prediction method: Protein Homology.	cell division protein FtsL	65135	366	yes
ECDH10B_RS00335		Derived by automated computational analysis using gene prediction method: Protein Homology.	UDP-N-acetylmuramoyl-tripeptide--D-alanyl-D- alanine ligase	68753	1359	yes
ECDH10B_RS00350		Derived by automated computational analysis using gene prediction method: Protein Homology.	lipid II flippase FtsW	72506	1245	yes
ECDH10B_RS00355		Derived by automated computational analysis using gene prediction method: Protein Homology.	UDP-N-acetylglucosamine--N-acetylmuramyl- (pentapeptide) pyrophosphoryl-undecaprenol N-acetylglucosamine transferase	73747	1068	yes
ECDH10B_RS00360		Derived by automated computational analysis using gene prediction method: Protein Homology.	UDP-N-acetylmuramate--L-alanine ligase	74868	1476	yes
ECDH10B_RS00370		involved in septum formation; Derived by automated computational analysis using gene prediction method: Protein Homology.	cell division protein FtsQ	77258	831	yes
ECDH10B_RS00375		Derived by automated computational analysis using gene prediction method: Protein Homology.	cell division protein FtsA	78085	1263	yes
ECDH10B_RS00380		Derived by automated computational analysis using gene prediction method: Protein Homology.	cell division protein FtsZ	79408	1152	yes
ECDH10B_RS00385		Derived by automated computational analysis using gene prediction method: Protein Homology.	UDP-3-O-[3-hydroxymyristoyl] N-acetylglucosamine deacetylase	80660	918	yes
ECDH10B_RS00390		secM translational pause allows for the initiation of secA translation; Derived by automated computational analysis using gene prediction method: Protein Homology.	SecA regulator SecM	81808	513	yes
ECDH10B_RS00395		Derived by automated computational analysis using gene prediction method: Protein Homology.	protein translocase subunit SecA	82382	2706	yes
ECDH10B_RS00410		inhibits supercoiling by DNA gyrase by binding to the GyrB subunit; Derived by automated computational analysis using gene prediction method: Protein Homology.	DNA gyrase inhibitor YacG	85752	198	yes
ECDH10B_RS00420		Derived by automated computational analysis using gene prediction method: Protein Homology.	dephospho-CoA kinase	86702	621	yes
ECDH10B_RS00425		Derived by automated computational analysis using gene prediction method: Protein Homology.	guanosine monophosphate reductase	87547	1044	yes
ECDH10B_RS00440		Derived by automated computational analysis using gene prediction method: Protein Homology.	prepilin peptidase-dependent protein D	91212	441	yes
ECDH10B_RS00450		catalyzes the formation of pyridine-2,3-dicarboxylate and 5-phospho-alpha-D-ribose 1-diphosphate from nictinate D-ribonucleotide; Derived by automated computational analysis using gene prediction method: Protein Homology.	nicotinate-nucleotide pyrophosphorylase [carboxylating]	91855	894	yes
ECDH10B_RS00455		Derived by automated computational analysis using gene prediction method: Protein Homology.	1,6-anhydro-N-acetylmuramyl-L-alanine amidase AmpD	92836	552	yes
ECDH10B_RS00460		involved in regulation of beta-lactamase; putative signaling protein; Derived by automated computational analysis using gene prediction method: Protein Homology.	protein AmpE	93384	855	yes
ECDH10B_RS00465		Derived by automated computational analysis using gene prediction method: Protein Homology.	aromatic amino acid transporter AroP	94281	1371	yes
ECDH10B_RS00470		Derived by automated computational analysis using gene prediction method: Protein Homology.	pyruvate dehydrogenase complex repressor	96195	765	yes
ECDH10B_RS00475		Derived by automated computational analysis using gene prediction method: Protein Homology.	pyruvate dehydrogenase E1 component	97120	2664	yes
ECDH10B_RS00485		Derived by automated computational analysis using gene prediction method: Protein Homology.	dihydrolipoyl dehydrogenase	102015	1425	yes
ECDH10B_RS00495		Derived by automated computational analysis using gene prediction method: Protein Homology.	aconitate hydratase B	105718	2598	yes
ECDH10B_RS00500		Derived by automated computational analysis using gene prediction method: Protein Homology.	UPF0231 family protein	108491	363	yes
ECDH10B_RS00505		Derived by automated computational analysis using gene prediction method: Protein Homology.	S-adenosylmethionine decarboxylase proenzyme	108891	795	yes
ECDH10B_RS00510		Derived by automated computational analysis using gene prediction method: Protein Homology.	polyamine aminopropyltransferase	109701	867	yes
ECDH10B_RS00515		Derived by automated computational analysis using gene prediction method: Protein Homology.	PulS_OutS family protein	110673	348	yes
ECDH10B_RS00525		quinoprotein glucose dehydrogenase; catalyzes the formation of D-glucono-1,5-lactone from D-glucose and ubiquinone; Derived by automated computational analysis using gene prediction method: Protein Homology.	quinoprotein glucose dehydrogenase	112938	2391	yes
ECDH10B_RS00530		Derived by automated computational analysis using gene prediction method: Protein Homology.	hypoxanthine phosphoribosyltransferase	115534	537	yes
ECDH10B_RS00535		Derived by automated computational analysis using gene prediction method: Protein Homology.	carbonic anhydrase	116111	663	yes
ECDH10B_RS00540		Derived by automated computational analysis using gene prediction method: Protein Homology.	ABC transporter ATPase	116882	927	yes
ECDH10B_RS00545		Derived by automated computational analysis using gene prediction method: Protein Homology.	inner membrane transport permease YadH	117805	771	yes
ECDH10B_RS00570		Derived by automated computational analysis using gene prediction method: Protein Homology.	pantoate--beta-alanine ligase	122047	852	yes
ECDH10B_RS00625		Derived by automated computational analysis using gene prediction method: Protein Homology.	tRNA glutamyl-Q(34) synthetase GluQRS	133289	897	yes
ECDH10B_RS00630		Derived by automated computational analysis using gene prediction method: Protein Homology.	RNA polymerase-binding transcription factor DksA	134252	456	yes
ECDH10B_RS00640		Derived by automated computational analysis using gene prediction method: Protein Homology.	RNA 2',3'-cyclic phosphodiesterase	135604	531	yes
ECDH10B_RS00655		Derived by automated computational analysis using gene prediction method: Protein Homology.	penicillin-binding protein 1B	138833	2535	yes
ECDH10B_RS00670		Part of the FhuBCD ATP-dependent iron (III) hydroxamate transporter; binds to all hydroxamate siderophores; Derived by automated computational analysis using gene prediction method: Protein Homology.	iron(3+)-hydroxamate-binding protein FhuD	144678	891	yes
ECDH10B_RS00680		Derived by automated computational analysis using gene prediction method: Protein Homology.	glutamate-1-semialdehyde 2,1-aminomutase	147705	1281	yes
ECDH10B_RS00700		Derived by automated computational analysis using gene prediction method: Protein Homology.	cobalamin-binding protein	151765	801	yes
ECDH10B_RS00710		Derived by automated computational analysis using gene prediction method: Protein Homology.	deoxyguanosinetriphosphate triphosphohydrolase	153340	1518	yes
ECDH10B_RS00715		protease Do; required at high temperature; degrades damaged proteins; Derived by automated computational analysis using gene prediction method: Protein Homology.	periplasmic serine endoprotease DegP	154987	1425	yes
ECDH10B_RS00725		Derived by automated computational analysis using gene prediction method: Protein Homology.	hypothetical protein	157812	387	yes
ECDH10B_RS00735		Derived by automated computational analysis using gene prediction method: Protein Homology.	2,3,4,5-tetrahydropyridine-2,6-dicarboxylate N-succinyltransferase	159226	825	yes
ECDH10B_RS00740		catalyzes the uridylylation or deuridylylation of the PII nitrogen regulatory protein; Derived by automated computational analysis using gene prediction method: Protein Homology.	bifunctional uridylyltransferase/uridylyl-removing protein	160081	2673	yes
ECDH10B_RS00745		Derived by automated computational analysis using gene prediction method: Protein Homology.	methionine aminopeptidase	162815	795	yes
ECDH10B_RS00750		Derived by automated computational analysis using gene prediction method: Protein Homology.	30S ribosomal protein S2	163977	726	yes
ECDH10B_RS00755		Derived by automated computational analysis using gene prediction method: Protein Homology.	elongation factor Ts	164960	852	yes
ECDH10B_RS00760		Derived by automated computational analysis using gene prediction method: Protein Homology.	UMP kinase	165958	726	yes
ECDH10B_RS00765		Derived by automated computational analysis using gene prediction method: Protein Homology.	ribosome-recycling factor	166975	558	yes
ECDH10B_RS00770		Derived by automated computational analysis using gene prediction method: Protein Homology.	1-deoxy-D-xylulose-5-phosphate reductoisomerase	167624	1197	yes
ECDH10B_RS00775		catalyzes the formation of undecaprenyl pyrophosphate from isopentenyl pyrophosphate; Derived by automated computational analysis using gene prediction method: Protein Homology.	(2E,6E)-farnesyl- diphosphate-specific ditrans,polycis-undecaprenyl-diphosphate synthase	169009	759	yes
ECDH10B_RS00780	cdsA	catalyzes the synthesis of CDP-diglyceride from CTP and phosphatidate; Derived by automated computational analysis using gene prediction method: Protein Homology.	phosphatidate cytidylyltransferase	169780	858	yes
ECDH10B_RS00785		Derived by automated computational analysis using gene prediction method: Protein Homology.	inner membrane zinc RIP metalloprotease; RpoE activator, by degrading RseA; cleaved signal peptide endoprotease	170649	1353	yes
ECDH10B_RS00790		Derived by automated computational analysis using gene prediction method: Protein Homology.	outer membrane protein assembly factor BamA	172031	2433	yes
ECDH10B_RS00795		Derived by automated computational analysis using gene prediction method: Protein Homology.	chaperone protein Skp	174585	486	yes
ECDH10B_RS00800		Derived by automated computational analysis using gene prediction method: Protein Homology.	UDP-3-O-(3-hydroxymyristoyl)glucosamine N-acyltransferase	175074	1026	yes
ECDH10B_RS00805		Derived by automated computational analysis using gene prediction method: Protein Homology.	beta-hydroxyacyl-ACP dehydratase	176204	456	yes
ECDH10B_RS00810		Derived by automated computational analysis using gene prediction method: Protein Homology.	acyl-[acyl-carrier-protein]--UDP-N- acetylglucosamine O-acyltransferase	176663	789	yes
ECDH10B_RS00815		Derived by automated computational analysis using gene prediction method: Protein Homology.	lipid-A-disaccharide synthase	177451	1149	yes
ECDH10B_RS00820		Derived by automated computational analysis using gene prediction method: Protein Homology.	ribonuclease HII	178596	597	yes
ECDH10B_RS00825		Derived by automated computational analysis using gene prediction method: Protein Homology.	DNA polymerase III subunit alpha	179229	3483	yes
ECDH10B_RS00830		Derived by automated computational analysis using gene prediction method: Protein Homology.	acetyl-CoA carboxylase carboxyltransferase subunit alpha	182724	960	yes
ECDH10B_RS00840		Derived by automated computational analysis using gene prediction method: Protein Homology.	VOC family protein	185980	390	yes
ECDH10B_RS00850		Suppresses temperature-sensitive mutations in essential genes by modulating rho-dependent transcription termination; Derived by automated computational analysis using gene prediction method: Protein Homology.	Rho-binding antiterminator	187781	261	yes
ECDH10B_RS00860		Derived by automated computational analysis using gene prediction method: Protein Homology.	PDDEXK superfamily protein	188394	546	yes
ECDH10B_RS00865		Derived by automated computational analysis using gene prediction method: Protein Homology.	peptidyl-tRNA hydrolase ArfB	188936	423	yes
ECDH10B_RS00875		Derived by automated computational analysis using gene prediction method: Protein Homology.	endopeptidase	190282	825	yes
ECDH10B_RS00880		Derived by automated computational analysis using gene prediction method: Protein Homology.	proline--tRNA ligase	191160	1719	yes
ECDH10B_RS00885		Derived by automated computational analysis using gene prediction method: Protein Homology.	tRNA (N6-threonylcarbamoyladenosine(37)-N6)-methyltransferase TrmO	192990	708	yes
ECDH10B_RS00890	rcsF	Derived by automated computational analysis using gene prediction method: Protein Homology.	Rcs stress response system protein RcsF	193694	405	yes
ECDH10B_RS00895	metQ	Derived by automated computational analysis using gene prediction method: Protein Homology.	methionine ABC transporter substrate-binding protein MetQ	194216	816	yes
ECDH10B_RS00905		Derived by automated computational analysis using gene prediction method: Protein Homology.	methionine import ATP-binding protein MetN	195717	1032	yes
ECDH10B_RS00910		Derived by automated computational analysis using gene prediction method: Protein Homology.	D-glycero-beta-D-manno-heptose 1,7-bisphosphate 7-phosphatase	196936	576	yes
ECDH10B_RS00945		Derived by automated computational analysis using gene prediction method: Protein Homology.	2,5-diketo-D-gluconic acid reductase B	203270	804	yes
ECDH10B_RS00950		Derived by automated computational analysis using gene prediction method: Protein Homology.	LysR family transcriptional regulator	204070	915	yes
ECDH10B_RS00955		Derived by automated computational analysis using gene prediction method: Protein Homology.	EEP domain-containing protein	205225	801	yes
ECDH10B_RS00965		Derived by automated computational analysis using gene prediction method: Protein Homology.	lytic transglycosylase	206700	1359	yes
ECDH10B_RS00970		Derived by automated computational analysis using gene prediction method: Protein Homology.	hydroxyacylglutathione hydrolase	208130	756	yes
ECDH10B_RS00975		Derived by automated computational analysis using gene prediction method: Protein Homology.	SAM-dependent methyltransferase	208919	723	yes
ECDH10B_RS00980		Derived by automated computational analysis using gene prediction method: Protein Homology.	ribonuclease HI, degrades RNA of DNA-RNA hybrids	209638	468	yes
ECDH10B_RS00985		Derived by automated computational analysis using gene prediction method: Protein Homology.	DNA polymerase III subunit epsilon	210161	741	yes
ECDH10B_RS01015		Derived by automated computational analysis using gene prediction method: Protein Homology.	hydrolase YafV	213522	771	yes
ECDH10B_RS01020		inactivates vertebrate C-type lysozyme; Derived by automated computational analysis using gene prediction method: Protein Homology.	hypothetical protein	214473	447	yes
ECDH10B_RS01030		Derived by automated computational analysis using gene prediction method: Protein Homology.	phosphoheptose isomerase	217646	579	yes
ECDH10B_RS01035		Derived by automated computational analysis using gene prediction method: Protein Homology.	class II glutamine amidotransferase	218430	768	yes
ECDH10B_RS01105		Derived by automated computational analysis using gene prediction method: Protein Homology.	aminoacyl-histidine dipeptidase	228362	1458	yes
ECDH10B_RS01110		Derived by automated computational analysis using gene prediction method: Protein Homology.	xanthine phosphoribosyltransferase	230080	459	yes
ECDH10B_RS01115	frsA	forms a 1:1 complex with the unphosphorylated from of enzyme IIAGlc; FrsA may promote fermentation; Derived by automated computational analysis using gene prediction method: Protein Homology.	esterase	230630	1245	yes
ECDH10B_RS01120		involved in the expression of csgBA which is involved in curli formation; interacts with sigmaS; Derived by automated computational analysis using gene prediction method: Protein Homology.	sigma factor-binding protein Crl	231932	402	yes
ECDH10B_RS01125		Derived by automated computational analysis using gene prediction method: Protein Homology.	phosphoporin PhoE	232372	1056	yes
ECDH10B_RS01130		Derived by automated computational analysis using gene prediction method: Protein Homology.	glutamate 5-kinase	233715	1104	yes
ECDH10B_RS01135		Derived by automated computational analysis using gene prediction method: Protein Homology.	gamma-glutamyl-phosphate reductase	234830	1254	yes
ECDH10B_RS01440		Derived by automated computational analysis using gene prediction method: Protein Homology.	50S ribosomal protein L36	287147	141	yes
ECDH10B_RS01445		Derived by automated computational analysis using gene prediction method: Protein Homology.	50S ribosomal protein L31 type B	287287	264	yes
ECDH10B_RS01450		Derived by automated computational analysis using gene prediction method: Protein Homology.	hypothetical protein	287914	102	yes
ECDH10B_RS01480		Derived by automated computational analysis using gene prediction method: Protein Homology.	reactive chlorine species (RCS) stress resistance periplasmic protein	293104	237	yes
ECDH10B_RS01585		Derived by automated computational analysis using gene prediction method: Protein Homology.	DUF2058 domain-containing protein	315326	540	yes
ECDH10B_RS01595		Derived by automated computational analysis using gene prediction method: Protein Homology.	S-(hydroxymethyl)glutathione dehydrogenase	317016	1110	yes
ECDH10B_RS01600		formaldehyde-induced negative regulator of the frmRAB operon; Derived by automated computational analysis using gene prediction method: Protein Homology.	transcriptional regulator	318160	276	yes
ECDH10B_RS01640		Derived by automated computational analysis using gene prediction method: Protein Homology.	taurine-binding periplasmic protein	323786	963	yes
ECDH10B_RS01645	tauB	Part of the ABC transporter complex tauABC involved in taurine import; Derived by automated computational analysis using gene prediction method: Protein Homology.	taurine import ATP-binding protein TauB	324761	768	yes
ECDH10B_RS01660		Derived by automated computational analysis using gene prediction method: Protein Homology.	delta-aminolevulinic acid dehydratase	327307	975	yes
ECDH10B_RS01710		in Escherichia coli SbmA is involved in uptake of microcin J25; functions along with FhuA, TonB, and ExbB/D in this capacity; in Sinorhizobium meliloti, BacA is essential and required for symbiosis; defects appear to affect the cell envelope; Derived by automated computational analysis using gene prediction method: Protein Homology.	peptide antibiotic transporter SbmA	335193	1221	yes
ECDH10B_RS01715		Derived by automated computational analysis using gene prediction method: Protein Homology.	microcin transporter	336426	1095	yes
ECDH10B_RS01720		Derived by automated computational analysis using gene prediction method: Protein Homology.	hypothetical protein	337579	309	yes
ECDH10B_RS01725		Derived by automated computational analysis using gene prediction method: Protein Homology.	DUF2754 domain-containing protein	338147	213	yes
ECDH10B_RS01740		RpoS stabilzer during Pi starvation; anti-adapter protein; Derived by automated computational analysis using gene prediction method: Protein Homology.	anti-adapter protein IraP	339940	261	yes
ECDH10B_RS01750		Derived by automated computational analysis using gene prediction method: Protein Homology.	phosphate starvation-inducible protein PsiF	341835	321	yes
ECDH10B_RS01760		Derived by automated computational analysis using gene prediction method: Protein Homology.	pyrroline-5-carboxylate reductase	343389	810	yes
ECDH10B_RS01770		Derived by automated computational analysis using gene prediction method: Protein Homology.	shikimate kinase	344959	525	yes
ECDH10B_RS01775		Derived by automated computational analysis using gene prediction method: Protein Homology.	hypothetical protein	345533	192	yes
ECDH10B_RS01780		Derived by automated computational analysis using gene prediction method: Protein Homology.	hypothetical protein	345755	198	yes
ECDH10B_RS01790		Derived by automated computational analysis using gene prediction method: Protein Homology.	hypothetical protein	346731	285	yes
ECDH10B_RS01805		Derived by automated computational analysis using gene prediction method: Protein Homology.	fructokinase	348698	909	yes
ECDH10B_RS01820		Derived by automated computational analysis using gene prediction method: Protein Homology.	exonuclease sbcCD subunit D	354304	1203	yes
ECDH10B_RS01825		Derived by automated computational analysis using gene prediction method: Protein Homology.	DNA-binding response regulator	355696	690	yes
ECDH10B_RS01830	phoR	membrane-associated histidine protein kinase that phosphorylates phoB in response to environmental signals as part of the two-component phosphate regulatory system phoR/phoB; Derived by automated computational analysis using gene prediction method: Protein Homology.	PAS domain-containing sensor histidine kinase	356443	1296	yes
ECDH10B_RS01835		Derived by automated computational analysis using gene prediction method: Protein Homology.	branched-chain amino acid transport system 2 carrier protein	358145	1320	yes
ECDH10B_RS01840		Derived by automated computational analysis using gene prediction method: Protein Homology.	proline-specific permease ProY	359540	1374	yes
ECDH10B_RS01855		Derived by automated computational analysis using gene prediction method: Protein Homology.	tRNA preQ1(34) S-adenosylmethionine ribosyltransferase-isomerase QueA	363565	1071	yes
ECDH10B_RS01860		Derived by automated computational analysis using gene prediction method: Protein Homology.	tRNA guanosine(34) transglycosylase Tgt	364691	1128	yes
ECDH10B_RS01865		Derived by automated computational analysis using gene prediction method: Protein Homology.	preprotein translocase subunit YajC	365841	333	yes
ECDH10B_RS01870		Derived by automated computational analysis using gene prediction method: Protein Homology.	preprotein translocase subunit SecD	366201	1848	yes
ECDH10B_RS01875		Derived by automated computational analysis using gene prediction method: Protein Homology.	protein translocase subunit SecF	368059	972	yes
ECDH10B_RS01890		receptor of phage T6 and colicin K; involved in the transfer of deoxyribo- and ribo-nucleotides across the outer membrane; Derived by automated computational analysis using gene prediction method: Protein Homology.	nucleoside-specific channel-forming protein Tsx	369683	885	yes
ECDH10B_RS01900		Derived by automated computational analysis using gene prediction method: Protein Homology.	NrdR family transcriptional regulator	371556	450	yes
ECDH10B_RS01905		Derived by automated computational analysis using gene prediction method: Protein Homology.	bifunctional diaminohydroxyphosphoribosylaminopyrimidine deaminase/5-amino-6-(5-phosphoribosylamino)uracil reductase	372009	1104	yes
ECDH10B_RS01910		Derived by automated computational analysis using gene prediction method: Protein Homology.	6,7-dimethyl-8-ribityllumazine synthase	373201	471	yes
ECDH10B_RS01915	nusB	Regulates rRNA biosynthesis by transcriptional antitermination; Derived by automated computational analysis using gene prediction method: Protein Homology.	N utilization substance protein B	373691	420	yes
ECDH10B_RS01920		Derived by automated computational analysis using gene prediction method: Protein Homology.	thiamine-monophosphate kinase	374188	978	yes
ECDH10B_RS01930		Derived by automated computational analysis using gene prediction method: Protein Homology.	2-carboxybenzaldehyde reductase	375715	975	yes
ECDH10B_RS01935		Derived by automated computational analysis using gene prediction method: Protein Homology.	1-deoxy-D-xylulose-5-phosphate synthase	376869	1863	yes
ECDH10B_RS01940		Derived by automated computational analysis using gene prediction method: Protein Homology.	farnesyl-diphosphate synthase	378756	900	yes
ECDH10B_RS01945		Derived by automated computational analysis using gene prediction method: Protein Homology.	exodeoxyribonuclease 7 small subunit	379655	243	yes
ECDH10B_RS01950		Derived by automated computational analysis using gene prediction method: Protein Homology.	tRNA 4-thiouridine(8) synthase ThiI	380103	1449	yes
ECDH10B_RS01960		Derived by automated computational analysis using gene prediction method: Protein Homology.	2-dehydropantoate 2-reductase	382158	912	yes
ECDH10B_RS01965		Derived by automated computational analysis using gene prediction method: Protein Homology.	nucleotide-binding protein	383237	492	yes
ECDH10B_RS01975		Derived by automated computational analysis using gene prediction method: Protein Homology.	protoheme IX farnesyltransferase	385369	891	yes
ECDH10B_RS01980		Derived by automated computational analysis using gene prediction method: Protein Homology.	cytochrome bo(3) ubiquinol oxidase subunit 4	386271	330	yes
ECDH10B_RS01990		Derived by automated computational analysis using gene prediction method: Protein Homology.	cytochrome ubiquinol oxidase subunit I	387204	1992	yes
ECDH10B_RS02005		Derived by automated computational analysis using gene prediction method: Protein Homology.	hypothetical protein	392143	579	yes
ECDH10B_RS02010		positive transcriptional regulator of morphogenetic pathway; controlling several genes involved in oxidative stress, acid stress, heat shock, osmotic shock, and carbon-starvation stress; Derived by automated computational analysis using gene prediction method: Protein Homology.	protein BolA	393026	318	yes
ECDH10B_RS02015		Derived by automated computational analysis using gene prediction method: Protein Homology.	hypothetical protein	393352	189	yes
ECDH10B_RS02020		Derived by automated computational analysis using gene prediction method: Protein Homology.	trigger factor	393687	1299	yes
ECDH10B_RS02025		Derived by automated computational analysis using gene prediction method: Protein Homology.	ATP-dependent Clp protease proteolytic subunit	395231	624	yes
ECDH10B_RS02030		Derived by automated computational analysis using gene prediction method: Protein Homology.	ATP-dependent Clp protease ATP-binding subunit ClpX	395980	1275	yes
ECDH10B_RS02040		histone-like DNA-binding protein; Derived by automated computational analysis using gene prediction method: Protein Homology.	DNA-binding protein HU-beta	400005	273	yes
ECDH10B_RS02050		Derived by automated computational analysis using gene prediction method: Protein Homology.	hypothetical protein	402491	372	yes
ECDH10B_RS02055		Derived by automated computational analysis using gene prediction method: Protein Homology.	long-chain acyl-CoA thioesterase FadM	402956	399	yes
ECDH10B_RS02060		Derived by automated computational analysis using gene prediction method: Protein Homology.	7-cyano-7-deazaguanine synthase QueC	403406	696	yes
ECDH10B_RS02070		HMP-PP phosphatase; catalyzes the hydrolysis of 4-amino-2-methyl-5-hydroxymethylpyrimidine pyrophosphate (HMP-PP) to 4-amino-2-methyl-5-hydroxymethylpyrimidine phosphate (HMP-P); Derived by automated computational analysis using gene prediction method: Protein Homology.	HMP-PP phosphatase	405966	819	yes
ECDH10B_RS02075		Derived by automated computational analysis using gene prediction method: Protein Homology.	transcriptional regulator	406937	459	yes
ECDH10B_RS02085		Derived by automated computational analysis using gene prediction method: Protein Homology.	multidrug resistance-like ATP-binding protein MdlB	409190	1782	yes
ECDH10B_RS02090		indirectly regulates nitrogen metabolism; at high nitrogen levels P-II prevents the phosphorylation of NR-I, the transcriptional activator of the glutamine synthetase gene (glnA); at low nitrogen levels P-II is uridylylated to form PII-UMP and interacts with an adenylyltransferase (GlnE) that activates GlnA; Derived by automated computational analysis using gene prediction method: Protein Homolog…	nitrogen regulatory protein P-II 2	411152	339	yes
ECDH10B_RS02095		Derived by automated computational analysis using gene prediction method: Protein Homology.	ammonia channel	411520	1287	yes
ECDH10B_RS02100		Derived by automated computational analysis using gene prediction method: Protein Homology.	acyl-CoA thioesterase II	412855	861	yes
ECDH10B_RS02105		Derived by automated computational analysis using gene prediction method: Protein Homology.	hypothetical protein	413933	573	yes
ECDH10B_RS02110		Derived by automated computational analysis using gene prediction method: Protein Homology.	methylated-DNA--protein-cysteine methyltransferase	414536	312	yes
ECDH10B_RS02125		Derived by automated computational analysis using gene prediction method: Protein Homology.	hypothetical protein	417335	471	yes
ECDH10B_RS02135		with Hns involved in transcriptional regulation of hemolysin; non-specific DNA-binding protein which affects the production of multiple proteins; Derived by automated computational analysis using gene prediction method: Protein Homology.	transcriptional regulator	418644	219	yes
ECDH10B_RS02140		Derived by automated computational analysis using gene prediction method: Protein Homology.	Hha toxicity modulator TomB	418888	375	yes
ECDH10B_RS02145		Derived by automated computational analysis using gene prediction method: Protein Homology.	multidrug efflux RND transporter permease subunit	419808	3150	yes
ECDH10B_RS02150		with AcrD and TolC forms a transport system involved in resistance to a number of compounds including lipophilic antibiotics; Derived by automated computational analysis using gene prediction method: Protein Homology.	MexE family multidrug efflux RND transporter periplasmic adaptor subunit	422980	1194	yes
ECDH10B_RS02155		Derived by automated computational analysis using gene prediction method: Protein Homology.	transcriptional regulator	424315	648	yes
ECDH10B_RS02185		Derived by automated computational analysis using gene prediction method: Protein Homology.	adenine phosphoribosyltransferase	429966	552	yes
ECDH10B_RS02195		Derived by automated computational analysis using gene prediction method: Protein Homology.	YbaB/EbfC family nucleoid-associated protein	432630	330	yes
ECDH10B_RS02200		Derived by automated computational analysis using gene prediction method: Protein Homology.	recombination protein RecR	432959	606	yes
ECDH10B_RS02205		Derived by automated computational analysis using gene prediction method: Protein Homology.	molecular chaperone HtpG	433674	1875	yes
ECDH10B_RS02210		Derived by automated computational analysis using gene prediction method: Protein Homology.	adenylate kinase	435729	645	yes
ECDH10B_RS02215		Derived by automated computational analysis using gene prediction method: Protein Homology.	ferrochelatase	436609	963	yes
ECDH10B_RS02240	ushA	catalyzes the degradation of periplasmic UDP-glucose to uridine, glucose-1-phosphate and inorganic phosphate; specific for uridine nucleotides; Derived by automated computational analysis using gene prediction method: Protein Homology.	bifunctional UDP-sugar hydrolase/5'-nucleotidase	443468	1653	yes
ECDH10B_RS02245		Derived by automated computational analysis using gene prediction method: Protein Homology.	aminoacyl-tRNA deacylase	445157	480	yes
ECDH10B_RS02250		Derived by automated computational analysis using gene prediction method: Protein Homology.	TraB family protein	445840	795	yes
ECDH10B_RS02260	copA	Derived by automated computational analysis using gene prediction method: Protein Homology.	copper-exporting P-type ATPase A	447429	2505	yes
ECDH10B_RS02270		Derived by automated computational analysis using gene prediction method: Protein Homology.	transporter	451130	1293	yes
ECDH10B_RS02275		Derived by automated computational analysis using gene prediction method: Protein Homology.	transcriptional regulator	452547	408	yes
ECDH10B_RS02285		Derived by automated computational analysis using gene prediction method: Protein Homology.	paraslipin	453410	918	yes
ECDH10B_RS02295		Derived by automated computational analysis using gene prediction method: Protein Homology.	iron export permease FetB	455137	780	yes
ECDH10B_RS02305		Derived by automated computational analysis using gene prediction method: Protein Homology.	short-chain dehydrogenase/reductase	456894	771	yes
ECDH10B_RS02315		Derived by automated computational analysis using gene prediction method: Protein Homology.	ABC transporter ATP-binding protein	458287	687	yes
ECDH10B_RS02320		Derived by automated computational analysis using gene prediction method: Protein Homology.	ABC transporter permease	458970	2415	yes
ECDH10B_RS02350		Derived by automated computational analysis using gene prediction method: Protein Homology.	tRNA 2-selenouridine(34) synthase MnmH	468686	1095	yes
ECDH10B_RS02355		activator of the allDC-ylbA operon involved in allantoin utilization; Derived by automated computational analysis using gene prediction method: Protein Homology.	HTH-type transcriptional activator AllS	469849	927	yes
ECDH10B_RS02360		Derived by automated computational analysis using gene prediction method: Protein Homology.	ureidoglycolate lyase	471005	483	yes
ECDH10B_RS02365		regulates operons involved in the utilization of allantoin; Derived by automated computational analysis using gene prediction method: Protein Homology.	transcriptional regulator	471565	816	yes
ECDH10B_RS02390		Derived by automated computational analysis using gene prediction method: Protein Homology.	cyclic amidohydrolase	477701	1362	yes
ECDH10B_RS02410		Derived by automated computational analysis using gene prediction method: Protein Homology.	Zn-dependent hydrolase	482611	1236	yes
ECDH10B_RS02420		Derived by automated computational analysis using gene prediction method: Protein Homology.	protein FdrA	485234	1668	yes
ECDH10B_RS02425		Derived by automated computational analysis using gene prediction method: Protein Homology.	DUF1116 domain-containing protein	486911	1260	yes
ECDH10B_RS02430		Derived by automated computational analysis using gene prediction method: Protein Homology.	anaerobic allantoin catabolic oxamate carbamoyltransferase; DUF2877 family protein	488181	816	yes
ECDH10B_RS02435		Derived by automated computational analysis using gene prediction method: Protein Homology.	carbamate kinase	488993	894	yes
ECDH10B_RS02440		Derived by automated computational analysis using gene prediction method: Protein Homology.	5-(carboxyamino)imidazole ribonucleotide synthase	490081	1068	yes
ECDH10B_RS02445		Derived by automated computational analysis using gene prediction method: Protein Homology.	5-(carboxyamino)imidazole ribonucleotide mutase	491145	510	yes
ECDH10B_RS02450		Derived by automated computational analysis using gene prediction method: Protein Homology.	UDP-2,3-diacylglucosamine hydrolase	491772	723	yes
ECDH10B_RS02455		Derived by automated computational analysis using gene prediction method: Protein Homology.	peptidyl-prolyl cis-trans isomerase	492497	495	yes
ECDH10B_RS02460		Derived by automated computational analysis using gene prediction method: Protein Homology.	cysteine--tRNA ligase	493165	1386	yes
ECDH10B_RS02470		Derived by automated computational analysis using gene prediction method: Protein Homology.	ribosome-associated protein	495215	213	yes
ECDH10B_RS02475		Derived by automated computational analysis using gene prediction method: Protein Homology.	bifunctional methylenetetrahydrofolate dehydrogenase/methenyltetrahydrofolate cyclohydrolase	495429	867	yes
ECDH10B_RS03715		involved in the transport of magnesium and cobalt ions; Derived by automated computational analysis using gene prediction method: Protein Homology.	magnesium and cobalt efflux protein CorC	742720	879	yes
ECDH10B_RS03720		Derived by automated computational analysis using gene prediction method: Protein Homology.	endoribonuclease YbeY	743688	468	yes
ECDH10B_RS03725		Derived by automated computational analysis using gene prediction method: Protein Homology.	PhoH-like protein	744152	1041	yes
ECDH10B_RS03730		Derived by automated computational analysis using gene prediction method: Protein Homology.	tRNA (N6-isopentenyl adenosine(37)-C2)-methylthiotransferase MiaB	745345	1425	yes
ECDH10B_RS03775	asnB	functions in asparagine biosynthesis; converts glutamine, aspartate, ATP, and water to glutamate, asparagine, pyrophosphate and AMP; Derived by automated computational analysis using gene prediction method: Protein Homology.	asparagine synthetase B	749327	1665	yes
ECDH10B_RS03780		Derived by automated computational analysis using gene prediction method: Protein Homology.	UMP phosphatase	751388	753	yes
ECDH10B_RS03790		Derived by automated computational analysis using gene prediction method: Protein Homology.	N-acetylglucosamine-6-phosphate deacetylase	753417	1149	yes
ECDH10B_RS03795		Derived by automated computational analysis using gene prediction method: Protein Homology.	glucosamine-6-phosphate deaminase	754625	801	yes
ECDH10B_RS03815		Derived by automated computational analysis using gene prediction method: Protein Homology.	chitosugar-induced verified lipoprotein	761604	327	yes
ECDH10B_RS03820		Derived by automated computational analysis using gene prediction method: Protein Homology.	transcriptional repressor	762014	447	yes
ECDH10B_RS03835		Derived by automated computational analysis using gene prediction method: Protein Homology.	flavodoxin-1	762749	531	yes
ECDH10B_RS03840		Derived by automated computational analysis using gene prediction method: Protein Homology.	LexA-regulated protein, CopB family	763419	294	yes
ECDH10B_RS03850		negative modulator of the initiation of chromosome replication; Derived by automated computational analysis using gene prediction method: Protein Homology.	replication initiation regulator SeqA	764801	546	yes
ECDH10B_RS03855		catalyzes the interconversion of alpha-D-glucose 1-phosphate to alpha-D-glucose 6-phosphate; Derived by automated computational analysis using gene prediction method: Protein Homology.	phosphoglucomutase	765372	1641	yes
ECDH10B_RS03895		Derived by automated computational analysis using gene prediction method: Protein Homology.	two-component sensor histidine kinase	773544	2685	yes
ECDH10B_RS03915		Derived by automated computational analysis using gene prediction method: Protein Homology.	protein KdpF	780546	90	yes
ECDH10B_RS03920		Derived by automated computational analysis using gene prediction method: Protein Homology.	DUF2517 domain-containing protein	780948	207	yes
ECDH10B_RS03960		Derived by automated computational analysis using gene prediction method: Protein Homology.	DUF1722 domain-containing protein	790815	510	yes
ECDH10B_RS04025		Derived by automated computational analysis using gene prediction method: Protein Homology.	type II citrate synthase	804999	1284	yes
ECDH10B_RS04035		Derived by automated computational analysis using gene prediction method: Protein Homology.	succinate dehydrogenase cytochrome b556 large subunit	806976	405	yes
ECDH10B_RS04045		Derived by automated computational analysis using gene prediction method: Protein Homology.	succinate dehydrogenase flavoprotein subunit	807721	1767	yes
ECDH10B_RS04050		Derived by automated computational analysis using gene prediction method: Protein Homology.	succinate dehydrogenase iron-sulfur subunit	809503	717	yes
ECDH10B_RS04065		Derived by automated computational analysis using gene prediction method: Protein Homology.	dihydrolipoyllysine-residue succinyltransferase component of 2-oxoglutarate dehydrogenase complex	813336	1218	yes
ECDH10B_RS04070		Derived by automated computational analysis using gene prediction method: Protein Homology.	succinyl-CoA ligase subunit beta	814828	1167	yes
ECDH10B_RS04075		Derived by automated computational analysis using gene prediction method: Protein Homology.	succinyl-CoA ligase subunit alpha	815994	870	yes
ECDH10B_RS04100		part of the aerobic respiratory chain; catalyzes the ubiquinol to ubiquinone; Derived by automated computational analysis using gene prediction method: Protein Homology.	cytochrome bd-I ubiquinol oxidase subunit 1	823272	1569	yes
ECDH10B_RS04105		Derived by automated computational analysis using gene prediction method: Protein Homology.	cytochrome bd-I ubiquinol oxidase subunit 2	824856	1140	yes
ECDH10B_RS04110		Derived by automated computational analysis using gene prediction method: Protein Homology.	cytochrome bd-I ubiquinol oxidase subunit X	826010	114	yes
ECDH10B_RS04115		Derived by automated computational analysis using gene prediction method: Protein Homology.	cyd operon protein YbgE	826123	294	yes
ECDH10B_RS04120		Derived by automated computational analysis using gene prediction method: Protein Homology.	acyl-CoA thioester hydrolase YbgC	826566	405	yes
ECDH10B_RS04125		Derived by automated computational analysis using gene prediction method: Protein Homology.	Tol-Pal system subunit TolQ	826976	684	yes
ECDH10B_RS04130		Derived by automated computational analysis using gene prediction method: Protein Homology.	protein TolR	827663	429	yes
ECDH10B_RS04140		Derived by automated computational analysis using gene prediction method: Protein Homology.	protein TolB	829554	1293	yes
ECDH10B_RS04145		Derived by automated computational analysis using gene prediction method: Protein Homology.	peptidoglycan-associated lipoprotein	830881	522	yes
ECDH10B_RS04150		periplasmic protein that interacts with TolA; the tol-pal system is probably involved in maintaining cell envelope integrity; Derived by automated computational analysis using gene prediction method: Protein Homology.	cell division protein CpoB	831412	792	yes
ECDH10B_RS04190		3 different subfamilies; catalyzes the formation of quinolinate from iminoaspartate and dihydroxyacetone phosphate; Derived by automated computational analysis using gene prediction method: Protein Homology.	quinolinate synthase	833899	1044	yes
ECDH10B_RS04215		Derived by automated computational analysis using gene prediction method: Protein Homology.	phospho-2-dehydro-3-deoxyheptonate aldolase Phe-sensitive	837447	1053	yes
ECDH10B_RS04220	gpmA	2,3-bisphosphoglycerate-dependent; catalyzes the interconversion of 2-phosphoglycerate to 3-phosphoglycerate; Derived by automated computational analysis using gene prediction method: Protein Homology.	2,3-bisphosphoglycerate-dependent phosphoglycerate mutase	838657	753	yes
ECDH10B_RS04225		Derived by automated computational analysis using gene prediction method: Protein Homology.	galactose mutarotase	839611	1041	yes
ECDH10B_RS04245		Derived by automated computational analysis using gene prediction method: Protein Homology.	galactose-1-phosphate uridylyltransferase	843133	1047	yes
ECDH10B_RS04250		Derived by automated computational analysis using gene prediction method: Protein Homology.	UDP-glucose 4-epimerase	844189	1017	yes
ECDH10B_RS04255		Derived by automated computational analysis using gene prediction method: Protein Homology.	molybdate ABC transporter ATPase	845466	1473	yes
ECDH10B_RS04265		Derived by automated computational analysis using gene prediction method: Protein Homology.	multidrug efflux pump accessory protein AcrZ	847923	150	yes
ECDH10B_RS04270		Derived by automated computational analysis using gene prediction method: Protein Homology.	molybdate-binding periplasmic protein	848239	774	yes
ECDH10B_RS04275	modB	part of ModCBA molybdate transporter; member of ABC superfamily; inner membrane component; regulated by repressor protein ModE; Derived by automated computational analysis using gene prediction method: Protein Homology.	molybdenum ABC transporter permease	849012	690	yes
ECDH10B_RS04280		Derived by automated computational analysis using gene prediction method: Protein Homology.	molybdenum import ATP-binding protein ModC	849704	1059	yes
ECDH10B_RS04285		Derived by automated computational analysis using gene prediction method: Protein Homology.	pyridoxal phosphate phosphatase YbhA	850763	819	yes
ECDH10B_RS04290		Derived by automated computational analysis using gene prediction method: Protein Homology.	6-phosphogluconolactonase	851736	996	yes
ECDH10B_RS04315		Derived by automated computational analysis using gene prediction method: Protein Homology.	acyl-CoA thioesterase	859148	1284	yes
ECDH10B_RS04320		Derived by automated computational analysis using gene prediction method: Protein Homology.	kinase inhibitor homolog, UPF0098 family	860583	477	yes
ECDH10B_RS04325		Derived by automated computational analysis using gene prediction method: Protein Homology.	adenosylmethionine--8-amino-7-oxononanoate aminotransferase BioA	861118	1233	yes
ECDH10B_RS04330		catalyzes the formation of biotin from dethiobiotin; Derived by automated computational analysis using gene prediction method: Protein Homology.	biotin synthase	862494	1041	yes
ECDH10B_RS04355		Derived by automated computational analysis using gene prediction method: Protein Homology.	hypothetical protein	868889	909	yes
ECDH10B_RS04365	moaA	together with moaC, is involved in the conversion of a guanosine derivative (GXP) into molybdopterin precursor Z; Derived by automated computational analysis using gene prediction method: Protein Homology.	cyclic pyranopterin monophosphate synthase	870194	990	yes
ECDH10B_RS04370		Derived by automated computational analysis using gene prediction method: Protein Homology.	molybdenum cofactor biosynthesis protein	871205	513	yes
ECDH10B_RS04385	moaE	catalyzes the conversion of molybdopterin precursor Z into molybdopterin; Derived by automated computational analysis using gene prediction method: Protein Homology.	molybdopterin synthase catalytic subunit	872445	453	yes
ECDH10B_RS04400		Derived by automated computational analysis using gene prediction method: Protein Homology.	hypothetical protein	874692	957	yes
ECDH10B_RS04410		Derived by automated computational analysis using gene prediction method: Protein Homology.	EEP domain-containing protein	876886	762	yes
ECDH10B_RS04420		Derived by automated computational analysis using gene prediction method: Protein Homology.	inner membrane transport permease YbhR	878152	1107	yes
ECDH10B_RS04430		Derived by automated computational analysis using gene prediction method: Protein Homology.	ABC transporter ATPase	880395	1737	yes
ECDH10B_RS04440		Derived by automated computational analysis using gene prediction method: Protein Homology.	DUF1956 domain-containing tetR family transcriptional regulator	883122	672	yes
ECDH10B_RS04445		Derived by automated computational analysis using gene prediction method: Protein Homology.	ATP-dependent RNA helicase RhlE	884022	1365	yes
ECDH10B_RS04470		Derived by automated computational analysis using gene prediction method: Protein Homology.	hypothetical protein	890815	261	yes
ECDH10B_RS04475		Derived by automated computational analysis using gene prediction method: Protein Homology.	hypothetical protein	891340	267	yes
ECDH10B_RS04490		Derived by automated computational analysis using gene prediction method: Protein Homology.	colanic acid mucoidy stimulation protein	894946	261	yes
ECDH10B_RS04505	glnQ	similar to ATP-binding component of ABC transporters; Derived by automated computational analysis using gene prediction method: Protein Homology.	glutamine transport ATP-binding protein GlnQ	898891	723	yes
ECDH10B_RS04510		Derived by automated computational analysis using gene prediction method: Protein Homology.	glutamine ABC transporter permease	899610	660	yes
ECDH10B_RS04515		Derived by automated computational analysis using gene prediction method: Protein Homology.	amino acid ABC transporter substrate-binding protein	900408	747	yes
ECDH10B_RS04525		Derived by automated computational analysis using gene prediction method: Protein Homology.	DNA starvation/stationary phase protection protein	901558	504	yes
ECDH10B_RS04535	ompX	OmpX; involved in cell adhesion; forms an eight-stranded antiparallel beta-barrel that protrudes from the cell surface; mutations in the gene increase cell-surface contact in fimbriated strains but decrease contact in nonfimbriated strains; Derived by automated computational analysis using gene prediction method: Protein Homology.	outer membrane protein X	903600	516	yes
ECDH10B_RS04540		Derived by automated computational analysis using gene prediction method: Protein Homology.	phosphoethanolamine transferase OpgE	904164	1584	yes
ECDH10B_RS04545		Derived by automated computational analysis using gene prediction method: Protein Homology.	small protein MntS	906019	129	yes
ECDH10B_RS04550		Derived by automated computational analysis using gene prediction method: Protein Homology.	transcriptional regulator MntR	906333	468	yes
ECDH10B_RS04560		Derived by automated computational analysis using gene prediction method: Protein Homology.	transpeptidase	907974	921	yes
ECDH10B_RS04565		Derived by automated computational analysis using gene prediction method: Protein Homology.	ABC-F family ATPase	909113	1593	yes
ECDH10B_RS04580		Derived by automated computational analysis using gene prediction method: Protein Homology.	glycyl radical enzyme	913324	2433	yes
ECDH10B_RS04585		Derived by automated computational analysis using gene prediction method: Protein Homology.	pyruvate formate lyase activating enzyme	915762	900	yes
ECDH10B_RS04615		Derived by automated computational analysis using gene prediction method: Protein Homology.	glutathione-binding protein GsiB	922561	1539	yes
ECDH10B_RS04620		Derived by automated computational analysis using gene prediction method: Protein Homology.	glutathione ABC transporter permease	924117	921	yes
ECDH10B_RS04625		Derived by automated computational analysis using gene prediction method: Protein Homology.	glutathione ABC transporter permease	925040	912	yes
ECDH10B_RS04640	rimO	catalyzes the methylthiolation of an aspartic acid residue of the S12 protein of the 30S ribosomal subunit; Derived by automated computational analysis using gene prediction method: Protein Homology.	ribosomal protein S12 methylthiotransferase RimO	929860	1326	yes
ECDH10B_RS04645	bssR	BssS; regulator of biofilm through signal secretion; disruption of this gene in Escherichia coli led to effects on biofilm formation, alteration in expression of a number of genes and mutations in bssS led to defects in indole transport and autoinducer-2 uptake and processing; Derived by automated computational analysis using gene prediction method: Protein Homology.	biofilm regulator BssR	931398	384	yes
ECDH10B_RS04655		Derived by automated computational analysis using gene prediction method: Protein Homology.	glutathione S-transferase	933004	627	yes
ECDH10B_RS04660		Derived by automated computational analysis using gene prediction method: Protein Homology.	D-alanyl-D-alanine carboxypeptidase	933877	1203	yes
ECDH10B_RS04665		Derived by automated computational analysis using gene prediction method: Protein Homology.	DeoR family transcriptional regulator	935126	759	yes
ECDH10B_RS04690		Derived by automated computational analysis using gene prediction method: Protein Homology.	MFS transporter	939281	1209	yes
ECDH10B_RS04700		Derived by automated computational analysis using gene prediction method: Protein Homology.	transporter	941284	1686	yes
ECDH10B_RS04705		Derived by automated computational analysis using gene prediction method: Protein Homology.	hypothetical protein	943239	378	yes
ECDH10B_RS04725		responsible for the addition of glutamate residues to the C-terminus of ribosomal protein S6; Derived by automated computational analysis using gene prediction method: Protein Homology.	ribosomal protein S6--L-glutamate ligase	945117	903	yes
ECDH10B_RS04740		Derived by automated computational analysis using gene prediction method: Protein Homology.	putrescine-binding periplasmic protein	946934	1113	yes
ECDH10B_RS04760		Derived by automated computational analysis using gene prediction method: Protein Homology.	hypothetical protein	951139	489	yes
ECDH10B_RS04765		Derived by automated computational analysis using gene prediction method: Protein Homology.	23S rRNA (uracil(747)-C(5))-methyltransferase RlmC	951668	1128	yes
ECDH10B_RS04770		with ArtPMQI is involved in arginine transport; Derived by automated computational analysis using gene prediction method: Protein Homology.	ABC transporter arginine-binding protein 1	952994	732	yes
ECDH10B_RS04775	artM	with ArtPQJI acts to transport arginine across the inner membrane; Derived by automated computational analysis using gene prediction method: Protein Homology.	arginine ABC transporter permease ArtM	954016	669	yes
ECDH10B_RS04780		with ArtPMJI transports arginine across the inner membrane; Derived by automated computational analysis using gene prediction method: Protein Homology.	arginine ABC transporter permease ArtQ	954684	717	yes
ECDH10B_RS04785		with ArtPMQI is involved in arginine transport; Derived by automated computational analysis using gene prediction method: Protein Homology.	arginine ABC transporter substrate-binding protein	955407	732	yes
ECDH10B_RS04790		Derived by automated computational analysis using gene prediction method: Protein Homology.	arginine ABC transporter ATP-binding protein ArtP	956156	729	yes
ECDH10B_RS04800		Derived by automated computational analysis using gene prediction method: Protein Homology.	hypothetical protein	957743	324	yes
ECDH10B_RS04820		Derived by automated computational analysis using gene prediction method: Protein Homology.	low-specificity L-threonine aldolase	961443	1002	yes
ECDH10B_RS04825		catalyzes the formation of acetate from pyruvate; Derived by automated computational analysis using gene prediction method: Protein Homology.	pyruvate dehydrogenase [ubiquinone]	962481	1719	yes
ECDH10B_RS04830		Derived by automated computational analysis using gene prediction method: Protein Homology.	hybrid-cluster NAD(P)-dependent oxidoreductase	964332	969	yes
ECDH10B_RS04835		Derived by automated computational analysis using gene prediction method: Protein Homology.	hydroxylamine reductase	965312	1653	yes
ECDH10B_RS04845		Derived by automated computational analysis using gene prediction method: Protein Homology.	aquaporin	968502	696	yes
ECDH10B_RS04860		Derived by automated computational analysis using gene prediction method: Protein Homology.	DUF535 domain-containing protein	971278	993	yes
ECDH10B_RS04865		Derived by automated computational analysis using gene prediction method: Protein Homology.	MacA family efflux pump subunit	972385	1116	yes
ECDH10B_RS04875		Derived by automated computational analysis using gene prediction method: Protein Homology.	cold-shock protein CspD	975516	225	yes
ECDH10B_RS04880		Derived by automated computational analysis using gene prediction method: Protein Homology.	ATP-dependent Clp protease adaptor ClpS	976063	321	yes
ECDH10B_RS04895		Derived by automated computational analysis using gene prediction method: Protein Homology.	translation initiation factor IF-1	979375	219	yes
ECDH10B_RS04915		Derived by automated computational analysis using gene prediction method: Protein Homology.	thioredoxin reductase	984235	966	yes
ECDH10B_RS04920		mediates a global response to leucine; acts as a regulator for several genes involved in the high-affinity branched-chain amino acid transport system; Derived by automated computational analysis using gene prediction method: Protein Homology.	leucine-responsive regulatory protein	985745	495	yes
ECDH10B_RS04930	lolA	participates with LolB in the incorporation of lipoprotein into the outer membrane; Derived by automated computational analysis using gene prediction method: Protein Homology.	outer membrane lipoprotein carrier protein LolA	990522	612	yes
ECDH10B_RS04935		Derived by automated computational analysis using gene prediction method: Protein Homology.	replication-associated recombination protein A	991144	1344	yes
ECDH10B_RS04945		Derived by automated computational analysis using gene prediction method: Protein Homology.	dimethyl sulfoxide reductase subunit A	994109	2445	yes
ECDH10B_RS04950		Derived by automated computational analysis using gene prediction method: Protein Homology.	dimethyl sulfoxide reductase subunit B	996564	618	yes
ECDH10B_RS04985		Derived by automated computational analysis using gene prediction method: Protein Homology.	pyruvate formate lyase-activating protein	1003490	741	yes
ECDH10B_RS04990		Derived by automated computational analysis using gene prediction method: Protein Homology.	formate acetyltransferase 1	1004422	2283	yes
ECDH10B_RS04995		Derived by automated computational analysis using gene prediction method: Protein Homology.	formate transporter FocA	1006759	858	yes
ECDH10B_RS05010		Derived by automated computational analysis using gene prediction method: Protein Homology.	3-phosphoserine/phosphohydroxythreonine aminotransferase	1010803	1089	yes
ECDH10B_RS05020		Derived by automated computational analysis using gene prediction method: Protein Homology.	molecular chaperone	1013414	765	yes
ECDH10B_RS05025		Derived by automated computational analysis using gene prediction method: Protein Homology.	cytidylate kinase	1014351	684	yes
ECDH10B_RS05030		Derived by automated computational analysis using gene prediction method: Protein Homology.	30S ribosomal protein S1	1015145	1674	yes
ECDH10B_RS05035		Derived by automated computational analysis using gene prediction method: Protein Homology.	integration host factor subunit beta	1016978	285	yes
ECDH10B_RS05045		involved in the transport of lipid A across the inner membrane; Derived by automated computational analysis using gene prediction method: Protein Homology.	lipid A export ATP-binding/permease MsbA	1019771	1749	yes
ECDH10B_RS05060		Derived by automated computational analysis using gene prediction method: Protein Homology.	hypothetical protein	1023823	183	yes
ECDH10B_RS05070		Derived by automated computational analysis using gene prediction method: Protein Homology.	protein kinase-like domain protein	1024902	894	yes
ECDH10B_RS05080		Derived by automated computational analysis using gene prediction method: Protein Homology.	tRNA uridine 5-oxyacetic acid(34) methyltransferase CmoM	1026687	786	yes
ECDH10B_RS05095	mukB	SMC (structural maintenance of chromosomes) family of proteins; involved in chromosome condensatin and partitioning; forms a homodimer and the C-terminal is essential for DNA-binding activity while the purified N-terminal domain binds FtsZ; mutations result in cell division defects; Derived by automated computational analysis using gene prediction method: Protein Homology.	chromosome partition protein MukB	1029476	4461	yes
ECDH10B_RS05105		Derived by automated computational analysis using gene prediction method: Protein Homology.	M15A protease-related family periplasmic protein	1036225	549	yes
ECDH10B_RS05115		Derived by automated computational analysis using gene prediction method: Protein Homology.	aspartate aminotransferase	1037669	1191	yes
ECDH10B_RS05120		Derived by automated computational analysis using gene prediction method: Protein Homology.	hypothetical protein	1038858	171	yes
ECDH10B_RS05130		Derived by automated computational analysis using gene prediction method: Protein Homology.	asparagine--tRNA ligase	1040735	1401	yes
ECDH10B_RS05135		Derived by automated computational analysis using gene prediction method: Protein Homology.	nicotinate phosphoribosyltransferase	1042304	1203	yes
ECDH10B_RS05140		Derived by automated computational analysis using gene prediction method: Protein Homology.	aminopeptidase N	1043772	2613	yes
ECDH10B_RS05150	ssuC	part of the ABC type transport system for alkanesulfonate SsuABC; SsuB the ATP-binding subunit and SsuC the permease; Derived by automated computational analysis using gene prediction method: Protein Homology.	aliphatic sulfonate ABC transporter permease	1047191	792	yes
ECDH10B_RS05205		Derived by automated computational analysis using gene prediction method: Protein Homology.	dihydroorotate dehydrogenase 2	1057918	1011	yes
ECDH10B_RS05220		Derived by automated computational analysis using gene prediction method: Protein Homology.	ribosomal RNA large subunit methyltransferase K/L	1060994	2109	yes
ECDH10B_RS05240		Derived by automated computational analysis using gene prediction method: Protein Homology.	DUF330 domain-containing protein	1068046	564	yes
ECDH10B_RS05245		Derived by automated computational analysis using gene prediction method: Protein Homology.	ribosome modulation factor	1068865	168	yes
ECDH10B_RS05250		Derived by automated computational analysis using gene prediction method: Protein Homology.	beta-hydroxydecanoyl-ACP dehydratase	1069102	519	yes
ECDH10B_RS05260		Derived by automated computational analysis using gene prediction method: Protein Homology.	macrodomain Ter protein	1071635	453	yes
ECDH10B_RS05275		Derived by automated computational analysis using gene prediction method: Protein Homology.	cell division inhibitor SulA	1073560	510	yes
ECDH10B_RS05325		Derived by automated computational analysis using gene prediction method: Protein Homology.	ribosomal RNA large subunit methyltransferase I	1081929	1191	yes
ECDH10B_RS05340		binds to the HflBKC complex which modulates FtsH activity; Derived by automated computational analysis using gene prediction method: Protein Homology.	BAX inhibitor protein	1083909	660	yes
ECDH10B_RS05350		Derived by automated computational analysis using gene prediction method: Protein Homology.	hydrogenase-1 small chain	1085289	1119	yes
ECDH10B_RS05355		Derived by automated computational analysis using gene prediction method: Protein Homology.	hydrogenase-1 large chain	1086404	1794	yes
ECDH10B_RS05360		Derived by automated computational analysis using gene prediction method: Protein Homology.	Ni/Fe-hydrogenase B-type cytochrome subunit	1088216	708	yes
ECDH10B_RS05365		Derived by automated computational analysis using gene prediction method: Protein Homology.	hydrogenase 1 maturation protease	1088920	588	yes
ECDH10B_RS05380		part of the aerobic respiratory chain; catalyzes the ubiquinol to ubiquinone; Derived by automated computational analysis using gene prediction method: Protein Homology.	cytochrome bd-II ubiquinol oxidase subunit 1	1090890	1545	yes
ECDH10B_RS05385		Derived by automated computational analysis using gene prediction method: Protein Homology.	cytochrome bd-II ubiquinol oxidase subunit 2	1092446	1137	yes
ECDH10B_RS05450		Derived by automated computational analysis using gene prediction method: Protein Homology.	cold-shock protein CspG	1104611	213	yes
ECDH10B_RS05485		Derived by automated computational analysis using gene prediction method: Protein Homology.	cytochrome c-type protein TorC	1111234	1173	yes
ECDH10B_RS05490		Derived by automated computational analysis using gene prediction method: Protein Homology.	trimethylamine-N-oxide reductase 1	1112406	2547	yes
ECDH10B_RS05500		with CpbA modulates the activity of the dnaK chaperone system; interacts with CbpA and inhibits both the DnaJ-like co-chaperone activity and the DNA binding activity of CbpA; Derived by automated computational analysis using gene prediction method: Protein Homology.	chaperone modulatory protein CbpM	1115700	306	yes
ECDH10B_RS05505		functional analog of DnaJ; co-chaperone with DnaK, molecular chaperone in an adaptive response to environmental stresses other than heat shock; Derived by automated computational analysis using gene prediction method: Protein Homology.	curved DNA-binding protein	1116005	921	yes
ECDH10B_RS05520		Derived by automated computational analysis using gene prediction method: Protein Homology.	hypothetical protein	1120014	228	yes
ECDH10B_RS05575		Derived by automated computational analysis using gene prediction method: Protein Homology.	transcriptional regulator	1127392	639	yes
ECDH10B_RS05580	putA	proline utilization protein A; multifunctional protein that functions in proline catabolism in the first two enzymatic steps resulting in the conversion of proline to glutamate; in Escherichai coli this protein also self-regulates transcription via a DNA-binding domain at the N-terminus; forms dimers and is a peripherally membrane-associated protein; Derived by automated computational analysis us…	bifunctional protein PutA	1128070	3963	yes
ECDH10B_RS05585		Derived by automated computational analysis using gene prediction method: Protein Homology.	hypothetical protein	1132087	210	yes
ECDH10B_RS05590		Derived by automated computational analysis using gene prediction method: Protein Homology.	sodium:proline symporter	1132455	1509	yes
ECDH10B_RS05605		Derived by automated computational analysis using gene prediction method: Protein Homology.	iron uptake system component EfeO	1135393	1128	yes
ECDH10B_RS05620		Derived by automated computational analysis using gene prediction method: Protein Homology.	phosphate starvation protein PhoH	1138418	789	yes
ECDH10B_RS05715		involved in the stability of the curlin proteins during assembly; involved in the secretion of the major curlin subunit CsgA across the outer membrane; Derived by automated computational analysis using gene prediction method: Protein Homology.	curli production assembly/transport component CsgG	1155518	834	yes
ECDH10B_RS05720		nucleator protein that participates in the polymerization of curlin (CsgA) subunits into curli (extracellular fibers from Escherichia and Salmonella spp. that are involved in the colonization of inert surfaces and biofilm formation); part of the curli secretion and assembly protein complex; Derived by automated computational analysis using gene prediction method: Protein Homology.	curli production assembly/transport component CsgF	1156378	417	yes
ECDH10B_RS05725		chaperone-like protein that participates in the polymerization of curlin (CsgA) subunits into curli (extracellular fibers from Escherichia and Salmonella spp. that are involved in the colonization of inert surfaces and biofilm formation); part of the curli secretion and assembly protein complex; Derived by automated computational analysis using gene prediction method: Protein Homology.	curli production assembly/transport component CsgE	1156819	390	yes
ECDH10B_RS05740	csgB	CsgB; functions as a nucleator in the assembly of curli (coiled surface structures) on the cell surface; Derived by automated computational analysis using gene prediction method: Protein Homology.	minor curlin subunit	1158618	456	yes
ECDH10B_RS05750	csgC	involved in autoagglutination of curliated cells; not involved in production of curli fibers; Derived by automated computational analysis using gene prediction method: Protein Homology.	curli assembly protein CsgC	1159628	333	yes
ECDH10B_RS05780		Derived by automated computational analysis using gene prediction method: Protein Homology.	hypothetical protein	1163800	132	yes
ECDH10B_RS05790		Derived by automated computational analysis using gene prediction method: Protein Homology.	glucan biosynthesis glucosyltransferase H	1165560	2514	yes
ECDH10B_RS05845	bssS	BssS; regulator of biofilm through signal secretion; disruption of this gene in Escherichia coli led to effects on biofilm formation, alteration in expression of a number of genes and mutations in bssS led to defects in indole transport and autoinducer-2 uptake and processing; Derived by automated computational analysis using gene prediction method: Protein Homology.	biofilm regulator BssS	1175368	255	yes
ECDH10B_RS05860		Derived by automated computational analysis using gene prediction method: Protein Homology.	lipoprotein	1177380	561	yes
ECDH10B_RS05875		Derived by automated computational analysis using gene prediction method: Protein Homology.	ribosomal protein S5 alanine N-acetyltransferase	1180229	585	yes
ECDH10B_RS05880		Derived by automated computational analysis using gene prediction method: Protein Homology.	hypothetical protein	1180824	648	yes
ECDH10B_RS05910		Derived by automated computational analysis using gene prediction method: Protein Homology.	flagellar biosynthesis protein FlgB	1185685	417	yes
ECDH10B_RS05920	flgD	acts as a scaffold for the assembly of hook proteins onto the flagellar basal body rod; Yersinia, Vibrio parahaemolyticus, Bradyrhizobium and other organisms have 2 copies of some flagellar genes; in V. parahaemolyticus one set used for lateral flagella production and the other is used for the polar flagella production; Derived by automated computational analysis using gene prediction method: Pro…	flagellar basal body rod modification protein FlgD	1186521	696	yes
ECDH10B_RS05935		Derived by automated computational analysis using gene prediction method: Protein Homology.	flagellar basal body rod protein FlgG	1189396	783	yes
ECDH10B_RS05940		Derived by automated computational analysis using gene prediction method: Protein Homology.	flagellar L-ring protein	1190231	699	yes
ECDH10B_RS05970		Derived by automated computational analysis using gene prediction method: Protein Homology.	hypothetical protein	1199169	321	yes
ECDH10B_RS05975		Derived by automated computational analysis using gene prediction method: Protein Homology.	ribosomal large subunit pseudouridine synthase C	1199607	960	yes
ECDH10B_RS05980		Maf; overexpression in Bacillus subtilis inhibits septation in the dividing cell; Derived by automated computational analysis using gene prediction method: Protein Homology.	m(7)GTP pyrophosphatase	1200678	585	yes
ECDH10B_RS05985		Derived by automated computational analysis using gene prediction method: Protein Homology.	hypothetical protein	1201461	522	yes
ECDH10B_RS05990		Derived by automated computational analysis using gene prediction method: Protein Homology.	50S ribosomal protein L32	1202034	174	yes
ECDH10B_RS05995		Derived by automated computational analysis using gene prediction method: Protein Homology.	phosphate acyltransferase	1202318	1041	yes
ECDH10B_RS06000		FabH; beta-ketoacyl-acyl carrier protein synthase III; catalyzes the condensation of acetyl-CoA with malonyl-ACP to initiate cycles of fatty acid elongation; differs from 3-oxoacyl-(acyl carrier protein) synthase I and II in that it utilizes CoA thioesters as primers rather than acyl-ACPs; Derived by automated computational analysis using gene prediction method: Protein Homology.	3-oxoacyl-ACP synthase III	1203426	954	yes
ECDH10B_RS06005		Derived by automated computational analysis using gene prediction method: Protein Homology.	malonyl CoA-ACP transacylase	1204395	930	yes
ECDH10B_RS06010	fabG	catalyzes the first of the two reduction steps in the elongation cycle of fatty acid synthesis; Derived by automated computational analysis using gene prediction method: Protein Homology.	beta-ketoacyl-ACP reductase	1205337	735	yes
ECDH10B_RS06015		Derived by automated computational analysis using gene prediction method: Protein Homology.	acyl carrier protein	1206282	237	yes
ECDH10B_RS06020		Derived by automated computational analysis using gene prediction method: Protein Homology.	beta-ketoacyl-[acyl-carrier-protein] synthase II	1206606	1242	yes
ECDH10B_RS06030		Derived by automated computational analysis using gene prediction method: Protein Homology.	cell division protein YceG	1208779	1023	yes
ECDH10B_RS06045		Derived by automated computational analysis using gene prediction method: Protein Homology.	DNAse	1211444	798	yes
ECDH10B_RS06050		Derived by automated computational analysis using gene prediction method: Protein Homology.	PTS glucose EIICB component	1212536	1434	yes
ECDH10B_RS06060		Derived by automated computational analysis using gene prediction method: Protein Homology.	histidine triad nucleotide-binding protein	1216552	360	yes
ECDH10B_RS06075		Derived by automated computational analysis using gene prediction method: Protein Homology.	thiamine kinase	1217927	825	yes
ECDH10B_RS06080		Derived by automated computational analysis using gene prediction method: Protein Homology.	beta-hexosaminidase	1218762	1026	yes
ECDH10B_RS06085		Derived by automated computational analysis using gene prediction method: Protein Homology.	hypothetical protein	1219810	543	yes
ECDH10B_RS06095		Derived by automated computational analysis using gene prediction method: Protein Homology.	hypothetical protein	1222266	540	yes
ECDH10B_RS06115		Derived by automated computational analysis using gene prediction method: Protein Homology.	transcription-repair coupling factor	1225185	3447	yes
ECDH10B_RS06125		part of the ATP-dependent transport system LolCDE; responsible for the localization of lipoproteins to the periplasmic surface of the outer membrane; Derived by automated computational analysis using gene prediction method: Protein Homology.	lipoprotein-releasing system protein LolC	1230094	1200	yes
ECDH10B_RS06135		Derived by automated computational analysis using gene prediction method: Protein Homology.	lipoprotein-releasing system protein LolE	1231987	1245	yes
ECDH10B_RS06140		Derived by automated computational analysis using gene prediction method: Protein Homology.	N-acetyl-D-glucosamine kinase	1233260	912	yes
ECDH10B_RS06145		Derived by automated computational analysis using gene prediction method: Protein Homology.	NAD-dependent deacylase	1234187	840	yes
ECDH10B_RS06160		Derived by automated computational analysis using gene prediction method: Protein Homology.	spermidine/putrescine-binding periplasmic protein	1236450	1047	yes
ECDH10B_RS06165		Derived by automated computational analysis using gene prediction method: Protein Homology.	spermidine/putrescine ABC transporter permease	1237493	795	yes
ECDH10B_RS06175		Derived by automated computational analysis using gene prediction method: Protein Homology.	Fe3+/spermidine/putrescine ABC transporter ATP-binding protein	1239125	1137	yes
ECDH10B_RS06185		Derived by automated computational analysis using gene prediction method: Protein Homology.	peptidase T	1240511	1227	yes
ECDH10B_RS06190		Derived by automated computational analysis using gene prediction method: Protein Homology.	50S ribosomal protein L16 arginine hydroxylase	1241786	1122	yes
ECDH10B_RS06195		Derived by automated computational analysis using gene prediction method: Protein Homology.	sensor protein PhoQ	1242983	1461	yes
ECDH10B_RS06200		response regulator in two-component regulatory system with PhoQ; involved in magnesium starvation and stress; Derived by automated computational analysis using gene prediction method: Protein Homology.	two-component system response regulator PhoP	1244443	672	yes
ECDH10B_RS06205		Derived by automated computational analysis using gene prediction method: Protein Homology.	adenylosuccinate lyase	1245283	1371	yes
ECDH10B_RS06210		HflD; UPF0274; in Escherichia coli this protein is peripherally associated with the membrane and appears to act with lambda CII protein; in Haemophilus influenzae a knockout of the HI0638 gene affected paracytosis; Derived by automated computational analysis using gene prediction method: Protein Homology.	lysogenization protein HflD	1246657	642	yes
ECDH10B_RS06215		Derived by automated computational analysis using gene prediction method: Protein Homology.	tRNA 2-thiouridine(34) synthase MnmA	1247334	1107	yes
ECDH10B_RS06220		Derived by automated computational analysis using gene prediction method: Protein Homology.	NUDIX hydrolase	1248494	462	yes
ECDH10B_RS06230		Derived by automated computational analysis using gene prediction method: Protein Homology.	isocitrate dehydrogenase (NADP(+))	1249790	1251	yes
ECDH10B_RS06300		Derived by automated computational analysis using gene prediction method: Protein Homology.	hypothetical protein	1261768	330	yes
ECDH10B_RS06305		Derived by automated computational analysis using gene prediction method: Protein Homology.	glycine zipper family protein	1262107	345	yes
ECDH10B_RS06320		Derived by automated computational analysis using gene prediction method: Protein Homology.	cell division topological specificity factor	1263742	267	yes
ECDH10B_RS06325		Derived by automated computational analysis using gene prediction method: Protein Homology.	septum site-determining protein MinD	1264012	813	yes
ECDH10B_RS06330		Derived by automated computational analysis using gene prediction method: Protein Homology.	septum site-determining protein MinC	1264848	696	yes
ECDH10B_RS06360		Derived by automated computational analysis using gene prediction method: Protein Homology.	hypothetical protein	1268278	462	yes
ECDH10B_RS06380		Derived by automated computational analysis using gene prediction method: Protein Homology.	disulfide bond formation protein B	1271963	531	yes
ECDH10B_RS06385		Derived by automated computational analysis using gene prediction method: Protein Homology.	Na+/H+ antiporter NhaB	1272639	1542	yes
ECDH10B_RS06390		Derived by automated computational analysis using gene prediction method: Protein Homology.	fatty acid metabolism regulator protein	1274401	720	yes
ECDH10B_RS06395		Derived by automated computational analysis using gene prediction method: Protein Homology.	SpoVR family protein	1275172	1533	yes
ECDH10B_RS06400		Derived by automated computational analysis using gene prediction method: Protein Homology.	D-amino acid dehydrogenase small subunit	1277034	1299	yes
ECDH10B_RS06405		Derived by automated computational analysis using gene prediction method: Protein Homology.	alanine racemase catabolic	1278342	1071	yes
ECDH10B_RS06410		Derived by automated computational analysis using gene prediction method: Protein Homology.	K+/H+ antiporter NhaP2	1279798	1737	yes
ECDH10B_RS06420	emtA	catalyzes the cleavage of 1-4 beta-glycoside linkaged between N-acetylmuramic acid and N-acetylglucosamine in peptidoglycan; Derived by automated computational analysis using gene prediction method: Protein Homology.	murein transglycosylase	1282643	612	yes
ECDH10B_RS06430		Derived by automated computational analysis using gene prediction method: Protein Homology.	hypothetical protein	1284191	255	yes
ECDH10B_RS06455		Derived by automated computational analysis using gene prediction method: Protein Homology.	dihydroxyacetone kinase subunit DhaK	1289231	1071	yes
ECDH10B_RS06480		Derived by automated computational analysis using gene prediction method: Protein Homology.	peptidyl-tRNA hydrolase	1297392	585	yes
ECDH10B_RS06485		YchH; transcription activated by CRP (cyclic AMP receptor protein), a global transcription factor involved in regulation of metabolism in enteric bacteria; ychH presents a class II promoter to bind CRP; unknown function; Derived by automated computational analysis using gene prediction method: Protein Homology.	membrane protein	1298254	279	yes
ECDH10B_RS06490		Derived by automated computational analysis using gene prediction method: Protein Homology.	sodium-independent anion transporter	1298587	1653	yes
ECDH10B_RS06495		catalyzes the formation of 5-phospho-alpha-D-ribose 1-phosphate from D-ribose 5-phosphate and ATP; Derived by automated computational analysis using gene prediction method: Protein Homology.	ribose-phosphate pyrophosphokinase	1300391	948	yes
ECDH10B_RS06500		Derived by automated computational analysis using gene prediction method: Protein Homology.	4-diphosphocytidyl-2C-methyl-D-erythritol kinase	1301489	852	yes
ECDH10B_RS06505	lolB	Incorporates lipoproteins in the outer membrane after they are released by the LolA protein; Derived by automated computational analysis using gene prediction method: Protein Homology.	outer membrane lipoprotein LolB	1302340	624	yes
ECDH10B_RS06510		Derived by automated computational analysis using gene prediction method: Protein Homology.	glutamyl-tRNA reductase	1303177	1257	yes
ECDH10B_RS06515		Derived by automated computational analysis using gene prediction method: Protein Homology.	peptide chain release factor 1	1304475	1083	yes
ECDH10B_RS06530		Derived by automated computational analysis using gene prediction method: Protein Homology.	protein sirB1	1306783	810	yes
ECDH10B_RS06535		Derived by automated computational analysis using gene prediction method: Protein Homology.	2-dehydro-3-deoxyphosphooctonate aldolase	1307628	855	yes
ECDH10B_RS06555		Derived by automated computational analysis using gene prediction method: Protein Homology.	sodium/proton antiporter ChaA	1310212	1101	yes
ECDH10B_RS06560	chaB	in Escherichia coli this protein putatively regulates the sodium/proton (also pH-independent calcium/proton) antiporter chaA; has weak affinity for calcium and magnesium ions; Derived by automated computational analysis using gene prediction method: Protein Homology.	cation transport regulator ChaB	1311582	231	yes
ECDH10B_RS06565		Derived by automated computational analysis using gene prediction method: Protein Homology.	glutathione-specific gamma-glutamylcyclotransferase	1311970	696	yes
ECDH10B_RS06590		Derived by automated computational analysis using gene prediction method: Protein Homology.	hypothetical protein	1317107	219	yes
ECDH10B_RS06595		involved in the transport of nitrate and nitrite; Derived by automated computational analysis using gene prediction method: Protein Homology.	nitrate/nitrite transporter NarK	1317420	1392	yes
ECDH10B_RS06600		Derived by automated computational analysis using gene prediction method: Protein Homology.	respiratory nitrate reductase 1 alpha chain	1319327	3744	yes
ECDH10B_RS06605		Derived by automated computational analysis using gene prediction method: Protein Homology.	nitrate reductase subunit beta	1323067	1539	yes
ECDH10B_RS06610		Derived by automated computational analysis using gene prediction method: Protein Homology.	nitrate reductase molybdenum cofactor assembly chaperone NarJ	1324602	711	yes
ECDH10B_RS06615		Derived by automated computational analysis using gene prediction method: Protein Homology.	respiratory nitrate reductase subunit gamma	1325312	678	yes
ECDH10B_RS06640		Derived by automated computational analysis using gene prediction method: Protein Homology.	hypothetical protein	1328137	459	yes
ECDH10B_RS06655		Derived by automated computational analysis using gene prediction method: Protein Homology.	UTP--glucose-1-phosphate uridylyltransferase	1330920	909	yes
ECDH10B_RS06660		Derived by automated computational analysis using gene prediction method: Protein Homology.	DNA-binding protein H-NS	1331972	414	yes
ECDH10B_RS06665		Derived by automated computational analysis using gene prediction method: Protein Homology.	thymidine kinase	1332990	618	yes
ECDH10B_RS06680		Derived by automated computational analysis using gene prediction method: Protein Homology.	bifunctional acetaldehyde-CoA/alcohol dehydrogenase	1334909	2676	yes
ECDH10B_RS06695		Derived by automated computational analysis using gene prediction method: Protein Homology.	oligopeptide ABC transporter substrate-binding protein OppA	1340223	1632	yes
ECDH10B_RS06700	oppB	Derived by automated computational analysis using gene prediction method: Protein Homology.	peptide ABC transporter permease	1341940	921	yes
ECDH10B_RS06705		with OppABDF is involved in the transport of oligopeptides of up to 5 amino acids into the cell; Derived by automated computational analysis using gene prediction method: Protein Homology.	peptide ABC transporter permease	1342875	909	yes
ECDH10B_RS06720		highly acidic protein; the structure of the Haemophilus influenzae protein shows similarity to uracil DNA glycosylase inhibitor (Ugi); binds heat-unstable protein (HU-alpha) which is a histone-like protein; Derived by automated computational analysis using gene prediction method: Protein Homology.	hypothetical protein	1345862	330	yes
ECDH10B_RS06730		Derived by automated computational analysis using gene prediction method: Protein Homology.	hypothetical protein	1347718	285	yes
ECDH10B_RS07030		Derived by automated computational analysis using gene prediction method: Protein Homology.	protein TonB	1398508	720	yes
ECDH10B_RS07040		Involved in cell division; probably involved in intracellular septation; Derived by automated computational analysis using gene prediction method: Protein Homology.	intracellular septation protein A	1399770	540	yes
ECDH10B_RS07075		Derived by automated computational analysis using gene prediction method: Protein Homology.	tryptophan synthase subunit beta	1404641	1194	yes
ECDH10B_RS07095		Derived by automated computational analysis using gene prediction method: Protein Homology.	phosphatase	1410639	882	yes
ECDH10B_RS07100		Derived by automated computational analysis using gene prediction method: Protein Homology.	RNA-binding protein	1411517	621	yes
ECDH10B_RS07110		catalyzes the synthesis of pseudouridine from uracil-2605 in 23S ribosomal RNA; Derived by automated computational analysis using gene prediction method: Protein Homology.	23S rRNA pseudouridylate synthase B	1414271	876	yes
ECDH10B_RS07115		Derived by automated computational analysis using gene prediction method: Protein Homology.	cob(I)yrinic acid a,c-diamide adenosyltransferase	1415186	591	yes
ECDH10B_RS07120		Derived by automated computational analysis using gene prediction method: Protein Homology.	NAD(P)-dependent oxidoreductase	1415773	759	yes
ECDH10B_RS07130		Derived by automated computational analysis using gene prediction method: Protein Homology.	protease	1416751	1050	yes
ECDH10B_RS07135		Derived by automated computational analysis using gene prediction method: Protein Homology.	hypothetical protein	1417836	252	yes
ECDH10B_RS07140		Derived by automated computational analysis using gene prediction method: Protein Homology.	hypothetical protein	1418192	153	yes
ECDH10B_RS07145		Derived by automated computational analysis using gene prediction method: Protein Homology.	DNA topoisomerase 1	1418467	2598	yes
ECDH10B_RS07155		Derived by automated computational analysis using gene prediction method: Protein Homology.	hypothetical protein	1422579	129	yes
ECDH10B_RS07175		Derived by automated computational analysis using gene prediction method: Protein Homology.	GTP cyclohydrolase II	1425989	591	yes
ECDH10B_RS07185		Derived by automated computational analysis using gene prediction method: Protein Homology.	LPS assembly protein A	1427662	309	yes
ECDH10B_RS07200		involved in start site selection during the initiation of translation; Derived by automated computational analysis using gene prediction method: Protein Homology.	translation initiation factor	1430077	327	yes
ECDH10B_RS07205		Derived by automated computational analysis using gene prediction method: Protein Homology.	osmotically-inducible lipoprotein B	1430529	219	yes
ECDH10B_RS07215		Derived by automated computational analysis using gene prediction method: Protein Homology.	hypothetical protein	1431855	174	yes
ECDH10B_RS07230		Derived by automated computational analysis using gene prediction method: Protein Homology.	exoribonuclease 2	1434397	1935	yes
ECDH10B_RS07250		Derived by automated computational analysis using gene prediction method: Protein Homology.	peptide transport system ATP-binding protein SapF	1439247	807	yes
ECDH10B_RS07255		involved in resistance to antimibial peptides; Derived by automated computational analysis using gene prediction method: Protein Homology.	peptide transport system ATP-binding protein SapD	1440055	993	yes
ECDH10B_RS07265		Derived by automated computational analysis using gene prediction method: Protein Homology.	peptide ABC transporter permease	1441924	966	yes
ECDH10B_RS07270		Derived by automated computational analysis using gene prediction method: Protein Homology.	peptide transport periplasmic protein SapA	1442886	1644	yes
ECDH10B_RS07280		Derived by automated computational analysis using gene prediction method: Protein Homology.	DUF2543 domain-containing protein	1444842	246	yes
ECDH10B_RS07325		Derived by automated computational analysis using gene prediction method: Protein Homology.	phage shock protein A	1455498	669	yes
ECDH10B_RS07330		Derived by automated computational analysis using gene prediction method: Protein Homology.	phage shock protein B	1456220	225	yes
ECDH10B_RS07335		Derived by automated computational analysis using gene prediction method: Protein Homology.	phage shock protein C	1456444	360	yes
ECDH10B_RS07340		Derived by automated computational analysis using gene prediction method: Protein Homology.	phage shock protein D	1456812	222	yes
ECDH10B_RS07410		Derived by automated computational analysis using gene prediction method: Protein Homology.	DUF463 domain-containing protein	1471536	1398	yes
ECDH10B_RS07485		Global transcription factor that controls the expression of over 100 target genes in response to anoxia; Derived by automated computational analysis using gene prediction method: Protein Homology.	transcriptional regulator FNR	1486193	753	yes
ECDH10B_RS07540		Derived by automated computational analysis using gene prediction method: Protein Homology.	hypothetical protein	1496727	174	yes
ECDH10B_RS07550		Derived by automated computational analysis using gene prediction method: Protein Homology.	tRNA 2-thiocytidine(32) synthetase TtcA	1498432	936	yes
ECDH10B_RS07715		Derived by automated computational analysis using gene prediction method: Protein Homology.	universal stress protein F	1523803	435	yes
ECDH10B_RS07730		Derived by automated computational analysis using gene prediction method: Protein Homology.	hypothetical protein	1529676	267	yes
ECDH10B_RS07740		fermentative; catalyzes the formationof pyruvate from lactate; Derived by automated computational analysis using gene prediction method: Protein Homology.	lactate dehydrogenase	1530472	990	yes
ECDH10B_RS07920		Derived by automated computational analysis using gene prediction method: Protein Homology.	glyceraldehyde-3-phosphate dehydrogenase	1578331	252	yes
ECDH10B_RS07965	mdoD	involved in the control of the structural glucose backbone of osmoregulated periplasmic glucans; Derived by automated computational analysis using gene prediction method: Protein Homology.	glucan biosynthesis protein D	1585474	1656	yes
ECDH10B_RS07975		Derived by automated computational analysis using gene prediction method: Protein Homology.	hypothetical protein	1587269	225	yes
ECDH10B_RS08030		Derived by automated computational analysis using gene prediction method: Protein Homology.	peptidase	1595399	1962	yes
ECDH10B_RS08080		Derived by automated computational analysis using gene prediction method: Protein Homology.	hypothetical protein	1605651	198	yes
ECDH10B_RS08090		Derived by automated computational analysis using gene prediction method: Protein Homology.	hypothetical protein	1606266	234	yes
ECDH10B_RS08100		Derived by automated computational analysis using gene prediction method: Protein Homology.	L-amino acid N-acyltransferase MnaT	1606946	519	yes
ECDH10B_RS08120		Derived by automated computational analysis using gene prediction method: Protein Homology.	ATP-binding protein, periplasmic, function unknown	1611925	1062	yes
ECDH10B_RS08125		Derived by automated computational analysis using gene prediction method: Protein Homology.	L-asparagine permease	1613099	1500	yes
ECDH10B_RS08175		Derived by automated computational analysis using gene prediction method: Protein Homology.	hypothetical protein	1623583	894	yes
ECDH10B_RS08190		Derived by automated computational analysis using gene prediction method: Protein Homology.	nitrate reductase subunit beta	1625927	1545	yes
ECDH10B_RS08195		Derived by automated computational analysis using gene prediction method: Protein Homology.	respiratory nitrate reductase 2 alpha chain	1627468	3741	yes
ECDH10B_RS08220		Derived by automated computational analysis using gene prediction method: Protein Homology.	sulfate ABC transporter substrate-binding protein	1636019	588	yes
ECDH10B_RS08225		Derived by automated computational analysis using gene prediction method: Protein Homology.	formate dehydrogenase-N subunit alpha	1636655	2412	yes
ECDH10B_RS08230		Derived by automated computational analysis using gene prediction method: Protein Homology.	formate dehydrogenase nitrate-inducible iron-sulfur subunit	1639079	885	yes
ECDH10B_RS08240		Derived by automated computational analysis using gene prediction method: Protein Homology.	transcriptional regulator	1641016	285	yes
ECDH10B_RS08245		Derived by automated computational analysis using gene prediction method: Protein Homology.	zinc-dependent alcohol dehydrogenase	1641446	1011	yes
ECDH10B_RS08250		Derived by automated computational analysis using gene prediction method: Protein Homology.	NAD-dependent malic enzyme	1642590	1698	yes
ECDH10B_RS08255	rpsV	protein D; stationary-phase-induced ribosome-associated; in Escherichia coli this protein becomes associated with the ribosome; expression increases during stationary phase; Derived by automated computational analysis using gene prediction method: Protein Homology.	stationary-phase-induced ribosome-associated protein	1644444	138	yes
ECDH10B_RS08315		Derived by automated computational analysis using gene prediction method: Protein Homology.	glutamate:gamma-aminobutyrate antiporter	1657572	1536	yes
ECDH10B_RS08465		catalyzes the formation of D-tagaturonate from D-altronate; Derived by automated computational analysis using gene prediction method: Protein Homology.	altronate oxidoreductase	1696877	1452	yes
ECDH10B_RS08475		Derived by automated computational analysis using gene prediction method: Protein Homology.	DUF4186 domain-containing protein	1699614	360	yes
ECDH10B_RS08480		catalyzes the formation of glutamate from glutamine; Derived by automated computational analysis using gene prediction method: Protein Homology.	glutaminase 2	1699973	927	yes
ECDH10B_RS08505		Derived by automated computational analysis using gene prediction method: Protein Homology.	stress protection protein MarC	1705891	666	yes
ECDH10B_RS08510		Repressor of the marRAB operon which is involved in the activation of both antibiotic resistance and oxidative stress genes; Derived by automated computational analysis using gene prediction method: Protein Homology.	MarR family transcriptional regulator	1706768	435	yes
ECDH10B_RS08515		transcriptional activator of genes involved in the multiple antibiotic resistance (Mar) phenotype; also activates sodA, zwf and micF; Derived by automated computational analysis using gene prediction method: Protein Homology.	MDR efflux pump AcrAB transcriptional activator MarA	1707222	384	yes
ECDH10B_RS08535		Derived by automated computational analysis using gene prediction method: Protein Homology.	hypothetical protein	1710294	96	yes
ECDH10B_RS08570		Derived by automated computational analysis using gene prediction method: Protein Homology.	hypothetical protein	1716863	204	yes
ECDH10B_RS08795		catalyzes the formation of N(1)- and N(8)-acetylspermidine from spermidine; Derived by automated computational analysis using gene prediction method: Protein Homology.	spermidine N1-acetyltransferase	1745168	561	yes
ECDH10B_RS08865		Derived by automated computational analysis using gene prediction method: Protein Homology.	stationary phase-induced protein	1760761	84	yes
ECDH10B_RS08890		Derived by automated computational analysis using gene prediction method: Protein Homology.	NAD(P) transhydrogenase subunit beta	1763956	1389	yes
ECDH10B_RS08895		Derived by automated computational analysis using gene prediction method: Protein Homology.	NAD(P) transhydrogenase subunit alpha	1765355	1533	yes
ECDH10B_RS08900		Derived by automated computational analysis using gene prediction method: Protein Homology.	hypothetical protein	1767411	945	yes
ECDH10B_RS08905		Derived by automated computational analysis using gene prediction method: Protein Homology.	arginine/ornithine antiporter transporter	1768541	1383	yes
ECDH10B_RS08910		Derived by automated computational analysis using gene prediction method: Protein Homology.	dihydrofolate reductase FolM	1769960	723	yes
ECDH10B_RS08915		Derived by automated computational analysis using gene prediction method: Protein Homology.	hypothetical protein	1770679	336	yes
ECDH10B_RS08935		Derived by automated computational analysis using gene prediction method: Protein Homology.	class II fumarate hydratase	1774169	1404	yes
ECDH10B_RS08940		catalyzes the formation of malate from fumerate; Derived by automated computational analysis using gene prediction method: Protein Homology.	fumarate hydratase class I, aerobic	1775715	1647	yes
ECDH10B_RS08945		catalyzes the formation of of fructose 6-phosphate from mannose 6-phosphate; Derived by automated computational analysis using gene prediction method: Protein Homology.	mannose-6-phosphate isomerase	1777560	1176	yes
ECDH10B_RS08950		Derived by automated computational analysis using gene prediction method: Protein Homology.	hypothetical protein	1778836	1509	yes
ECDH10B_RS08985		phosphoenolpyruvate-dependent sugar phosphotransferase system (PTS); catalyzes the phosphorylation of maltose and glucose concomitant with their translocation across the cell membrane; component IIB catalyzes the phosphorylation of the sugar molecule; IIC forms the translocation channel and contains the substrate specific binding site; Derived by automated computational analysis using gene predic…	PTS maltose- and glucose EIICB component	1788339	1593	yes
ECDH10B_RS08995		Derived by automated computational analysis using gene prediction method: Protein Homology.	adenosine deaminase	1791217	1002	yes
ECDH10B_RS09005		YdgT; in E. coli, when complexed with H-NS or StpA binds a 26 base-pair DNA sequence of oriC; seems to play a role in optimizing the activity of oriC; non-essential; Hha protein paralog; in an hha mutant background, cnu is overexpressed and can compensate hha-induced phenotypes; Derived by automated computational analysis using gene prediction method: Protein Homology.	nucleoid-associated protein	1793543	216	yes
ECDH10B_RS09010		Derived by automated computational analysis using gene prediction method: Protein Homology.	hypothetical protein	1793844	441	yes
ECDH10B_RS09015		Derived by automated computational analysis using gene prediction method: Protein Homology.	electron transport complex subunit A	1794361	582	yes
ECDH10B_RS09030		Derived by automated computational analysis using gene prediction method: Protein Homology.	electron transport complex subunit D	1797736	1059	yes
ECDH10B_RS09035		Derived by automated computational analysis using gene prediction method: Protein Homology.	electron transport complex subunit G	1798798	621	yes
ECDH10B_RS09040		Derived by automated computational analysis using gene prediction method: Protein Homology.	electron transporter RsxE	1799422	696	yes
ECDH10B_RS09055		Derived by automated computational analysis using gene prediction method: Protein Homology.	MFS transporter	1801363	1503	yes
ECDH10B_RS09065		Derived by automated computational analysis using gene prediction method: Protein Homology.	pyridoxal kinase	1803620	861	yes
ECDH10B_RS09070		Derived by automated computational analysis using gene prediction method: Protein Homology.	tyrosine--tRNA ligase	1804542	1275	yes
ECDH10B_RS09080		MliC; membrane-bound lysozyme inhibitor of c-type lysozyme; Derived by automated computational analysis using gene prediction method: Protein Homology.	lysozyme inhibitor	1806660	330	yes
ECDH10B_RS09095		Transcription regulator that can both activate or repress expression; Derived by automated computational analysis using gene prediction method: Protein Homology.	SlyA family transcriptional regulator	1808984	435	yes
ECDH10B_RS09100		Derived by automated computational analysis using gene prediction method: Protein Homology.	DUF1656 domain-containing protein	1809619	237	yes
ECDH10B_RS09110		Derived by automated computational analysis using gene prediction method: Protein Homology.	efflux protein (PET) component of YdhJK efflux pump	1810715	2013	yes
ECDH10B_RS09125		Derived by automated computational analysis using gene prediction method: Protein Homology.	DUF1289 domain-containing protein	1814275	240	yes
ECDH10B_RS09135		Derived by automated computational analysis using gene prediction method: Protein Homology.	alkene reductase	1815253	1098	yes
ECDH10B_RS09140		Derived by automated computational analysis using gene prediction method: Protein Homology.	lactoylglutathione lyase	1816431	408	yes
ECDH10B_RS09145		Derived by automated computational analysis using gene prediction method: Protein Homology.	ribonuclease T	1816941	648	yes
ECDH10B_RS09155		Derived by automated computational analysis using gene prediction method: Protein Homology.	glutaredoxin	1822348	348	yes
ECDH10B_RS09165		SodB; iron binding; present under aerobic and anaerobic conditions; destroys free radicals; Derived by automated computational analysis using gene prediction method: Protein Homology.	superoxide dismutase [Fe]	1823972	582	yes
ECDH10B_RS09175		Derived by automated computational analysis using gene prediction method: Protein Homology.	stress response membrane	1826050	90	yes
ECDH10B_RS09180		Derived by automated computational analysis using gene prediction method: Protein Homology.	PurR family transcriptional regulator	1826438	1026	yes
ECDH10B_RS09195		Derived by automated computational analysis using gene prediction method: Protein Homology.	cyclopropane-fatty-acyl-phospholipid synthase	1830007	1149	yes
ECDH10B_RS09270		Derived by automated computational analysis using gene prediction method: Protein Homology.	pyruvate kinase I	1844292	1413	yes
ECDH10B_RS09275		major outer membrane lipoprotein; interacts with peptidoglycan to maintain the integrity of the cell envelope; Derived by automated computational analysis using gene prediction method: Protein Homology.	murein lipoprotein	1846015	237	yes
ECDH10B_RS09285		Acts with SufS to catalyze the formation of L-alanine from L-cysteine; Derived by automated computational analysis using gene prediction method: Protein Homology.	cysteine desulfuration protein SufE	1847468	417	yes
ECDH10B_RS09290		Derived by automated computational analysis using gene prediction method: Protein Homology.	cysteine desulfurase	1847897	1221	yes
ECDH10B_RS09295		with SufBC activates cysteine desulfurase SufS; Derived by automated computational analysis using gene prediction method: Protein Homology.	Fe-S cluster assembly protein SufD	1849114	1272	yes
ECDH10B_RS09305		Derived by automated computational analysis using gene prediction method: Protein Homology.	Fe-S cluster assembly protein SufB	1851116	1488	yes
ECDH10B_RS09310		Derived by automated computational analysis using gene prediction method: Protein Homology.	protein SufA	1852612	369	yes
ECDH10B_RS09315		Derived by automated computational analysis using gene prediction method: Protein Homology.	hypothetical protein	1853528	189	yes
ECDH10B_RS09320		required for efficient enterobactin production; Derived by automated computational analysis using gene prediction method: Protein Homology.	1,4-dihydroxy-2-naphthoyl-CoA hydrolase	1853816	411	yes
ECDH10B_RS09325		Derived by automated computational analysis using gene prediction method: Protein Homology.	FAD-linked oxidoreductase	1854223	3057	yes
ECDH10B_RS09330		Derived by automated computational analysis using gene prediction method: Protein Homology.	hypothetical protein	1857668	1113	yes
ECDH10B_RS09355		Derived by automated computational analysis using gene prediction method: Protein Homology.	3-dehydroquinase	1863280	759	yes
ECDH10B_RS09405		Derived by automated computational analysis using gene prediction method: Protein Homology.	phosphoenolpyruvate synthase	1873328	2379	yes
ECDH10B_RS09410		Derived by automated computational analysis using gene prediction method: Protein Homology.	hypothetical protein	1875760	168	yes
ECDH10B_RS09415		Derived by automated computational analysis using gene prediction method: Protein Homology.	phosphoenolpyruvate synthase regulatory protein	1876039	834	yes
ECDH10B_RS09420		Derived by automated computational analysis using gene prediction method: Protein Homology.	phospho-2-dehydro-3-deoxyheptonate aldolase Trp-sensitive	1877029	1047	yes
ECDH10B_RS09460		Derived by automated computational analysis using gene prediction method: Protein Homology.	integration host factor subunit alpha	1883847	300	yes
ECDH10B_RS09465		Derived by automated computational analysis using gene prediction method: Protein Homology.	phenylalanine--tRNA ligase subunit beta	1884151	2388	yes
ECDH10B_RS09470		Derived by automated computational analysis using gene prediction method: Protein Homology.	phenylalanine--tRNA ligase subunit alpha	1886553	984	yes
ECDH10B_RS09480		Derived by automated computational analysis using gene prediction method: Protein Homology.	50S ribosomal protein L20	1887987	357	yes
ECDH10B_RS09485		Derived by automated computational analysis using gene prediction method: Protein Homology.	50S ribosomal protein L35	1888396	198	yes
ECDH10B_RS09490		Derived by automated computational analysis using gene prediction method: Protein Homology.	translation initiation factor IF-3	1888690	543	yes
ECDH10B_RS09495		Derived by automated computational analysis using gene prediction method: Protein Homology.	threonine--tRNA ligase	1889236	1929	yes
ECDH10B_RS09505		Derived by automated computational analysis using gene prediction method: Protein Homology.	hypothetical protein	1893759	108	yes
ECDH10B_RS09530		Derived by automated computational analysis using gene prediction method: Protein Homology.	hypothetical protein	1897291	537	yes
ECDH10B_RS09535		YniC; catalyzes the dephosphorylation of 2-deoxyglucose 6-phosphate, mannose 6-phosphate and p-nitrophenyl phosphate; Derived by automated computational analysis using gene prediction method: Protein Homology.	2-deoxyglucose-6-phosphate phosphatase	1897974	669	yes
ECDH10B_RS09540		Derived by automated computational analysis using gene prediction method: Protein Homology.	hypothetical protein	1898805	591	yes
ECDH10B_RS09590		catalyzes the phosphorylation of incoming sugar substrates concomitant with their translocation across the cell membrane; involved in N,N'-diacetylchitobiose transport; protein IIA transfers a phosphoryl group to IIB which then transfers the phosphoryl group to the sugar; IIC forms the translocation channel for the sugar uptake; Derived by automated computational analysis using gene prediction me…	PTS sugar transporter subunit IIB	1909893	321	yes
ECDH10B_RS09595		osmotically-inducible lipoprotein E; activator of ntr-like gene protein; Derived by automated computational analysis using gene prediction method: Protein Homology.	osmotically-inducible lipoprotein E	1910512	339	yes
ECDH10B_RS09620		Derived by automated computational analysis using gene prediction method: Protein Homology.	ATP-independent periplasmic protein-refolding chaperone	1913734	486	yes
ECDH10B_RS09640		Derived by automated computational analysis using gene prediction method: Protein Homology.	arginine N-succinyltransferase	1918325	1035	yes
ECDH10B_RS09650		Derived by automated computational analysis using gene prediction method: Protein Homology.	exodeoxyribonuclease III	1921022	807	yes
ECDH10B_RS09665		Derived by automated computational analysis using gene prediction method: Protein Homology.	TVP38/TMEM64 family protein	1923402	708	yes
ECDH10B_RS09735		Derived by automated computational analysis using gene prediction method: Protein Homology.	NAD(P)H nitroreductase	1936719	552	yes
ECDH10B_RS09750		Derived by automated computational analysis using gene prediction method: Protein Homology.	L-asparaginase 1	1939454	1017	yes
ECDH10B_RS09805		Derived by automated computational analysis using gene prediction method: Protein Homology.	peptide-methionine (R)-S-oxide reductase	1950610	414	yes
ECDH10B_RS09810		Derived by automated computational analysis using gene prediction method: Protein Homology.	glyceraldehyde-3-phosphate dehydrogenase	1951365	996	yes
ECDH10B_RS09820		Derived by automated computational analysis using gene prediction method: Protein Homology.	aldo/keto reductase	1953376	855	yes
ECDH10B_RS09825		scaffolding protein for the murein polymerase MrcB and the lytic transglycosylase MltA; Derived by automated computational analysis using gene prediction method: Protein Homology.	MltA-interacting protein	1954320	747	yes
ECDH10B_RS09830		Derived by automated computational analysis using gene prediction method: Protein Homology.	PrkA family serine protein kinase	1955502	1935	yes
ECDH10B_RS09835		Derived by automated computational analysis using gene prediction method: Protein Homology.	hypothetical protein	1957549	1284	yes
ECDH10B_RS09875		Derived by automated computational analysis using gene prediction method: Protein Homology.	DUF488 domain-containing protein	1965503	348	yes
ECDH10B_RS09940		Derived by automated computational analysis using gene prediction method: Protein Homology.	ribonuclease D	1975458	1116	yes
ECDH10B_RS09945		Derived by automated computational analysis using gene prediction method: Protein Homology.	long-chain-fatty-acid--CoA ligase	1976655	1719	yes
ECDH10B_RS09955		Derived by automated computational analysis using gene prediction method: Protein Homology.	tRNA (adenosine(37)-N6)-threonylcarbamoyltransferase complex dimerization subunit type 1 TsaB	1979166	696	yes
ECDH10B_RS09960		Derived by automated computational analysis using gene prediction method: Protein Homology.	ATP-dependent helicase	1979919	1911	yes
ECDH10B_RS09965		Derived by automated computational analysis using gene prediction method: Protein Homology.	hypothetical protein	1981961	345	yes
ECDH10B_RS09975		Derived by automated computational analysis using gene prediction method: Protein Homology.	hypothetical protein	1983146	180	yes
ECDH10B_RS09985		Derived by automated computational analysis using gene prediction method: Protein Homology.	coenzyme A pyrophosphatase	1984764	579	yes
ECDH10B_RS09990		Derived by automated computational analysis using gene prediction method: Protein Homology.	L-serine dehydratase 1	1985526	1365	yes
ECDH10B_RS10000		Derived by automated computational analysis using gene prediction method: Protein Homology.	hypothetical protein	1988623	1557	yes
ECDH10B_RS10010		Derived by automated computational analysis using gene prediction method: Protein Homology.	PTS mannose transporter subunit EIIAB	1990642	972	yes
ECDH10B_RS10015		catalyzes the phosphorylation of incoming sugar substrates concomitant with their translocation across the cell membrane; the IIC domain forms the PTS system translocation channel and contains the specific substrate-binding site; Derived by automated computational analysis using gene prediction method: Protein Homology.	PTS mannose/fructose/sorbose transporter subunit IIC	1991676	801	yes
ECDH10B_RS10020		hosphoenolpyruvate-dependent sugar phosphotransferase system catalyzes the phosphorylation of incoming sugar substrates concomitant with their translocation across the cell membrane; IID with IIC forms the translocation channel; Derived by automated computational analysis using gene prediction method: Protein Homology.	PTS mannose transporter subunit IID	1992489	852	yes
ECDH10B_RS10030		Derived by automated computational analysis using gene prediction method: Protein Homology.	hypothetical protein	1994040	246	yes
ECDH10B_RS10035		membrane protein YebN; Derived by automated computational analysis using gene prediction method: Protein Homology.	manganese efflux pump MntP	1994282	567	yes
ECDH10B_RS10045		Derived by automated computational analysis using gene prediction method: Protein Homology.	cold-shock protein CspC	1995820	210	yes
ECDH10B_RS10055		Derived by automated computational analysis using gene prediction method: Protein Homology.	hypothetical protein	1996147	207	yes
ECDH10B_RS10065		Derived by automated computational analysis using gene prediction method: Protein Homology.	PhoP regulon feedback inhibition membrane protein MgrB	1997217	144	yes
ECDH10B_RS10075		Derived by automated computational analysis using gene prediction method: Protein Homology.	transcriptional regulator KdgR	1997902	792	yes
ECDH10B_RS10085		Derived by automated computational analysis using gene prediction method: Protein Homology.	protease HtpX	2000289	882	yes
ECDH10B_RS10090		Derived by automated computational analysis using gene prediction method: Protein Homology.	tail-specific protease	2001362	2049	yes
ECDH10B_RS10095		Derived by automated computational analysis using gene prediction method: Protein Homology.	RNA chaperone ProQ	2003430	699	yes
ECDH10B_RS10120		Derived by automated computational analysis using gene prediction method: Protein Homology.	hypothetical protein	2010374	237	yes
ECDH10B_RS10190		Derived by automated computational analysis using gene prediction method: Protein Homology.	DNA damage-inducible protein	2019051	291	yes
ECDH10B_RS10195		Derived by automated computational analysis using gene prediction method: Protein Homology.	phosphoribosylglycinamide formyltransferase 2	2019475	1179	yes
ECDH10B_RS10200		catalyzes the formation of pyruvate and glyoxylate from 4-hydroxy-2-oxoglutarate; or pyruvate and D-glyceraldehyde 3-phosphate from 2-dehydro-3-deoxy-D-glyconate 6-phosphate; Derived by automated computational analysis using gene prediction method: Protein Homology.	KHG/KDPG aldolase	2020709	642	yes
ECDH10B_RS10205		Derived by automated computational analysis using gene prediction method: Protein Homology.	phosphogluconate dehydratase	2021387	1812	yes
ECDH10B_RS10210		Derived by automated computational analysis using gene prediction method: Protein Homology.	glucose-6-phosphate 1-dehydrogenase	2023433	1476	yes
ECDH10B_RS10215		Derived by automated computational analysis using gene prediction method: Protein Homology.	hypothetical protein	2025074	150	yes
ECDH10B_RS10220		Derived by automated computational analysis using gene prediction method: Protein Homology.	transcriptional regulator	2025246	870	yes
ECDH10B_RS10225		Derived by automated computational analysis using gene prediction method: Protein Homology.	pyruvate kinase II	2026243	1443	yes
ECDH10B_RS10230		Derived by automated computational analysis using gene prediction method: Protein Homology.	lipid A biosynthesis myristoyltransferase	2027816	972	yes
ECDH10B_RS10235		Derived by automated computational analysis using gene prediction method: Protein Homology.	murein DD-endopeptidase MepM	2028907	1323	yes
ECDH10B_RS10240		Derived by automated computational analysis using gene prediction method: Protein Homology.	zinc ABC transporter substrate-binding protein	2030245	933	yes
ECDH10B_RS10245		Derived by automated computational analysis using gene prediction method: Protein Homology.	Mn2+/Zn2+ABC transporter ATP-binding protein	2031256	756	yes
ECDH10B_RS10250		Derived by automated computational analysis using gene prediction method: Protein Homology.	zinc uptake system membrane protein ZnuB	2032008	786	yes
ECDH10B_RS10270		Derived by automated computational analysis using gene prediction method: Protein Homology.	crossover junction endodeoxyribonuclease RuvC	2035449	522	yes
ECDH10B_RS10275		Derived by automated computational analysis using gene prediction method: Protein Homology.	transcriptional regulator	2036005	741	yes
ECDH10B_RS10300		Derived by automated computational analysis using gene prediction method: Protein Homology.	hypothetical protein	2040860	396	yes
ECDH10B_RS10305		Derived by automated computational analysis using gene prediction method: Protein Homology.	carboxy-S-adenosyl-L-methionine synthase CmoA	2041296	744	yes
ECDH10B_RS10320		Derived by automated computational analysis using gene prediction method: Protein Homology.	cytochrome c-type protein TorY	2045626	1101	yes
ECDH10B_RS10325		Derived by automated computational analysis using gene prediction method: Protein Homology.	copper homeostasis protein CutC	2047114	747	yes
ECDH10B_RS10330		Derived by automated computational analysis using gene prediction method: Protein Homology.	VOC family protein	2047874	567	yes
ECDH10B_RS10335		Derived by automated computational analysis using gene prediction method: Protein Homology.	arginine--tRNA ligase	2048656	1734	yes
ECDH10B_RS10440		Derived by automated computational analysis using gene prediction method: Protein Homology.	arabinose ABC transporter permease	2071585	987	yes
ECDH10B_RS10445	araG	Part of the ABC transporter complex AraFGH involved in the high affinity transport of arabinose; Derived by automated computational analysis using gene prediction method: Protein Homology.	arabinose import ATP-binding protein AraG	2072586	1515	yes
ECDH10B_RS10455		ferritin B; required for virulence in Salmonella; may be involved in repair of damaged Fe-S clusters; Derived by automated computational analysis using gene prediction method: Protein Homology.	non-heme ferritin	2075956	504	yes
ECDH10B_RS10465		Derived by automated computational analysis using gene prediction method: Protein Homology.	hypothetical protein	2076901	147	yes
ECDH10B_RS10475		cytoplasmic iron storage protein; Derived by automated computational analysis using gene prediction method: Protein Homology.	non-heme ferritin	2077747	498	yes
ECDH10B_RS10490		Derived by automated computational analysis using gene prediction method: Protein Homology.	hypothetical protein	2079985	666	yes
ECDH10B_RS10515		Derived by automated computational analysis using gene prediction method: Protein Homology.	excinuclease ABC subunit C	2081905	1833	yes
ECDH10B_RS10520		Derived by automated computational analysis using gene prediction method: Protein Homology.	DNA-binding response regulator	2083734	657	yes
ECDH10B_RS10530		Derived by automated computational analysis using gene prediction method: Protein Homology.	hypothetical protein	2084849	225	yes
ECDH10B_RS10545		Derived by automated computational analysis using gene prediction method: Protein Homology.	amino acid ABC transporter permease	2086842	669	yes
ECDH10B_RS10550		Derived by automated computational analysis using gene prediction method: Protein Homology.	aminocyclopropane-1-carboxylate deaminase/D-cysteine desulfhydrase family protein	2087525	987	yes
ECDH10B_RS10565		Derived by automated computational analysis using gene prediction method: Protein Homology.	RNA polymerase sigma factor FliA	2090101	720	yes
ECDH10B_RS10590		Derived by automated computational analysis using gene prediction method: Protein Homology.	alpha-amylase	2095187	1488	yes
ECDH10B_RS10595		Derived by automated computational analysis using gene prediction method: Protein Homology.	lipoprotein	2096708	414	yes
ECDH10B_RS10600		Derived by automated computational analysis using gene prediction method: Protein Homology.	hypothetical protein	2097308	1206	yes
ECDH10B_RS10605		Derived by automated computational analysis using gene prediction method: Protein Homology.	SirA-like protein	2098510	234	yes
ECDH10B_RS10635		Derived by automated computational analysis using gene prediction method: Protein Homology.	flagellar hook-basal body complex protein FliE	2101731	315	yes
ECDH10B_RS10710		Derived by automated computational analysis using gene prediction method: Protein Homology.	protein DsrB	2113666	189	yes
ECDH10B_RS10715		Derived by automated computational analysis using gene prediction method: Protein Homology.	hypothetical protein	2114017	228	yes
ECDH10B_RS10750		Derived by automated computational analysis using gene prediction method: Protein Homology.	DNA cytosine methyltransferase	2119930	1419	yes
ECDH10B_RS10855		Derived by automated computational analysis using gene prediction method: Protein Homology.	AMP nucleosidase	2144092	1455	yes
ECDH10B_RS10995		Derived by automated computational analysis using gene prediction method: Protein Homology.	hypothetical protein	2168063	330	yes
ECDH10B_RS11030		Derived by automated computational analysis using gene prediction method: Protein Homology.	low-affinity putrescine importer PlaP	2174735	1359	yes
ECDH10B_RS11040		Derived by automated computational analysis using gene prediction method: Protein Homology.	NAD(P)-dependent oxidoreductase	2177335	825	yes
ECDH10B_RS11055		Derived by automated computational analysis using gene prediction method: Protein Homology.	ATP phosphoribosyltransferase	2179223	900	yes
ECDH10B_RS11065		Derived by automated computational analysis using gene prediction method: Protein Homology.	histidinol-phosphate aminotransferase	2181429	1071	yes
ECDH10B_RS11275		Derived by automated computational analysis using gene prediction method: Protein Homology.	hypothetical protein	2226933	1584	yes
ECDH10B_RS11285		Derived by automated computational analysis using gene prediction method: Protein Homology.	deoxycytidine triphosphate deaminase	2230665	582	yes
ECDH10B_RS11290		Derived by automated computational analysis using gene prediction method: Protein Homology.	uridine kinase	2231338	642	yes
ECDH10B_RS11310		Derived by automated computational analysis using gene prediction method: Protein Homology.	Hsp70 chaperone family protein	2236705	1353	yes
ECDH10B_RS11330		Derived by automated computational analysis using gene prediction method: Protein Homology.	VMA domain protein	2241500	660	yes
ECDH10B_RS11350		Derived by automated computational analysis using gene prediction method: Protein Homology.	MFS transporter	2250495	1416	yes
ECDH10B_RS11370		Derived by automated computational analysis using gene prediction method: Protein Homology.	protease	2254699	1362	yes
ECDH10B_RS11445		catalyzes the formation of glycerone phosphate and D-glyceraldehyde 3-phosphate from D-fructose 1,6-bisphosphate; Derived by automated computational analysis using gene prediction method: Protein Homology.	fructose-bisphosphate aldolase	2266541	1053	yes
ECDH10B_RS11455		Derived by automated computational analysis using gene prediction method: Protein Homology.	ADP-ribosylglycohydrolase	2269124	1005	yes
ECDH10B_RS11485		DNA-binding; binds the RcnA promotor; Derived by automated computational analysis using gene prediction method: Protein Homology.	transcriptional regulator	2274553	273	yes
ECDH10B_RS11495		Derived by automated computational analysis using gene prediction method: Protein Homology.	nickel/cobalt homeostasis protein RcnB	2275989	339	yes
ECDH10B_RS11585		Derived by automated computational analysis using gene prediction method: Protein Homology.	DUF1456 domain-containing protein	2300755	471	yes
ECDH10B_RS11590		Derived by automated computational analysis using gene prediction method: Protein Homology.	DNA-binding response regulator	2301272	720	yes
ECDH10B_RS11595		Derived by automated computational analysis using gene prediction method: Protein Homology.	sensor histidine kinase	2301988	1686	yes
ECDH10B_RS11630		Derived by automated computational analysis using gene prediction method: Protein Homology.	beta-glucosidase	2308721	2298	yes
ECDH10B_RS11635		Derived by automated computational analysis using gene prediction method: Protein Homology.	lactate dehydrogenase	2311214	1716	yes
ECDH10B_RS11640		Derived by automated computational analysis using gene prediction method: Protein Homology.	D-alanyl-D-alanine endopeptidase	2312967	933	yes
ECDH10B_RS11645		Derived by automated computational analysis using gene prediction method: Protein Homology.	YIP1 family protein	2314073	588	yes
ECDH10B_RS11665		Derived by automated computational analysis using gene prediction method: Protein Homology.	hypothetical protein	2318011	84	yes
ECDH10B_RS11670		Derived by automated computational analysis using gene prediction method: Protein Homology.	tRNA dihydrouridine(16) synthase DusC	2318467	948	yes
ECDH10B_RS11675		Derived by automated computational analysis using gene prediction method: Protein Homology.	hypothetical protein	2319653	399	yes
ECDH10B_RS11680		Derived by automated computational analysis using gene prediction method: Protein Homology.	CidB/LrgB family autolysis modulator	2320048	696	yes
ECDH10B_RS11685		Derived by automated computational analysis using gene prediction method: Protein Homology.	cytidine deaminase	2320873	885	yes
ECDH10B_RS11710		Derived by automated computational analysis using gene prediction method: Protein Homology.	galactoside ABC transporter permease	2325772	1011	yes
ECDH10B_RS11720		Derived by automated computational analysis using gene prediction method: Protein Homology.	galactose ABC transporter substrate-binding protein	2328360	999	yes
ECDH10B_RS11725		Derived by automated computational analysis using gene prediction method: Protein Homology.	transcriptional regulator	2329638	1041	yes
ECDH10B_RS11740		Derived by automated computational analysis using gene prediction method: Protein Homology.	GTP cyclohydrolase I FolE	2331994	669	yes
ECDH10B_RS11765		Derived by automated computational analysis using gene prediction method: Protein Homology.	LysR family transcriptional regulator	2337747	882	yes
ECDH10B_RS11770		Derived by automated computational analysis using gene prediction method: Protein Homology.	hypothetical protein	2338727	1050	yes
ECDH10B_RS11775		Derived by automated computational analysis using gene prediction method: Protein Homology.	endonuclease IV with intrinsic 3''-5'' exonuclease activity	2339850	858	yes
ECDH10B_RS11790	rihB	Hydrolyzes cytidine or uridine to ribose and cytosine or uracil, respectively; Derived by automated computational analysis using gene prediction method: Protein Homology.	pyrimidine-specific ribonucleoside hydrolase RihB	2343255	942	yes
ECDH10B_RS11820		Derived by automated computational analysis using gene prediction method: Protein Homology.	1-phosphofructokinase	2350437	939	yes
ECDH10B_RS11830		Derived by automated computational analysis using gene prediction method: Protein Homology.	sugar efflux transporter SetB	2352872	1182	yes
ECDH10B_RS11835		Derived by automated computational analysis using gene prediction method: Protein Homology.	zinc/iron-chelating domain-containing protein	2354050	255	yes
ECDH10B_RS11840		Derived by automated computational analysis using gene prediction method: Protein Homology.	elongation factor P-like protein YeiP	2354459	573	yes
ECDH10B_RS11850		Derived by automated computational analysis using gene prediction method: Protein Homology.	GTPase	2356838	987	yes
ECDH10B_RS11860	spr	mutational suppressor of prc thermosensitivity; Derived by automated computational analysis using gene prediction method: Protein Homology.	bifunctional murein DD-endopeptidase/murein LD-carboxypeptidase	2358988	567	yes
ECDH10B_RS11870		with YejBEF is involved in resistance to microcin C; Derived by automated computational analysis using gene prediction method: Protein Homology.	ABC transporter substrate-binding protein	2361373	1815	yes
ECDH10B_RS11890		Derived by automated computational analysis using gene prediction method: Protein Homology.	hypothetical protein	2366902	345	yes
ECDH10B_RS11900		Derived by automated computational analysis using gene prediction method: Protein Homology.	16S rRNA pseudouridine(516) synthase	2368797	696	yes
ECDH10B_RS11905		Derived by automated computational analysis using gene prediction method: Protein Homology.	ATP-dependent helicase	2369641	1761	yes
ECDH10B_RS11910		Derived by automated computational analysis using gene prediction method: Protein Homology.	50S ribosomal protein L25	2371526	285	yes
ECDH10B_RS11915		Derived by automated computational analysis using gene prediction method: Protein Homology.	nucleoid-associated protein	2371949	1008	yes
ECDH10B_RS11920		Derived by automated computational analysis using gene prediction method: Protein Homology.	hypothetical protein	2373138	228	yes
ECDH10B_RS11925		Derived by automated computational analysis using gene prediction method: Protein Homology.	hypothetical protein	2373385	1761	yes
ECDH10B_RS11950		nitrate/nitrite response regulator NarP; NarP is phosphorylated by NarX and NarQ and can activate fdnG and nitrite or nitrate reductase systems; represses expression of other anaerobic genes; Derived by automated computational analysis using gene prediction method: Protein Homology.	DNA-binding response regulator	2379509	648	yes
ECDH10B_RS11955		cytochrome c-type biogenesis protein; involved in the attachment of heme to cytochrome c; Derived by automated computational analysis using gene prediction method: Protein Homology.	cytochrome c-type biogenesis protein CcmH	2380367	1053	yes
ECDH10B_RS11960		cytochrome c-type biogenesis thioredoxin; involved in the reduction of disulfide bonds to allow heme bonding; Derived by automated computational analysis using gene prediction method: Protein Homology.	thiol:disulfide interchange protein	2381416	558	yes
ECDH10B_RS11970		Derived by automated computational analysis using gene prediction method: Protein Homology.	cytochrome c-type biogenesis protein CcmE	2383910	480	yes
ECDH10B_RS11975		Derived by automated computational analysis using gene prediction method: Protein Homology.	heme exporter protein D	2384386	210	yes
ECDH10B_RS11980		with CcmABDE is involved in the transport of protoheme IX; CcmC is required for heme transfer to CcmE; Derived by automated computational analysis using gene prediction method: Protein Homology.	heme exporter protein C	2384592	738	yes
ECDH10B_RS11985		Derived by automated computational analysis using gene prediction method: Protein Homology.	heme exporter protein CcmB	2385371	660	yes
ECDH10B_RS11990		Derived by automated computational analysis using gene prediction method: Protein Homology.	heme ABC exporter ATP-binding protein CcmA	2386030	618	yes
ECDH10B_RS11995		Derived by automated computational analysis using gene prediction method: Protein Homology.	cytochrome c-type protein NapC	2386666	603	yes
ECDH10B_RS12000	napB	small subunit of periplasmic nitrate reductase; receives electrons from the membrane-bound NapC and passes them to NapA; Derived by automated computational analysis using gene prediction method: Protein Homology.	periplasmic nitrate reductase electron transfer subunit	2387278	450	yes
ECDH10B_RS12005		Derived by automated computational analysis using gene prediction method: Protein Homology.	ferredoxin-type protein NapH	2387724	864	yes
ECDH10B_RS12025		Derived by automated computational analysis using gene prediction method: Protein Homology.	ferredoxin-type protein NapF	2392012	495	yes
ECDH10B_RS12035		Derived by automated computational analysis using gene prediction method: Protein Homology.	ecotin	2392914	489	yes
ECDH10B_RS12045		Derived by automated computational analysis using gene prediction method: Protein Homology.	ABC transporter ATP-binding protein	2395981	1644	yes
ECDH10B_RS12060		Derived by automated computational analysis using gene prediction method: Protein Homology.	FAD:protein FMN transferase	2399488	1056	yes
ECDH10B_RS12080		Derived by automated computational analysis using gene prediction method: Protein Homology.	phosphotransferase RcsD	2402497	2673	yes
ECDH10B_RS12085		two-component response regulator RscB regulates the genes involved in capsule biosynthesis and cell division; probably phosphorylated by RcsC or RcsF; Derived by automated computational analysis using gene prediction method: Protein Homology.	DNA-binding response regulator	2405186	651	yes
ECDH10B_RS12145		Derived by automated computational analysis using gene prediction method: Protein Homology.	hypothetical protein	2423345	624	yes
ECDH10B_RS12155		Derived by automated computational analysis using gene prediction method: Protein Homology.	DNA gyrase subunit A	2425802	2628	yes
ECDH10B_RS12160		Involved in ubiquinone biosynthesis; Derived by automated computational analysis using gene prediction method: Protein Homology.	bifunctional 3-demethylubiquinone 3-O-methyltransferase/2-octaprenyl-6-hydroxy phenol methylase	2428576	723	yes
ECDH10B_RS12170		Derived by automated computational analysis using gene prediction method: Protein Homology.	hypothetical protein	2433650	144	yes
ECDH10B_RS12175		Derived by automated computational analysis using gene prediction method: Protein Homology.	ribonucleoside-diphosphate reductase 1 subunit alpha	2433874	2286	yes
ECDH10B_RS12205		Derived by automated computational analysis using gene prediction method: Protein Homology.	glycerol-3-phosphate transporter	2440025	1359	yes
ECDH10B_RS12280		Derived by automated computational analysis using gene prediction method: Protein Homology.	undecaprenyl-phosphate 4-deoxy-4-formamido-L-arabinose transferase	2456080	969	yes
ECDH10B_RS12320		Derived by automated computational analysis using gene prediction method: Protein Homology.	o-succinylbenzoate synthase	2464009	963	yes
ECDH10B_RS12325		Derived by automated computational analysis using gene prediction method: Protein Homology.	1,4-dihydroxy-2-naphthoyl-CoA synthase	2464971	858	yes
ECDH10B_RS12345		Derived by automated computational analysis using gene prediction method: Protein Homology.	protein ElaB	2469731	306	yes
ECDH10B_RS12400		Catalyzes the transfer of electrons from NADH to quinone; Derived by automated computational analysis using gene prediction method: Protein Homology.	NADH-quinone oxidoreductase subunit N	2479834	1458	yes
ECDH10B_RS12405		Derived by automated computational analysis using gene prediction method: Protein Homology.	NADH-quinone oxidoreductase subunit M	2481298	1530	yes
ECDH10B_RS12410		Derived by automated computational analysis using gene prediction method: Protein Homology.	NADH-quinone oxidoreductase subunit L	2482991	1842	yes
ECDH10B_RS12415		Derived by automated computational analysis using gene prediction method: Protein Homology.	NADH-quinone oxidoreductase subunit K	2484829	303	yes
ECDH10B_RS12420		Catalyzes the transfer of electrons from NADH to quinone; Derived by automated computational analysis using gene prediction method: Protein Homology.	NADH-quinone oxidoreductase subunit J	2485128	555	yes
ECDH10B_RS12425		Derived by automated computational analysis using gene prediction method: Protein Homology.	NADH-quinone oxidoreductase subunit I	2485694	543	yes
ECDH10B_RS12430		Derived by automated computational analysis using gene prediction method: Protein Homology.	NADH-quinone oxidoreductase subunit H	2486251	978	yes
ECDH10B_RS12435		Catalyzes the transfer of electrons from NADH to quinone; Derived by automated computational analysis using gene prediction method: Protein Homology.	NADH-quinone oxidoreductase subunit G	2487225	2727	yes
ECDH10B_RS12440		part of NADH-ubiquinone oxidoreductase complex I; shuttles electrons from NADH, via FMN and iron-sulfur (Fe-S) centers, to quinones in the respiratory chain; NuoF is part of the soluble NADH dehydrogenase fragment, which represents the electron input part of NADH dehydrogenase; Derived by automated computational analysis using gene prediction method: Protein Homology.	NADH-quinone oxidoreductase subunit F	2490004	1338	yes
ECDH10B_RS12445		Derived by automated computational analysis using gene prediction method: Protein Homology.	NADH-quinone oxidoreductase subunit E	2491338	501	yes
ECDH10B_RS12450		NuoCD; NDH-1 shuttles electrons from NADH, via FMN and iron-sulfur (Fe-S) centers, to quinones in the respiratory chain; subunits NuoCD, E, F, and G constitute the peripheral sector of the complex; in Escherichia coli this gene encodes a fusion protein of NuoC and NuoD that are found separate in other organisms; Derived by automated computational analysis using gene prediction method: Protein Hom…	NADH-quinone oxidoreductase subunit C/D	2491841	1791	yes
ECDH10B_RS12455		Derived by automated computational analysis using gene prediction method: Protein Homology.	NADH-quinone oxidoreductase subunit B	2493737	663	yes
ECDH10B_RS12460		Derived by automated computational analysis using gene prediction method: Protein Homology.	NADH-quinone oxidoreductase subunit A	2494415	444	yes
ECDH10B_RS12470		broad specificity; family IV; in Corynebacterium glutamicum this protein can use glutamate, 2-aminobutyrate, and aspartate as amino donors and pyruvate as the acceptor; Derived by automated computational analysis using gene prediction method: Protein Homology.	glutamate--pyruvate aminotransferase AlaA	2497347	1218	yes
ECDH10B_RS12475		Derived by automated computational analysis using gene prediction method: Protein Homology.	5'-deoxynucleotidase	2498648	600	yes
ECDH10B_RS12480		Derived by automated computational analysis using gene prediction method: Protein Homology.	transporter	2499306	1833	yes
ECDH10B_RS12490		Derived by automated computational analysis using gene prediction method: Protein Homology.	hypothetical protein	2501886	495	yes
ECDH10B_RS12495		Derived by automated computational analysis using gene prediction method: Protein Homology.	hypothetical protein	2502463	456	yes
ECDH10B_RS12500		Derived by automated computational analysis using gene prediction method: Protein Homology.	hypothetical protein	2502987	132	yes
ECDH10B_RS12505		AckA utilizes acetate and can acetylate CheY which increases signal strength during flagellar rotation; utilizes magnesium and ATP; also involved in conversion of acetate to aceyl-CoA; also known to act on propionate; Derived by automated computational analysis using gene prediction method: Protein Homology.	acetate kinase	2503256	1203	yes
ECDH10B_RS12510		Derived by automated computational analysis using gene prediction method: Protein Homology.	phosphate acetyltransferase	2504533	2145	yes
ECDH10B_RS12515		Derived by automated computational analysis using gene prediction method: Protein Homology.	hypothetical protein	2506867	1521	yes
ECDH10B_RS12520		Derived by automated computational analysis using gene prediction method: Protein Homology.	NUDIX hydrolase	2508420	543	yes
ECDH10B_RS12525		Derived by automated computational analysis using gene prediction method: Protein Homology.	phosphodiesterase	2509020	552	yes
ECDH10B_RS12540	folX	catalyzes the formation of dihydromonapterin triphosphate from dihydroneopterin triphosphate; Derived by automated computational analysis using gene prediction method: Protein Homology.	dihydroneopterin triphosphate 2'-epimerase	2511111	363	yes
ECDH10B_RS12560		with HisJPQ is involved in transport of histidine, lysine, arginine and ornithine; Derived by automated computational analysis using gene prediction method: Protein Homology.	histidine ABC transporter permease	2514303	717	yes
ECDH10B_RS12565		with HisJMP is involved in the transport of histidine/lysine/arginine/ornithine; Derived by automated computational analysis using gene prediction method: Protein Homology.	histidine ABC transporter permease	2515016	687	yes
ECDH10B_RS12570		with HisPMQ is involved in the transport of histidine; Derived by automated computational analysis using gene prediction method: Protein Homology.	histidine-binding periplasmic protein	2515792	783	yes
ECDH10B_RS12575		with HisPMQ is involved in the transport of histidine; Derived by automated computational analysis using gene prediction method: Protein Homology.	lysine/arginine/ornithine-binding periplasmic protein	2516795	783	yes
ECDH10B_RS12580		catalyzes the formation of 2-octaprenylphenol from 3-octaprenyl-4-hydroxybenzoate; Derived by automated computational analysis using gene prediction method: Protein Homology.	3-octaprenyl-4-hydroxybenzoate carboxy-lyase partner protein	2517843	570	yes
ECDH10B_RS12590		membrane protein required for colicin V production; Derived by automated computational analysis using gene prediction method: Protein Homology.	colicin V production protein	2520061	489	yes
ECDH10B_RS12600		Derived by automated computational analysis using gene prediction method: Protein Homology.	bifunctional protein FolC	2521460	1269	yes
ECDH10B_RS12605		Derived by automated computational analysis using gene prediction method: Protein Homology.	acetyl-CoA carboxylase carboxyltransferase subunit beta	2522798	915	yes
ECDH10B_RS12615		Derived by automated computational analysis using gene prediction method: Protein Homology.	tRNA pseudouridine(38-40) synthase TruA	2524610	813	yes
ECDH10B_RS12640		Derived by automated computational analysis using gene prediction method: Protein Homology.	3-oxoacyl-ACP synthase I	2530171	1221	yes
ECDH10B_RS12650		Derived by automated computational analysis using gene prediction method: Protein Homology.	hypothetical protein	2533677	279	yes
ECDH10B_RS12655		Derived by automated computational analysis using gene prediction method: Protein Homology.	elongation factor P hydroxylase	2533989	549	yes
ECDH10B_RS12660		Derived by automated computational analysis using gene prediction method: Protein Homology.	membrane protein	2534537	810	yes
ECDH10B_RS12665		Derived by automated computational analysis using gene prediction method: Protein Homology.	penicillin-insensitive murein endopeptidase	2535346	825	yes
ECDH10B_RS12670		Derived by automated computational analysis using gene prediction method: Protein Homology.	chorismate synthase	2536174	1086	yes
ECDH10B_RS12675		Derived by automated computational analysis using gene prediction method: Protein Homology.	ribosomal protein L3 N(5)-glutamine methyltransferase	2537294	933	yes
ECDH10B_RS12720		Derived by automated computational analysis using gene prediction method: Protein Homology.	phosphohistidine phosphatase	2546113	486	yes
ECDH10B_RS12730	fadI	FadI; fatty acid oxidation complex component beta; functions in a heterotetramer with FadJ; similar to FadA2B2 complex; functions in beta-oxidation of fatty acids during anaerobic growth; Derived by automated computational analysis using gene prediction method: Protein Homology.	3-ketoacyl-CoA thiolase	2548945	1311	yes
ECDH10B_RS12735		Derived by automated computational analysis using gene prediction method: Protein Homology.	hypothetical protein	2550436	285	yes
ECDH10B_RS12750		involved in maintaining OM lipid asymmetry; Derived by automated computational analysis using gene prediction method: Protein Homology.	phospholipid-binding lipoprotein	2554038	756	yes
ECDH10B_RS12930		Derived by automated computational analysis using gene prediction method: Protein Homology.	sensor histidine kinase	2588457	1698	yes
ECDH10B_RS12935		Derived by automated computational analysis using gene prediction method: Protein Homology.	DNA-binding response regulator	2590169	735	yes
ECDH10B_RS12940		Derived by automated computational analysis using gene prediction method: Protein Homology.	DNA-binding protein	2590916	858	yes
ECDH10B_RS12945		Derived by automated computational analysis using gene prediction method: Protein Homology.	multiphosphoryl transfer protein 1	2591776	2496	yes
ECDH10B_RS12950		metalloprotein; Derived by automated computational analysis using gene prediction method: Protein Homology.	aminopeptidase YpdE	2594296	1038	yes
ECDH10B_RS12955		Xaa-Pro aminopeptidase; limited methionine aminopeptidase; Derived by automated computational analysis using gene prediction method: Protein Homology.	aminopeptidase YpdF	2595333	1086	yes
ECDH10B_RS12960		Derived by automated computational analysis using gene prediction method: Protein Homology.	Fructose-like permease IIC component 1	2596433	1248	yes
ECDH10B_RS12965		Derived by automated computational analysis using gene prediction method: Protein Homology.	fructose-like phosphotransferase enzyme IIB component 1	2597702	327	yes
ECDH10B_RS12980		Derived by automated computational analysis using gene prediction method: Protein Homology.	hypothetical protein	2600787	327	yes
ECDH10B_RS12995		Derived by automated computational analysis using gene prediction method: Protein Homology.	nucleoside permease NupC	2602828	1203	yes
ECDH10B_RS13020		Derived by automated computational analysis using gene prediction method: Protein Homology.	DUF1323 family DNA-binding protein	2608253	345	yes
ECDH10B_RS13030		Derived by automated computational analysis using gene prediction method: Protein Homology.	glutamate--tRNA ligase	2609043	1416	yes
ECDH10B_RS13080		Derived by automated computational analysis using gene prediction method: Protein Homology.	LysR family transcriptional regulator	2615716	927	yes
ECDH10B_RS13090		Derived by automated computational analysis using gene prediction method: Protein Homology.	DUF3820 domain-containing protein	2617727	219	yes
ECDH10B_RS13095	ligA	this protein catalyzes the formation of phosphodiester linkages between 5'-phosphoryl and 3'-hydroxyl groups in double-stranded DNA using NAD as a coenzyme and as the energy source for the reaction; essential for DNA replication and repair of damaged DNA; similar to ligase LigB; Derived by automated computational analysis using gene prediction method: Protein Homology.	DNA ligase (NAD(+)) LigA	2617947	2016	yes
ECDH10B_RS13100		Derived by automated computational analysis using gene prediction method: Protein Homology.	FtsZ stabilizer	2620033	987	yes
ECDH10B_RS13110		Derived by automated computational analysis using gene prediction method: Protein Homology.	cysteine synthase A	2622195	972	yes
ECDH10B_RS13115		Derived by automated computational analysis using gene prediction method: Protein Homology.	phosphocarrier protein HPr	2623550	258	yes
ECDH10B_RS13120		Derived by automated computational analysis using gene prediction method: Protein Homology.	phosphoenolpyruvate--protein phosphotransferase	2623852	1728	yes
ECDH10B_RS13125		Derived by automated computational analysis using gene prediction method: Protein Homology.	glucose-specific phosphotransferase enzyme IIA component	2625620	510	yes
ECDH10B_RS13145		Derived by automated computational analysis using gene prediction method: Protein Homology.	cysteine synthase B	2628458	912	yes
ECDH10B_RS13150		Derived by automated computational analysis using gene prediction method: Protein Homology.	sulfate/thiosulfate import ATP-binding protein CysA	2629503	1098	yes
ECDH10B_RS13160		Derived by automated computational analysis using gene prediction method: Protein Homology.	sulfate ABC transporter permease	2631465	834	yes
ECDH10B_RS13165		Derived by automated computational analysis using gene prediction method: Protein Homology.	thiosulfate-binding protein	2632298	1017	yes
ECDH10B_RS13170		Derived by automated computational analysis using gene prediction method: Protein Homology.	NAD(P)-dependent oxidoreductase	2633618	792	yes
ECDH10B_RS13195		Derived by automated computational analysis using gene prediction method: Protein Homology.	deferrochelatase/peroxidase	2639432	900	yes
ECDH10B_RS13200		Derived by automated computational analysis using gene prediction method: Protein Homology.	RpoE-regulated lipoprotein	2640427	576	yes
ECDH10B_RS13215		Derived by automated computational analysis using gene prediction method: Protein Homology.	N-acetylmuramoyl-L-alanine amidase	2642138	870	yes
ECDH10B_RS13220		Derived by automated computational analysis using gene prediction method: Protein Homology.	coproporphyrinogen III oxidase	2643011	900	yes
ECDH10B_RS13225		activates the transcription of the ethanolamine utilization operon; Derived by automated computational analysis using gene prediction method: Protein Homology.	transcriptional regulator	2643916	1053	yes
ECDH10B_RS13235		Derived by automated computational analysis using gene prediction method: Protein Homology.	microcompartment protein EutL	2645527	660	yes
ECDH10B_RS13240		catalyzes the formation of acetaldehyde from ethanolamine; Derived by automated computational analysis using gene prediction method: Protein Homology.	ethanolamine ammonia-lyase light chain	2646196	888	yes
ECDH10B_RS13295	eutA	Derived by automated computational analysis using gene prediction method: Protein Homology.	ethanolamine utilization protein EutA	2655267	1404	yes
ECDH10B_RS13300		may be involved in the transport of ethanolamine; Derived by automated computational analysis using gene prediction method: Protein Homology.	ethanolamine utilization protein EutH	2656667	1227	yes
ECDH10B_RS13320		Derived by automated computational analysis using gene prediction method: Protein Homology.	ethanolamine utilization protein EutN	2661549	288	yes
ECDH10B_RS13325		ethanolamine utilization protein; involved in the degredation of ethanolamine; Derived by automated computational analysis using gene prediction method: Protein Homology.	ethanolamine utilization protein EutM	2661943	294	yes
ECDH10B_RS13330		Derived by automated computational analysis using gene prediction method: Protein Homology.	ethanolamine utilization protein EutD	2662275	1017	yes
ECDH10B_RS13335		catalyzes the conversion of cob(I)yrinic acid a,c-diamide to adenosylcob(III)yrinic acid a,c-diamide; Derived by automated computational analysis using gene prediction method: Protein Homology.	ethanolamine utilization cobalamin adenosyltransferase	2663288	804	yes
ECDH10B_RS13340		Derived by automated computational analysis using gene prediction method: Protein Homology.	ethanolamine utilization protein EutQ	2664088	702	yes
ECDH10B_RS13360		Derived by automated computational analysis using gene prediction method: Protein Homology.	transaldolase A	2668452	951	yes
ECDH10B_RS13365		Derived by automated computational analysis using gene prediction method: Protein Homology.	transketolase	2669422	2004	yes
ECDH10B_RS13375		Derived by automated computational analysis using gene prediction method: Protein Homology.	GDP-mannose pyrophosphatase NudK	2672689	576	yes
ECDH10B_RS13380		Derived by automated computational analysis using gene prediction method: Protein Homology.	protein AegA	2673332	1980	yes
ECDH10B_RS13385		Derived by automated computational analysis using gene prediction method: Protein Homology.	nitrate/nitrite two-component system sensor histidine kinase	2675517	1701	yes
ECDH10B_RS13390		Derived by automated computational analysis using gene prediction method: Protein Homology.	AcrD family multidrug efflux RND transporter permease subunit	2677381	3114	yes
ECDH10B_RS13395		Derived by automated computational analysis using gene prediction method: Protein Homology.	hypothetical protein	2680581	180	yes
ECDH10B_RS13400		Derived by automated computational analysis using gene prediction method: Protein Homology.	arsenate reductase	2681033	357	yes
ECDH10B_RS13410		Derived by automated computational analysis using gene prediction method: Protein Homology.	membrane protein	2682548	201	yes
ECDH10B_RS13415		Derived by automated computational analysis using gene prediction method: Protein Homology.	hydrolase	2682858	699	yes
ECDH10B_RS13425		Derived by automated computational analysis using gene prediction method: Protein Homology.	neutral zinc metallopeptidase	2685660	864	yes
ECDH10B_RS13430		Derived by automated computational analysis using gene prediction method: Protein Homology.	phosphoribosylaminoimidazolesuccinocarboxamide synthase	2686691	714	yes
ECDH10B_RS13440		Derived by automated computational analysis using gene prediction method: Protein Homology.	outer membrane protein assembly factor BamC	2687617	1035	yes
ECDH10B_RS13450		Derived by automated computational analysis using gene prediction method: Protein Homology.	glycine cleavage system transcriptional repressor	2689692	573	yes
ECDH10B_RS13455		Derived by automated computational analysis using gene prediction method: Protein Homology.	peroxiredoxin	2690264	471	yes
ECDH10B_RS13520		Derived by automated computational analysis using gene prediction method: Protein Homology.	AI-2E family transporter	2704606	1062	yes
ECDH10B_RS13525		Derived by automated computational analysis using gene prediction method: Protein Homology.	beta-barrel assembly-enhancing protease	2705880	1464	yes
ECDH10B_RS13530		Derived by automated computational analysis using gene prediction method: Protein Homology.	arsenate reductase (glutaredoxin)	2707364	360	yes
ECDH10B_RS13535		Derived by automated computational analysis using gene prediction method: Protein Homology.	DnaA regulatory inactivator Hda	2707861	678	yes
ECDH10B_RS13545		Derived by automated computational analysis using gene prediction method: Protein Homology.	uracil phosphoribosyltransferase	2710032	627	yes
ECDH10B_RS13550		Derived by automated computational analysis using gene prediction method: Protein Homology.	phosphoribosylformylglycinamidine cyclo-ligase	2710983	1038	yes
ECDH10B_RS13555		Derived by automated computational analysis using gene prediction method: Protein Homology.	phosphoribosylglycinamide formyltransferase	2712020	639	yes
ECDH10B_RS13560		Derived by automated computational analysis using gene prediction method: Protein Homology.	polyphosphate kinase	2712830	2067	yes
ECDH10B_RS13565		Derived by automated computational analysis using gene prediction method: Protein Homology.	exopolyphosphatase	2714901	1542	yes
ECDH10B_RS13575		Derived by automated computational analysis using gene prediction method: Protein Homology.	hypothetical protein	2718906	153	yes
ECDH10B_RS13595		Derived by automated computational analysis using gene prediction method: Protein Homology.	GMP synthetase	2720744	1578	yes
ECDH10B_RS13600		Derived by automated computational analysis using gene prediction method: Protein Homology.	IMP dehydrogenase	2722390	1467	yes
ECDH10B_RS13615		Derived by automated computational analysis using gene prediction method: Protein Homology.	ribosome biogenesis GTPase Der	2725670	1473	yes
ECDH10B_RS13620		Derived by automated computational analysis using gene prediction method: Protein Homology.	outer membrane protein assembly factor BamB	2727260	1179	yes
ECDH10B_RS13625		Derived by automated computational analysis using gene prediction method: Protein Homology.	ancillary SecYEG translocon subunit	2728449	621	yes
ECDH10B_RS13630		Derived by automated computational analysis using gene prediction method: Protein Homology.	histidine--tRNA ligase	2729087	1275	yes
ECDH10B_RS13635		Derived by automated computational analysis using gene prediction method: Protein Homology.	4-hydroxy-3-methylbut-2-en-1-yl diphosphate synthase (flavodoxin)	2730472	1119	yes
ECDH10B_RS13650		Derived by automated computational analysis using gene prediction method: Protein Homology.	nucleoside-diphosphate kinase	2734219	432	yes
ECDH10B_RS13660		Derived by automated computational analysis using gene prediction method: Protein Homology.	hypothetical protein	2737112	4962	yes
ECDH10B_RS13670		enhances serine sensitivity caused by inhibition of homoserine dehydrogenase I; Derived by automated computational analysis using gene prediction method: Protein Homology.	protein SseB	2743943	777	yes
ECDH10B_RS13675		Derived by automated computational analysis using gene prediction method: Protein Homology.	peptidase B	2744861	1284	yes
ECDH10B_RS13680		Derived by automated computational analysis using gene prediction method: Protein Homology.	Fe-S assembly protein IscX	2746322	201	yes
ECDH10B_RS13685		Derived by automated computational analysis using gene prediction method: Protein Homology.	(2Fe-2S) ferredoxin	2746534	336	yes
ECDH10B_RS13695		Derived by automated computational analysis using gene prediction method: Protein Homology.	co-chaperone protein HscB	2748738	516	yes
ECDH10B_RS13700		Derived by automated computational analysis using gene prediction method: Protein Homology.	iron-binding protein	2749349	324	yes
ECDH10B_RS13705		Derived by automated computational analysis using gene prediction method: Protein Homology.	iron-sulfur cluster scaffold-like protein	2749689	387	yes
ECDH10B_RS13710		Derived by automated computational analysis using gene prediction method: Protein Homology.	IscS subfamily cysteine desulfurase	2750103	1215	yes
ECDH10B_RS13715		Derived by automated computational analysis using gene prediction method: Protein Homology.	Fe-S cluster assembly transcriptional regulator IscR	2751429	489	yes
ECDH10B_RS13720		Derived by automated computational analysis using gene prediction method: Protein Homology.	tRNA (cytosine(32)/uridine(32)-2'-O)-methyltransferase TrmJ	2752369	741	yes
ECDH10B_RS13725		Derived by automated computational analysis using gene prediction method: Protein Homology.	inositol monophosphatase	2753228	804	yes
ECDH10B_RS13805		Derived by automated computational analysis using gene prediction method: Protein Homology.	DUF4380 domain-containing protein	2769250	3282	yes
ECDH10B_RS13810		Derived by automated computational analysis using gene prediction method: Protein Homology.	transcriptional regulator	2772649	1194	yes
ECDH10B_RS13820		Derived by automated computational analysis using gene prediction method: Protein Homology.	flavohemoprotein	2775621	1191	yes
ECDH10B_RS13825		indirectly regulates nitrogen metabolism; at high nitrogen levels P-II prevents the phosphorylation of NR-I, the transcriptional activator of the glutamine synthetase gene (glnA); at low nitrogen levels P-II is uridylylated to form PII-UMP and interacts with an adenylyltransferase (GlnE) that activates GlnA; Derived by automated computational analysis using gene prediction method: Protein Homolog…	nitrogen regulatory protein P-II 1	2776856	339	yes
ECDH10B_RS13830		Derived by automated computational analysis using gene prediction method: Protein Homology.	transcriptional regulator	2777255	1335	yes
ECDH10B_RS13840		part of the GlrKR two-component signal transduction system involved in the regulation of glmY; Derived by automated computational analysis using gene prediction method: Protein Homology.	two-component sensor histidine kinase	2779457	1428	yes
ECDH10B_RS13845		Derived by automated computational analysis using gene prediction method: Protein Homology.	phosphoribosylformylglycinamidine synthase	2781442	3888	yes
ECDH10B_RS13855		Derived by automated computational analysis using gene prediction method: Protein Homology.	tRNA adenosine(34) deaminase TadA	2787140	504	yes
ECDH10B_RS13870		Derived by automated computational analysis using gene prediction method: Protein Homology.	(4Fe-4S)-binding protein	2789449	261	yes
ECDH10B_RS13895		Derived by automated computational analysis using gene prediction method: Protein Homology.	pyridoxine 5'-phosphate synthase	2790784	732	yes
ECDH10B_RS13900		Derived by automated computational analysis using gene prediction method: Protein Homology.	DNA repair protein RecO	2791527	729	yes
ECDH10B_RS13905		Derived by automated computational analysis using gene prediction method: Protein Homology.	GTPase Era	2792267	906	yes
ECDH10B_RS13910		Derived by automated computational analysis using gene prediction method: Protein Homology.	ribonuclease 3	2793169	681	yes
ECDH10B_RS13915		catalyzes the cleavage of the amino-terminal leader peptide from secretory proteins; Derived by automated computational analysis using gene prediction method: Protein Homology.	S26 family signal peptidase	2794121	975	yes
ECDH10B_RS13920		Derived by automated computational analysis using gene prediction method: Protein Homology.	elongation factor 4	2795111	1800	yes
ECDH10B_RS13925		involved in the reduction of the SoxR iron-sulfur cluster; Derived by automated computational analysis using gene prediction method: Protein Homology.	SoxR reducing system protein RseC	2797108	480	yes
ECDH10B_RS13930		Derived by automated computational analysis using gene prediction method: Protein Homology.	sigma-E factor regulatory protein RseB	2797584	957	yes
ECDH10B_RS13935		Derived by automated computational analysis using gene prediction method: Protein Homology.	anti-sigma-E factor RseA	2798540	651	yes
ECDH10B_RS13940		Derived by automated computational analysis using gene prediction method: Protein Homology.	ECF RNA polymerase sigma-E factor	2799223	576	yes
ECDH10B_RS13945		Derived by automated computational analysis using gene prediction method: Protein Homology.	hypothetical protein	2799795	156	yes
ECDH10B_RS13960		facilitates an early step in the assembly of the 50S subunit of the ribosome; Derived by automated computational analysis using gene prediction method: Protein Homology.	ATP-dependent RNA helicase SrmB	2802682	1335	yes
ECDH10B_RS13980		Derived by automated computational analysis using gene prediction method: Protein Homology.	autonomous glycyl radical cofactor GrcA	2805852	384	yes
ECDH10B_RS13985		Derived by automated computational analysis using gene prediction method: Protein Homology.	uracil-DNA glycosylase	2806540	690	yes
ECDH10B_RS13990		Derived by automated computational analysis using gene prediction method: Protein Homology.	methyltransferase	2807277	1038	yes
ECDH10B_RS14000		Derived by automated computational analysis using gene prediction method: Protein Homology.	thiol disulfide reductase thioredoxin	2808521	420	yes
ECDH10B_RS14015	pssA	catalyzes de novo synthesis of phosphatidylserine from CDP-diacylglycerol and L-serine which leads eventually to the production of phosphatidylethanolamine; bounds to the ribosome; Derived by automated computational analysis using gene prediction method: Protein Homology.	phosphatidylserine synthase	2812513	1356	yes
ECDH10B_RS14055		Derived by automated computational analysis using gene prediction method: Protein Homology.	chaperone protein ClpB	2821386	2574	yes
ECDH10B_RS14065		Derived by automated computational analysis using gene prediction method: Protein Homology.	ribosomal large subunit pseudouridine synthase D	2824817	981	yes
ECDH10B_RS14070		Derived by automated computational analysis using gene prediction method: Protein Homology.	outer membrane protein assembly factor BamD	2825932	738	yes
ECDH10B_RS14075		Derived by automated computational analysis using gene prediction method: Protein Homology.	hypothetical protein	2826699	207	yes
ECDH10B_RS14080		Derived by automated computational analysis using gene prediction method: Protein Homology.	ribosome-associated inhibitor A	2826940	342	yes
ECDH10B_RS14085		Derived by automated computational analysis using gene prediction method: Protein Homology.	P-protein	2827531	1161	yes
ECDH10B_RS14090	tyrA	catalyzes the formation of prephenate from chorismate and the formation of 4-hydroxyphenylpyruvate from prephenate in tyrosine biosynthesis; Derived by automated computational analysis using gene prediction method: Protein Homology.	T-protein	2828734	1122	yes
ECDH10B_RS14095		Derived by automated computational analysis using gene prediction method: Protein Homology.	phospho-2-dehydro-3-deoxyheptonate aldolase Tyr-sensitive	2829866	1071	yes
ECDH10B_RS14120		Derived by automated computational analysis using gene prediction method: Protein Homology.	50S ribosomal protein L19	2833969	348	yes
ECDH10B_RS14125		Derived by automated computational analysis using gene prediction method: Protein Homology.	tRNA (guanosine(37)-N1)-methyltransferase TrmD	2834358	768	yes
ECDH10B_RS14130	rimM	Essential for efficient processing of 16S rRNA; Derived by automated computational analysis using gene prediction method: Protein Homology.	ribosome maturation factor RimM	2835156	549	yes
ECDH10B_RS14135		Derived by automated computational analysis using gene prediction method: Protein Homology.	30S ribosomal protein S16	2835723	249	yes
ECDH10B_RS14140		Derived by automated computational analysis using gene prediction method: Protein Homology.	signal recognition particle protein	2836220	1362	yes
ECDH10B_RS14145		Derived by automated computational analysis using gene prediction method: Protein Homology.	inner membrane protein YpjD	2837748	792	yes
ECDH10B_RS14150		Derived by automated computational analysis using gene prediction method: Protein Homology.	membrane protein	2838605	1242	yes
ECDH10B_RS14155		Derived by automated computational analysis using gene prediction method: Protein Homology.	nucleotide exchange factor GrpE	2839901	594	yes
ECDH10B_RS14165		Derived by automated computational analysis using gene prediction method: Protein Homology.	NAD(+) kinase	2840617	879	yes
ECDH10B_RS14170		Derived by automated computational analysis using gene prediction method: Protein Homology.	DNA repair protein RecN	2841581	1662	yes
ECDH10B_RS14175		Derived by automated computational analysis using gene prediction method: Protein Homology.	outer membrane protein assembly factor BamE	2843391	342	yes
ECDH10B_RS14185		Derived by automated computational analysis using gene prediction method: Protein Homology.	ubiquinone-binding protein	2844074	438	yes
ECDH10B_RS14190		Derived by automated computational analysis using gene prediction method: Protein Homology.	SsrA-binding protein	2844682	483	yes
ECDH10B_RS14385		Derived by automated computational analysis using gene prediction method: Protein Homology.	peptidoglycan-binding protein LysM	2886123	450	yes
ECDH10B_RS14405		Derived by automated computational analysis using gene prediction method: Protein Homology.	DNA-binding protein StpA	2887877	405	yes
ECDH10B_RS14410		Derived by automated computational analysis using gene prediction method: Protein Homology.	L-alanine exporter AlaE	2888950	450	yes
ECDH10B_RS14415		Derived by automated computational analysis using gene prediction method: Protein Homology.	hypothetical protein	2889436	345	yes
ECDH10B_RS14420		Derived by automated computational analysis using gene prediction method: Protein Homology.	hypothetical protein	2889932	330	yes
ECDH10B_RS14425		Derived by automated computational analysis using gene prediction method: Protein Homology.	NrdH-redoxin	2890509	246	yes
ECDH10B_RS14435		Derived by automated computational analysis using gene prediction method: Protein Homology.	ribonucleotide-diphosphate reductase subunit alpha	2891134	2145	yes
ECDH10B_RS14440		Derived by automated computational analysis using gene prediction method: Protein Homology.	ribonucleoside-diphosphate reductase 2 subunit beta	2893288	960	yes
ECDH10B_RS14460		Derived by automated computational analysis using gene prediction method: Protein Homology.	glycine/betaine ABC transporter substrate-binding protein	2897695	993	yes
ECDH10B_RS14470		Derived by automated computational analysis using gene prediction method: Protein Homology.	branched-chain amino acid ABC transporter permease	2900180	738	yes
ECDH10B_RS14480		DNA-binding transcriptional repressor of microcin B17 synthesis and multidrug efflux; negative regulator of the multidrug operon emrAB; Derived by automated computational analysis using gene prediction method: Protein Homology.	transcriptional regulator	2901333	531	yes
ECDH10B_RS14485		Derived by automated computational analysis using gene prediction method: Protein Homology.	multidrug export protein EmrA	2901990	1173	yes
ECDH10B_RS14495		catalyzes the hydrolysis of S-ribosylhomocysteine to homocysteine and autoinducer-2; Derived by automated computational analysis using gene prediction method: Protein Homology.	S-ribosylhomocysteine lyase	2904781	516	yes
ECDH10B_RS14500		Derived by automated computational analysis using gene prediction method: Protein Homology.	glutamate--cysteine ligase	2905446	1557	yes
ECDH10B_RS14505		Derived by automated computational analysis using gene prediction method: Protein Homology.	hypothetical protein	2907075	429	yes
ECDH10B_RS14540		Derived by automated computational analysis using gene prediction method: Protein Homology.	carbon storage regulator	2909524	186	yes
ECDH10B_RS14545		Derived by automated computational analysis using gene prediction method: Protein Homology.	alanine--tRNA ligase	2909944	2631	yes
ECDH10B_RS14555		Derived by automated computational analysis using gene prediction method: Protein Homology.	regulatory protein RecX	2912702	501	yes
ECDH10B_RS14560		Derived by automated computational analysis using gene prediction method: Protein Homology.	DNA recombination/repair protein RecA	2913271	1062	yes
ECDH10B_RS14565		Derived by automated computational analysis using gene prediction method: Protein Homology.	nicotinamide-nucleotide amidohydrolase PncC	2914412	498	yes
ECDH10B_RS14570		membrane-bound lytic murein transglycosylase B; catalyzes the cleavage of the glycosidic bonds between N-acetylmuramic acid and N-acetylglucosamine in peptidoglycan; Derived by automated computational analysis using gene prediction method: Protein Homology.	murein transglycosylase	2915054	1086	yes
ECDH10B_RS14575	srlA	catalyzes the phosphorylation of incoming sugar substrates along with their translocation across the cell membrane; the IIC domain forms the PTS system translocation channel and contains the specific substrate-binding site; Derived by automated computational analysis using gene prediction method: Protein Homology.	glucitol/sorbitol permease IIC component	2916395	564	yes
ECDH10B_RS14580	srlE	catalyzes the phosphorylation of incoming sugar substrates concomitant with their translocation across the cell membrane; subunit IIB transfers the phosphoryl group to the substrate; Derived by automated computational analysis using gene prediction method: Protein Homology.	glucitol/sorbitol-specific phosphotransferase enzyme IIB component	2916955	960	yes
ECDH10B_RS14585		phosphoenolpyruvate-dependent sugar phosphotransferase system; catalyzes the phosphorylation of incoming sugar substrates concomitant with their translocation across the cell membrane; IIB is phosphorylated by IIA and then transfers the phosphoryl group to the sugar; IIC forms the translocation channel; Derived by automated computational analysis using gene prediction method: Protein Homology.	glucitol/sorbitol-specific phosphotransferase enzyme IIA component	2917925	372	yes
ECDH10B_RS14590		catalyzes the conversion of sorbitol 6-phosphate into fructose 6-phosphate; Derived by automated computational analysis using gene prediction method: Protein Homology.	sorbitol 6-phosphate dehydrogenase	2918300	780	yes
ECDH10B_RS14595		regulator for glucitol utilization; Derived by automated computational analysis using gene prediction method: Protein Homology.	glucitol operon activator protein	2919184	360	yes
ECDH10B_RS14615		detoxifies nitric oxide using NADH; Derived by automated computational analysis using gene prediction method: Protein Homology.	anaerobic nitric oxide reductase flavorubredoxin	2923039	1440	yes
ECDH10B_RS14630		involved in electron transport from formate to hydrogen; Derived by automated computational analysis using gene prediction method: Protein Homology.	electron transporter HydN	2928141	528	yes
ECDH10B_RS14650		Derived by automated computational analysis using gene prediction method: Protein Homology.	hydrogenase 3 maturation endopeptidase HyCI	2933136	471	yes
ECDH10B_RS14660		Derived by automated computational analysis using gene prediction method: Protein Homology.	formate hydrogenlyase subunit 7	2934006	768	yes
ECDH10B_RS14665		electron transfer protein for hydrogenase-3; the formate hydrogenlyase complex comprises of a formate dehydrogenase, unidentified electron carriers and hydrogenase-3; in this non-energy conserving pathway, molecular hydrogen and carbodioxide are released from formate; Derived by automated computational analysis using gene prediction method: Protein Homology.	formate hydrogenlyase subunit 6	2934773	543	yes
ECDH10B_RS14670	hycE	formate hydrogenlyase subunit 5; HycBCDEFG is part of the formate hydrogenlyase system which is involved in the cleaving of formate to dihydrogen and carbon dioxide; Derived by automated computational analysis using gene prediction method: Protein Homology.	formate hydrogenlyase subunit 5	2935325	1710	yes
ECDH10B_RS14675	hycD	formate hydrogenlyase subunit 4; HycBCDEFG is part of the formate hydrogenlyase system which is involved in the cleaving of formate to dihydrogen and carbon dioxide; Derived by automated computational analysis using gene prediction method: Protein Homology.	formate hydrogenlyase subunit 4	2937052	924	yes
ECDH10B_RS14680		catalyzes the oxidation of formate to carbon dioxide and molecular hydrogen; formate hydrogenlyase comprises of a formate dehydrogenase, unidentified electron carriers and a hydrogenase (subunit 3); Derived by automated computational analysis using gene prediction method: Protein Homology.	formate hydrogenlyase subunit 3	2937978	1827	yes
ECDH10B_RS14685		Derived by automated computational analysis using gene prediction method: Protein Homology.	formate hydrogenlyase subunit 2	2939801	612	yes
ECDH10B_RS14695		regulates several genes involved in the formate hydrogenlyase system; seems to prevent binding of FhlA transcriptional activator to the activator sequence of hyc operon; Derived by automated computational analysis using gene prediction method: Protein Homology.	formate hydrogenlyase regulatory protein HycA	2940537	462	yes
ECDH10B_RS14700		Derived by automated computational analysis using gene prediction method: Protein Homology.	protein HypA	2941210	351	yes
ECDH10B_RS14705		Derived by automated computational analysis using gene prediction method: Protein Homology.	hydrogenase isoenzymes nickel incorporation protein HypB	2941564	873	yes
ECDH10B_RS14715		Derived by automated computational analysis using gene prediction method: Protein Homology.	hydrogenase isoenzymes formation protein HypD	2942699	1122	yes
ECDH10B_RS14730		Derived by automated computational analysis using gene prediction method: Protein Homology.	hypothetical protein	2947016	354	yes
ECDH10B_RS14775		Derived by automated computational analysis using gene prediction method: Protein Homology.	RNA polymerase sigma factor RpoS	2957122	993	yes
ECDH10B_RS14780	nlpD	outer membrane lipoprotein involved in stationary-phase cell survival; similar to LppB virulence determinant from Haemophilus somnus; Derived by automated computational analysis using gene prediction method: Protein Homology.	murein hydrolase activator NlpD	2958177	1140	yes
ECDH10B_RS14795		Derived by automated computational analysis using gene prediction method: Protein Homology.	tRNA pseudouridine(13) synthase TruD	2960818	1050	yes
ECDH10B_RS14800		Derived by automated computational analysis using gene prediction method: Protein Homology.	2-C-methyl-D-erythritol 2,4-cyclodiphosphate synthase	2961864	480	yes
ECDH10B_RS14805		Derived by automated computational analysis using gene prediction method: Protein Homology.	2-C-methyl-D-erythritol 4-phosphate cytidylyltransferase	2962343	711	yes
ECDH10B_RS14810		Derived by automated computational analysis using gene prediction method: Protein Homology.	cell division protein FtsB	2963072	312	yes
ECDH10B_RS14815		Derived by automated computational analysis using gene prediction method: Protein Homology.	hypothetical protein	2963577	324	yes
ECDH10B_RS14820		Derived by automated computational analysis using gene prediction method: Protein Homology.	adenylyl-sulfate kinase	2963950	606	yes
ECDH10B_RS14825		Derived by automated computational analysis using gene prediction method: Protein Homology.	sulfate adenylyltransferase	2964555	1428	yes
ECDH10B_RS14830		Derived by automated computational analysis using gene prediction method: Protein Homology.	sulfate adenylyltransferase subunit 2	2965984	909	yes
ECDH10B_RS14880		Derived by automated computational analysis using gene prediction method: Protein Homology.	phosphoadenosine phosphosulfate reductase	2978141	735	yes
ECDH10B_RS14965		Derived by automated computational analysis using gene prediction method: Protein Homology.	enolase	2997206	1299	yes
ECDH10B_RS14970		Derived by automated computational analysis using gene prediction method: Protein Homology.	CTP synthetase	2998592	1638	yes
ECDH10B_RS14975		Derived by automated computational analysis using gene prediction method: Protein Homology.	nucleoside triphosphate pyrophosphohydrolase	3000457	792	yes
ECDH10B_RS15010	rumA	in Escherichia coli this enzyme catalyzes the SAM-dependent methylation of U1939 in the 23S ribomal RNA; binds an iron-sulfur cluster [4Fe-4S]; Derived by automated computational analysis using gene prediction method: Protein Homology.	23S rRNA (uracil(1939)-C(5))-methyltransferase RlmD	3005598	1302	yes
ECDH10B_RS15040		Derived by automated computational analysis using gene prediction method: Protein Homology.	tRNA pseudouridine(65) synthase TruC	3014901	783	yes
ECDH10B_RS15045		Derived by automated computational analysis using gene prediction method: Protein Homology.	DUF446 domain-containing protein	3015683	330	yes
ECDH10B_RS15055		Derived by automated computational analysis using gene prediction method: Protein Homology.	protein Syd	3016634	546	yes
ECDH10B_RS15075		Derived by automated computational analysis using gene prediction method: Protein Homology.	L-serine dehydratase 2	3021475	1368	yes
ECDH10B_RS15080		Derived by automated computational analysis using gene prediction method: Protein Homology.	flap endonuclease Xni	3022954	756	yes
ECDH10B_RS15085		Derived by automated computational analysis using gene prediction method: Protein Homology.	lactaldehyde reductase	3023764	1149	yes
ECDH10B_RS15100		Derived by automated computational analysis using gene prediction method: Protein Homology.	L-fucose isomerase	3027483	1776	yes
ECDH10B_RS15105		Derived by automated computational analysis using gene prediction method: Protein Homology.	L-fuculokinase	3029367	1419	yes
ECDH10B_RS15110	fucU	catalyzes the interconversion of alpha-L-fucose to beta-L-fucose; Derived by automated computational analysis using gene prediction method: Protein Homology.	L-fucose mutarotase	3030787	423	yes
ECDH10B_RS15115		regulates expression of genes involved in L-fucose utilization; Derived by automated computational analysis using gene prediction method: Protein Homology.	l-fucose operon activator	3031267	732	yes
ECDH10B_RS15145		Derived by automated computational analysis using gene prediction method: Protein Homology.	sulfur acceptor protein CsdE	3036433	444	yes
ECDH10B_RS15150		Derived by automated computational analysis using gene prediction method: Protein Homology.	tRNA cyclic N6-threonylcarbamoyladenosine(37) synthase TcdA	3036927	807	yes
ECDH10B_RS15155		Derived by automated computational analysis using gene prediction method: Protein Homology.	murein transglycosylase A	3037972	1098	yes
ECDH10B_RS15180		Derived by automated computational analysis using gene prediction method: Protein Homology.	N-acetylglutamate synthase	3041133	1332	yes
ECDH10B_RS15185		Derived by automated computational analysis using gene prediction method: Protein Homology.	RecBCD enzyme subunit RecD	3042526	1827	yes
ECDH10B_RS15200		Derived by automated computational analysis using gene prediction method: Protein Homology.	RecBCD enzyme subunit RecC	3050951	3369	yes
ECDH10B_RS15225		Derived by automated computational analysis using gene prediction method: Protein Homology.	thymidylate synthase	3056252	795	yes
ECDH10B_RS15230		Derived by automated computational analysis using gene prediction method: Protein Homology.	prolipoprotein diacylglyceryl transferase	3057053	876	yes
ECDH10B_RS15235		member of a second PTS chain involved in nitrogen metabolism; PtsP phosphorylates NPr; Derived by automated computational analysis using gene prediction method: Protein Homology.	phosphoenolpyruvate-protein phosphotransferase PtsP	3058079	2247	yes
ECDH10B_RS15240		Derived by automated computational analysis using gene prediction method: Protein Homology.	RNA pyrophosphohydrolase	3060338	531	yes
ECDH10B_RS15245		Derived by automated computational analysis using gene prediction method: Protein Homology.	hypothetical protein	3061180	195	yes
ECDH10B_RS15255		Derived by automated computational analysis using gene prediction method: Protein Homology.	DNA mismatch repair protein MutH	3061553	690	yes
ECDH10B_RS15260		Derived by automated computational analysis using gene prediction method: Protein Homology.	membrane protein	3062311	714	yes
ECDH10B_RS15265		Derived by automated computational analysis using gene prediction method: Protein Homology.	hypothetical protein	3063162	219	yes
ECDH10B_RS15270		Derived by automated computational analysis using gene prediction method: Protein Homology.	protein tas	3063488	1041	yes
ECDH10B_RS15290		Derived by automated computational analysis using gene prediction method: Protein Homology.	diaminopimelate decarboxylase	3069528	1263	yes
ECDH10B_RS15305		Derived by automated computational analysis using gene prediction method: Protein Homology.	arabinose-proton symporter	3072655	1419	yes
ECDH10B_RS15315		Derived by automated computational analysis using gene prediction method: Protein Homology.	5-keto-4-deoxyuronate isomerase	3075179	837	yes
ECDH10B_RS15325		Derived by automated computational analysis using gene prediction method: Protein Homology.	transporter	3077738	1230	yes
ECDH10B_RS15555		Derived by automated computational analysis using gene prediction method: Protein Homology.	lysine--tRNA ligase	3125548	1518	yes
ECDH10B_RS15560		Derived by automated computational analysis using gene prediction method: Protein Homology.	peptide chain release factor 2	3127075	999	yes
ECDH10B_RS15580		An electron-transfer protein; flavodoxin binds one FMN molecule, which serves as a redox-active prosthetic; Derived by automated computational analysis using gene prediction method: Protein Homology.	flavodoxin-2	3131746	522	yes
ECDH10B_RS15600		Derived by automated computational analysis using gene prediction method: Protein Homology.	hemolysin III family protein	3134380	660	yes
ECDH10B_RS15605		Derived by automated computational analysis using gene prediction method: Protein Homology.	ASCH domain-containing protein	3135203	312	yes
ECDH10B_RS15610		Derived by automated computational analysis using gene prediction method: Protein Homology.	6-phospho-beta-glucosidase	3135559	1434	yes
ECDH10B_RS15620		Derived by automated computational analysis using gene prediction method: Protein Homology.	glycine dehydrogenase	3138059	2874	yes
ECDH10B_RS15625		Derived by automated computational analysis using gene prediction method: Protein Homology.	glycine cleavage system protein H	3141051	390	yes
ECDH10B_RS15630	gcvT	catalyzes the transfer of a methylene carbon from the methylamine-loaded GcvH protein to tetrahydrofolate, causing the release of ammonia and the generation of reduced GcvH protein; Derived by automated computational analysis using gene prediction method: Protein Homology.	aminomethyltransferase	3141464	1095	yes
ECDH10B_RS15635		Derived by automated computational analysis using gene prediction method: Protein Homology.	2-octaprenylphenol hydroxylase	3143006	1203	yes
ECDH10B_RS15645		Derived by automated computational analysis using gene prediction method: Protein Homology.	Xaa-Pro aminopeptidase	3145406	1326	yes
ECDH10B_RS15650		the crystal structure of Haemophilus influenzae HI0817 showed that this protein forms dimers; function unknown; Derived by automated computational analysis using gene prediction method: Protein Homology.	hypothetical protein	3146757	585	yes
ECDH10B_RS15655		Derived by automated computational analysis using gene prediction method: Protein Homology.	cell division protein ZapA	3147503	330	yes
ECDH10B_RS15665		catalyzes the formation of 3-phosphonooxypyruvate from 3-phospho-D-glycerate in serine biosynthesis; can also reduce alpha ketoglutarate to form 2-hydroxyglutarate; Derived by automated computational analysis using gene prediction method: Protein Homology.	D-3-phosphoglycerate dehydrogenase	3149069	1233	yes
ECDH10B_RS15670		Derived by automated computational analysis using gene prediction method: Protein Homology.	ribose-5-phosphate isomerase	3150557	660	yes
ECDH10B_RS15710		Derived by automated computational analysis using gene prediction method: Protein Homology.	oxidative stress defense protein	3159231	741	yes
ECDH10B_RS15725		Derived by automated computational analysis using gene prediction method: Protein Homology.	class II fructose-bisphosphate aldolase	3162056	1080	yes
ECDH10B_RS15730		Derived by automated computational analysis using gene prediction method: Protein Homology.	phosphoglycerate kinase	3163350	1164	yes
ECDH10B_RS15735		Derived by automated computational analysis using gene prediction method: Protein Homology.	D-erythrose-4-phosphate dehydrogenase	3164563	1020	yes
ECDH10B_RS15745		Derived by automated computational analysis using gene prediction method: Protein Homology.	MtlR family transcriptional regulator	3166577	510	yes
ECDH10B_RS15785		Derived by automated computational analysis using gene prediction method: Protein Homology.	metalloprotease LoiP	3175003	759	yes
ECDH10B_RS15790		Derived by automated computational analysis using gene prediction method: Protein Homology.	agmatinase	3175967	921	yes
ECDH10B_RS15795		Derived by automated computational analysis using gene prediction method: Protein Homology.	arginine decarboxylase	3177025	1977	yes
ECDH10B_RS15800		Derived by automated computational analysis using gene prediction method: Protein Homology.	virulence promoting factor	3179010	132	yes
ECDH10B_RS15805		Derived by automated computational analysis using gene prediction method: Protein Homology.	hypothetical protein	3179277	216	yes
ECDH10B_RS15810		Derived by automated computational analysis using gene prediction method: Protein Homology.	membrane protein	3179489	252	yes
ECDH10B_RS15815		Derived by automated computational analysis using gene prediction method: Protein Homology.	S-adenosylmethionine synthase	3179796	1155	yes
ECDH10B_RS15820		Derived by automated computational analysis using gene prediction method: Protein Homology.	MFS transporter	3181374	1395	yes
ECDH10B_RS15835		Derived by automated computational analysis using gene prediction method: Protein Homology.	ribosomal RNA small subunit methyltransferase E	3184224	732	yes
ECDH10B_RS15840		Derived by automated computational analysis using gene prediction method: Protein Homology.	glutathione synthetase	3184968	951	yes
ECDH10B_RS15850		Derived by automated computational analysis using gene prediction method: Protein Homology.	crossover junction endodeoxyribonuclease RuvA	3186590	417	yes
ECDH10B_RS15855		Derived by automated computational analysis using gene prediction method: Protein Homology.	twitching motility protein PilT	3187190	981	yes
ECDH10B_RS15860		Derived by automated computational analysis using gene prediction method: Protein Homology.	YggS family pyridoxal phosphate enzyme	3188188	705	yes
ECDH10B_RS15865		Derived by automated computational analysis using gene prediction method: Protein Homology.	hypothetical protein	3188910	567	yes
ECDH10B_RS15870		Derived by automated computational analysis using gene prediction method: Protein Homology.	YggU family protein	3189473	291	yes
ECDH10B_RS15880		Derived by automated computational analysis using gene prediction method: Protein Homology.	YggW family oxidoreductase	3190357	1137	yes
ECDH10B_RS15910		Derived by automated computational analysis using gene prediction method: Protein Homology.	tRNA (guanosine(46)-N7)-methyltransferase TrmB	3195223	720	yes
ECDH10B_RS15915		Derived by automated computational analysis using gene prediction method: Protein Homology.	A/G-specific adenine glycosylase	3196103	1053	yes
ECDH10B_RS15920		Derived by automated computational analysis using gene prediction method: Protein Homology.	Fe(2+)-trafficking protein	3197183	276	yes
ECDH10B_RS15925		Derived by automated computational analysis using gene prediction method: Protein Homology.	lytic murein transglycosylase	3197523	1080	yes
ECDH10B_RS15975		Derived by automated computational analysis using gene prediction method: Protein Homology.	DUF554 domain-containing protein	3208036	708	yes
ECDH10B_RS15980		Derived by automated computational analysis using gene prediction method: Protein Homology.	ornithine decarboxylase	3209141	2136	yes
ECDH10B_RS16075		Derived by automated computational analysis using gene prediction method: Protein Homology.	bifunctional glutathionylspermidine amidase/synthetase	3232429	1860	yes
ECDH10B_RS16080		Derived by automated computational analysis using gene prediction method: Protein Homology.	thiol:disulfide oxidoreductase	3234493	867	yes
ECDH10B_RS16085		Derived by automated computational analysis using gene prediction method: Protein Homology.	hydrogenase-2 operon protein HybG	3235482	249	yes
ECDH10B_RS16100		Derived by automated computational analysis using gene prediction method: Protein Homology.	hydrogenase 2 maturation protease	3236558	495	yes
ECDH10B_RS16105		involved in hydrogen uptake; Derived by automated computational analysis using gene prediction method: Protein Homology.	hydrogenase-2 large chain	3237052	1704	yes
ECDH10B_RS16110		HybB; cytochrome b subunit of the hydrogenase 2 enzyme, composed of HybA, B, C, and O subunits; Derived by automated computational analysis using gene prediction method: Protein Homology.	Ni/Fe-hydrogenase b-type cytochrome subunit	3238752	1179	yes
ECDH10B_RS16120		involved in hydrogen uptake; Derived by automated computational analysis using gene prediction method: Protein Homology.	hydrogenase-2 small chain	3240909	1119	yes
ECDH10B_RS16125		Derived by automated computational analysis using gene prediction method: Protein Homology.	hypothetical protein	3242034	186	yes
ECDH10B_RS16140		Derived by automated computational analysis using gene prediction method: Protein Homology.	glyceraldehyde 3-phosphate reductase	3243663	1041	yes
ECDH10B_RS16145		Derived by automated computational analysis using gene prediction method: Protein Homology.	hypothetical protein	3244743	495	yes
ECDH10B_RS16155		Derived by automated computational analysis using gene prediction method: Protein Homology.	biopolymer transporter ExbD	3246584	426	yes
ECDH10B_RS16160		Derived by automated computational analysis using gene prediction method: Protein Homology.	biopolymer transporter ExbB	3247016	735	yes
ECDH10B_RS16175		Derived by automated computational analysis using gene prediction method: Protein Homology.	hypothetical protein	3249329	660	yes
ECDH10B_RS16185		Derived by automated computational analysis using gene prediction method: Protein Homology.	hypothetical protein	3250924	147	yes
ECDH10B_RS16195		Derived by automated computational analysis using gene prediction method: Protein Homology.	2,5-diketo-D-gluconic acid reductase A	3252389	828	yes
ECDH10B_RS16210		Derived by automated computational analysis using gene prediction method: Protein Homology.	YgiQ family radical SAM protein	3254693	2220	yes
ECDH10B_RS16220		Derived by automated computational analysis using gene prediction method: Protein Homology.	1-acyl-sn-glycerol-3-phosphate acyltransferase	3258510	738	yes
ECDH10B_RS16250		Derived by automated computational analysis using gene prediction method: Protein Homology.	hypothetical protein	3265050	393	yes
ECDH10B_RS16255		response regulator in two-component regulatory system with QseC; regulates FlhCD which is the master regulator for flagella and motility genes; Derived by automated computational analysis using gene prediction method: Protein Homology.	two-component system response regulator QseB	3265594	660	yes
ECDH10B_RS16270		involved in drug resistance; Derived by automated computational analysis using gene prediction method: Protein Homology.	modulator of drug activity B	3268296	582	yes
ECDH10B_RS16275		catalyzes the oxidation of menadiol to menadione; Derived by automated computational analysis using gene prediction method: Protein Homology.	quinol monooxygenase YgiN	3268908	315	yes
ECDH10B_RS16280		Derived by automated computational analysis using gene prediction method: Protein Homology.	DNA topoisomerase IV subunit B	3269270	1893	yes
ECDH10B_RS16285		Displays esterase activity toward palmitoyl-CoA and pNP-butyrate; Derived by automated computational analysis using gene prediction method: Protein Homology.	esterase YqiA	3271191	582	yes
ECDH10B_RS16290		Derived by automated computational analysis using gene prediction method: Protein Homology.	phosphodiesterase	3271772	828	yes
ECDH10B_RS16295		Derived by automated computational analysis using gene prediction method: Protein Homology.	dehydrogenase	3272624	423	yes
ECDH10B_RS16300		Derived by automated computational analysis using gene prediction method: Protein Homology.	ADP-ribose pyrophosphatase	3273047	630	yes
ECDH10B_RS16305		Derived by automated computational analysis using gene prediction method: Protein Homology.	outer membrane protein TolC	3273881	1482	yes
ECDH10B_RS16315		Derived by automated computational analysis using gene prediction method: Protein Homology.	membrane protein	3275510	672	yes
ECDH10B_RS16320		Derived by automated computational analysis using gene prediction method: Protein Homology.	ATP-Grasp family ATPase	3276187	1161	yes
ECDH10B_RS16340		Derived by automated computational analysis using gene prediction method: Protein Homology.	3,4-dihydroxy-2-butanone-4-phosphate synthase	3279579	654	yes
ECDH10B_RS16405		catalyzes the phosphorylation of D-glycero-D-manno-heptose 7-phosphate to form D,D-heptose-1,7-bisphosphate and catalyzes transfer of ADP to D-glycero-D-manno-heptose 1-phosphate forming ADP-D,D-heptose; Derived by automated computational analysis using gene prediction method: Protein Homology.	bifunctional heptose 7-phosphate kinase/heptose 1-phosphate adenyltransferase	3291086	1434	yes
ECDH10B_RS16410		Derived by automated computational analysis using gene prediction method: Protein Homology.	glutamine-synthetase adenylyltransferase	3292567	2841	yes
ECDH10B_RS16420		Derived by automated computational analysis using gene prediction method: Protein Homology.	hypothetical protein	3296748	186	yes
ECDH10B_RS16425		Derived by automated computational analysis using gene prediction method: Protein Homology.	signal transduction protein	3296973	621	yes
ECDH10B_RS16430		Derived by automated computational analysis using gene prediction method: Protein Homology.	multifunctional CCA tRNA nucleotidyl transferase/2'3'-cyclic phosphodiesterase/2'nucleotidase/phosphatase	3297657	1239	yes
ECDH10B_RS16435		BacA; phosphatase activity in Escherichia coli not kinase; involved in bacitracin resistance as bacitracin supposedly sequesters undecaprenyl disphosphate which reduces the pool of lipid carrier available to the cell; Derived by automated computational analysis using gene prediction method: Protein Homology.	undecaprenyl-diphosphatase	3299076	822	yes
ECDH10B_RS16440		Derived by automated computational analysis using gene prediction method: Protein Homology.	bifunctional dihydroneopterin aldolase/7,8-dihydroneopterin epimerase	3299987	369	yes
ECDH10B_RS16445		involved in acylation of glycerol-3-phosphate to form 1-acyl-glycerol-3 phosphate for use in phospholipid biosynthesis; functions with PlsX; Derived by automated computational analysis using gene prediction method: Protein Homology.	glycerol-3-phosphate acyltransferase	3300460	618	yes
ECDH10B_RS16470		Derived by automated computational analysis using gene prediction method: Protein Homology.	tRNA (adenosine(37)-N6)-threonylcarbamoyltransferase complex transferase subunit TsaD	3305296	1014	yes
ECDH10B_RS16475		Derived by automated computational analysis using gene prediction method: Protein Homology.	30S ribosomal protein S21	3306547	216	yes
ECDH10B_RS16480		Derived by automated computational analysis using gene prediction method: Protein Homology.	DNA primase	3306873	1746	yes
ECDH10B_RS16485		Derived by automated computational analysis using gene prediction method: Protein Homology.	RNA polymerase sigma factor RpoD	3308813	1842	yes
ECDH10B_RS16500		Derived by automated computational analysis using gene prediction method: Protein Homology.	siderophore-interacting protein	3311493	765	yes
ECDH10B_RS16505		Derived by automated computational analysis using gene prediction method: Protein Homology.	transcriptional regulator	3312545	624	yes
ECDH10B_RS16515		Derived by automated computational analysis using gene prediction method: Protein Homology.	putrescine aminotransferase	3315260	1380	yes
ECDH10B_RS16520		Derived by automated computational analysis using gene prediction method: Protein Homology.	tRNA-binding protein	3316681	333	yes
ECDH10B_RS16525		Derived by automated computational analysis using gene prediction method: Protein Homology.	transcriptional regulator	3317232	984	yes
ECDH10B_RS16530		Derived by automated computational analysis using gene prediction method: Protein Homology.	evolved beta-galactosidase subunit alpha	3318399	3093	yes
ECDH10B_RS16535	ebgC	in Escherichia coli this is the second beta-galactosidase system; Derived by automated computational analysis using gene prediction method: Protein Homology.	evolved beta-galactosidase subunit beta	3321488	450	yes
ECDH10B_RS16540		Derived by automated computational analysis using gene prediction method: Protein Homology.	inner membrane transporter YgjI	3322000	1434	yes
ECDH10B_RS16545		Derived by automated computational analysis using gene prediction method: Protein Homology.	hypothetical protein	3323567	1071	yes
ECDH10B_RS16550		Derived by automated computational analysis using gene prediction method: Protein Homology.	alpha-glucosidase	3324654	2352	yes
ECDH10B_RS16555		Derived by automated computational analysis using gene prediction method: Protein Homology.	NADPH-dependent 2,4-dienoyl-CoA reductase	3327431	2019	yes
ECDH10B_RS16575		Derived by automated computational analysis using gene prediction method: Protein Homology.	ribosomal RNA large subunit methyltransferase G	3330505	1137	yes
ECDH10B_RS16580		Derived by automated computational analysis using gene prediction method: Protein Homology.	metal-dependent hydrolase	3331726	504	yes
ECDH10B_RS16590		Derived by automated computational analysis using gene prediction method: Protein Homology.	NAD(P)-dependent dehydrogenase	3333077	987	yes
ECDH10B_RS16595		Derived by automated computational analysis using gene prediction method: Protein Homology.	hypothetical protein	3334346	966	yes
ECDH10B_RS16610		Derived by automated computational analysis using gene prediction method: Protein Homology.	altronate dehydratase	3337593	1488	yes
ECDH10B_RS16615		Derived by automated computational analysis using gene prediction method: Protein Homology.	uronate isomerase	3339095	1413	yes
ECDH10B_RS16620		involved in the transport of aldohexuronates; Derived by automated computational analysis using gene prediction method: Protein Homology.	hexuronate transporter	3340990	1299	yes
ECDH10B_RS16630		Derived by automated computational analysis using gene prediction method: Protein Homology.	hypothetical protein	3343539	663	yes
ECDH10B_RS16635		Derived by automated computational analysis using gene prediction method: Protein Homology.	modulator protein MzrA	3344205	384	yes
ECDH10B_RS16640		Derived by automated computational analysis using gene prediction method: Protein Homology.	hypothetical protein	3344735	369	yes
ECDH10B_RS16645		Derived by automated computational analysis using gene prediction method: Protein Homology.	hypothetical protein	3345141	306	yes
ECDH10B_RS16680		Derived by automated computational analysis using gene prediction method: Protein Homology.	LysR family transcriptional regulator	3349084	897	yes
ECDH10B_RS16695		Derived by automated computational analysis using gene prediction method: Protein Homology.	L-serine dehydratase alpha chain	3351107	1311	yes
ECDH10B_RS16710		has endoribonuclease activity on mRNA; Derived by automated computational analysis using gene prediction method: Protein Homology.	reactive intermediate/imine deaminase	3355487	390	yes
ECDH10B_RS16720		catalyzes the formation of propanoyl phosphate from propanoate and ATP; TdcD also has acetate kinase activities and functions in anaerobic threonine catabolism; Derived by automated computational analysis using gene prediction method: Protein Homology.	propionate kinase	3358218	1209	yes
ECDH10B_RS16725		Derived by automated computational analysis using gene prediction method: Protein Homology.	threonine/serine transporter TdcC	3359452	1332	yes
ECDH10B_RS16730		Derived by automated computational analysis using gene prediction method: Protein Homology.	serine/threonine dehydratase	3360805	990	yes
ECDH10B_RS16770		Derived by automated computational analysis using gene prediction method: Protein Homology.	galactarate transporter	3369339	1335	yes
ECDH10B_RS16795		with KbaY catalyzes the formation of dihydroxyacetone phosphate and D-glyceraldehyde-3-phosphate from tagatose-1,6-bisphosphate; subunit Z may act as a chaperone for the Y subunit; Derived by automated computational analysis using gene prediction method: Protein Homology.	tagatose-1,6-bisphosphate aldolase	3374680	1281	yes
ECDH10B_RS16800		catalyzes the phosphorylation of incoming sugar substrates concomitant with their translocation across the cell membrane; protein IIA transfers a phosphoryl group to IIB which then transfers the phosphoryl group to the sugar; IIC forms the translocation channel for the sugar uptake; involved in N-acetylgalactosamine transport; Derived by automated computational analysis using gene prediction meth…	N-acetylgalactosamine-specific phosphotransferase enzyme IIB component 2	3375983	474	yes
ECDH10B_RS16815		Derived by automated computational analysis using gene prediction method: Protein Homology.	tagatose-6-phosphate ketose isomerase	3377742	1155	yes
ECDH10B_RS16820		Derived by automated computational analysis using gene prediction method: Protein Homology.	tagatose-1,6-bisphosphate aldolase	3378909	861	yes
ECDH10B_RS16880		Required for the timely initiation of chromosomal replication via direct interactions with the dnaA initiator protein; Derived by automated computational analysis using gene prediction method: Protein Homology.	DnaA initiator-associating protein DiaA	3391575	591	yes
ECDH10B_RS16885		Derived by automated computational analysis using gene prediction method: Protein Homology.	osmotically-inducible protein OsmY	3392175	576	yes
ECDH10B_RS16890		Derived by automated computational analysis using gene prediction method: Protein Homology.	permease	3392864	1041	yes
ECDH10B_RS16920		Derived by automated computational analysis using gene prediction method: Protein Homology.	SCP2 domain-containing protein	3396518	525	yes
ECDH10B_RS16925		Derived by automated computational analysis using gene prediction method: Protein Homology.	U32 peptidase	3397251	996	yes
ECDH10B_RS16930		Derived by automated computational analysis using gene prediction method: Protein Homology.	U32 family peptidase	3398255	879	yes
ECDH10B_RS16935		Derived by automated computational analysis using gene prediction method: Protein Homology.	luciferase-like monooxygenase	3399214	1008	yes
ECDH10B_RS16940		tryptophan transporter of high affinity; Derived by automated computational analysis using gene prediction method: Protein Homology.	tryptophan-specific transporter	3400339	1245	yes
ECDH10B_RS16950		Derived by automated computational analysis using gene prediction method: Protein Homology.	DEAD/DEAH box family ATP-dependent RNA helicase	3401737	1890	yes
ECDH10B_RS16955		lipoprotein that appears to be involved in cell division; interacts with the periplasmic protease Prc and may be activated by protease processing; Derived by automated computational analysis using gene prediction method: Protein Homology.	lipoprotein NlpI	3403806	885	yes
ECDH10B_RS16960		Derived by automated computational analysis using gene prediction method: Protein Homology.	polyribonucleotide nucleotidyltransferase	3404799	2136	yes
ECDH10B_RS16965		Derived by automated computational analysis using gene prediction method: Protein Homology.	30S ribosomal protein S15	3407181	270	yes
ECDH10B_RS16970		Derived by automated computational analysis using gene prediction method: Protein Homology.	tRNA pseudouridine(55) synthase TruB	3407599	945	yes
ECDH10B_RS16975		Derived by automated computational analysis using gene prediction method: Protein Homology.	ribosome-binding factor A	3408543	402	yes
ECDH10B_RS16985	nusA	modifies transcription through interactions with RNA polymerase affecting elongation, readthrough, termination, and antitermination; Derived by automated computational analysis using gene prediction method: Protein Homology.	transcription termination protein NusA	3411805	1488	yes
ECDH10B_RS16990		Derived by automated computational analysis using gene prediction method: Protein Homology.	ribosome maturation factor	3413320	453	yes
ECDH10B_RS17000		Derived by automated computational analysis using gene prediction method: Protein Homology.	argininosuccinate synthase	3414403	1344	yes
ECDH10B_RS17015		Derived by automated computational analysis using gene prediction method: Protein Homology.	protein-export membrane protein SecG	3417939	333	yes
ECDH10B_RS17020		Derived by automated computational analysis using gene prediction method: Protein Homology.	phosphoglucosamine mutase	3418499	1338	yes
ECDH10B_RS17035		Specifically methylates the uridine in position 2552 of 23S rRNA in the fully assembled 50S ribosomal subunit; Derived by automated computational analysis using gene prediction method: Protein Homology.	ribosomal RNA large subunit methyltransferase E	3422801	630	yes
ECDH10B_RS17040		RNA binding protein found associated to pre-50S subunit of the ribosome; putative role in ribosome assembly; necessary for optimal growth but not cell viability; Derived by automated computational analysis using gene prediction method: Protein Homology.	RNA-binding protein	3423556	294	yes
ECDH10B_RS17045		Derived by automated computational analysis using gene prediction method: Protein Homology.	transcription elongation factor GreA	3424005	477	yes
ECDH10B_RS17055	obgE	ObgE; essential GTPase; exhibits high exchange rate for GTP/GDP; associates with 50S ribosomal subunit; involved in regulation of chromosomal replication; Derived by automated computational analysis using gene prediction method: Protein Homology.	GTPase ObgE	3426348	1173	yes
ECDH10B_RS17060		Derived by automated computational analysis using gene prediction method: Protein Homology.	transporter	3427536	966	yes
ECDH10B_RS17065		Derived by automated computational analysis using gene prediction method: Protein Homology.	50S ribosomal protein L27	3428628	258	yes
ECDH10B_RS17070		Derived by automated computational analysis using gene prediction method: Protein Homology.	50S ribosomal protein L21	3428906	312	yes
ECDH10B_RS17075		Derived by automated computational analysis using gene prediction method: Protein Homology.	octaprenyl-diphosphate synthase	3429476	972	yes
ECDH10B_RS17085		Derived by automated computational analysis using gene prediction method: Protein Homology.	UDP-N-acetylglucosamine 1-carboxyvinyltransferase	3431001	1260	yes
ECDH10B_RS17090		Derived by automated computational analysis using gene prediction method: Protein Homology.	acid stress protein IbaG	3432315	255	yes
ECDH10B_RS17100		involved in maintaining outer membrane lipid asymmetry; Derived by automated computational analysis using gene prediction method: Protein Homology.	phospholipid-binding protein	3433022	636	yes
ECDH10B_RS17105		Derived by automated computational analysis using gene prediction method: Protein Homology.	outer membrane lipid asymmetry maintenance protein MlaD	3433676	552	yes
ECDH10B_RS17110		Derived by automated computational analysis using gene prediction method: Protein Homology.	phospholipid ABC transporter permease	3434232	783	yes
ECDH10B_RS17115		ABC transporter maintaining outer membrane lipid asymmetry; Derived by automated computational analysis using gene prediction method: Protein Homology.	ABC transporter ATP-binding protein	3435022	810	yes
ECDH10B_RS17120		Derived by automated computational analysis using gene prediction method: Protein Homology.	hypothetical protein	3436041	978	yes
ECDH10B_RS17125		Derived by automated computational analysis using gene prediction method: Protein Homology.	arabinose 5-phosphate isomerase KdsD	3437032	987	yes
ECDH10B_RS17130		forms homotetramers; catalyzes hydrolysis of KDO 8-P to KDO and inorganic phosphate; functions in lipopolysaccharide biosynthesis; Derived by automated computational analysis using gene prediction method: Protein Homology.	3-deoxy-D-manno-octulosonate 8-phosphate phosphatase KdsC	3438039	567	yes
ECDH10B_RS17135		Derived by automated computational analysis using gene prediction method: Protein Homology.	LPS export ABC transporter periplasmic protein LptC	3438602	576	yes
ECDH10B_RS17145		Derived by automated computational analysis using gene prediction method: Protein Homology.	ABC transporter ATP-binding protein	3439710	726	yes
ECDH10B_RS17150		sigma factors are initiation factors that promote the attachment of RNA polymerase to specific initiation sites and are then released; sigma 54 factor is responsible for the expression of enzymes involved in nitrogen assimilation and metabolism; the rhizobia often have 2 copies of this sigma factor; in Rhizobium etli RpoN1 shown to be involved in the assimilation of several nitrogen and carbon so…	RNA polymerase sigma-54 factor	3440483	1434	yes
ECDH10B_RS17155		Derived by automated computational analysis using gene prediction method: Protein Homology.	ribosome hibernation promoting factor	3441939	288	yes
ECDH10B_RS17160		Derived by automated computational analysis using gene prediction method: Protein Homology.	PTS IIA-like nitrogen regulatory protein PtsN	3442344	492	yes
ECDH10B_RS17165		Derived by automated computational analysis using gene prediction method: Protein Homology.	RNase adaptor protein RapZ	3442881	855	yes
ECDH10B_RS17170		Derived by automated computational analysis using gene prediction method: Protein Homology.	phosphocarrier protein NPr	3443732	273	yes
ECDH10B_RS17185		Derived by automated computational analysis using gene prediction method: Protein Homology.	glutamine amidotransferase	3445572	654	yes
ECDH10B_RS17205		Derived by automated computational analysis using gene prediction method: Protein Homology.	glutamate synthase	3454964	1419	yes
ECDH10B_RS17260		Converts N-acetylmannosamine-6-phosphate to N-acetylglucosamine-6-phosphate; Derived by automated computational analysis using gene prediction method: Protein Homology.	N-acetylmannosamine-6-P epimerase	3466113	690	yes
ECDH10B_RS17265		Derived by automated computational analysis using gene prediction method: Protein Homology.	MFS transporter	3466850	1491	yes
ECDH10B_RS17270		Derived by automated computational analysis using gene prediction method: Protein Homology.	N-acetylneuraminate lyase	3468449	894	yes
ECDH10B_RS17285		Derived by automated computational analysis using gene prediction method: Protein Homology.	stringent starvation protein B	3472045	498	yes
ECDH10B_RS17290	sspA	transcriptional activator; required for activation of bacteriophage P1 late promoter; induced by starvation; Derived by automated computational analysis using gene prediction method: Protein Homology.	stringent starvation protein A	3472548	639	yes
ECDH10B_RS17300		Derived by automated computational analysis using gene prediction method: Protein Homology.	50S ribosomal protein L13	3473989	429	yes
ECDH10B_RS17310		Derived by automated computational analysis using gene prediction method: Protein Homology.	hypothetical protein	3475957	399	yes
ECDH10B_RS17320		Derived by automated computational analysis using gene prediction method: Protein Homology.	outer membrane-stress sensor serine endopeptidase DegS	3477966	1068	yes
ECDH10B_RS17325		Derived by automated computational analysis using gene prediction method: Protein Homology.	malate dehydrogenase	3479096	939	yes
ECDH10B_RS17330		Derived by automated computational analysis using gene prediction method: Protein Homology.	arginine repressor	3480469	471	yes
ECDH10B_RS17335		Derived by automated computational analysis using gene prediction method: Protein Homology.	membrane protein	3481304	264	yes
ECDH10B_RS17340		Derived by automated computational analysis using gene prediction method: Protein Homology.	barnase inhibitor	3481623	273	yes
ECDH10B_RS17350		with AaeB forms an efflux pump whose substrates are p-hydroxybenzoic acid, 6-hydroxy-2-naphthoic and 2-hydroxycinnamate; Derived by automated computational analysis using gene prediction method: Protein Homology.	p-hydroxybenzoic acid efflux pump subunit AaeA	3483960	933	yes
ECDH10B_RS17355		membrane protein AaeX; the gene is a member of the aaeXAB operon; Derived by automated computational analysis using gene prediction method: Protein Homology.	protein AaeX	3484900	204	yes
ECDH10B_RS17360		for aaeXAB operon; Derived by automated computational analysis using gene prediction method: Protein Homology.	HTH-type transcriptional activator AaeR	3485286	930	yes
ECDH10B_RS17365		Derived by automated computational analysis using gene prediction method: Protein Homology.	metalloprotease TldD	3486349	1446	yes
ECDH10B_RS17370		Derived by automated computational analysis using gene prediction method: Protein Homology.	DUF3971 domain-containing protein	3488224	3801	yes
ECDH10B_RS17375		involved in the processing of the 5'end of 16S rRNA; Derived by automated computational analysis using gene prediction method: Protein Homology.	ribonuclease G	3492092	1470	yes
ECDH10B_RS17385		Derived by automated computational analysis using gene prediction method: Protein Homology.	rod shape-determining protein MreD	3494153	489	yes
ECDH10B_RS17395		Derived by automated computational analysis using gene prediction method: Protein Homology.	rod shape-determining protein	3495810	1044	yes
ECDH10B_RS17400		Derived by automated computational analysis using gene prediction method: Protein Homology.	hypothetical protein	3496961	189	yes
ECDH10B_RS17430		Derived by automated computational analysis using gene prediction method: Protein Homology.	acetyl-CoA carboxylase biotin carboxyl carrier protein subunit	3501202	471	yes
ECDH10B_RS17435		Derived by automated computational analysis using gene prediction method: Protein Homology.	acetyl-CoA carboxylase biotin carboxylase subunit	3501683	1350	yes
ECDH10B_RS17445		Derived by automated computational analysis using gene prediction method: Protein Homology.	sodium:pantothenate symporter	3503373	1452	yes
ECDH10B_RS17450		Derived by automated computational analysis using gene prediction method: Protein Homology.	ribosomal protein L11 methyltransferase	3504836	882	yes
ECDH10B_RS17455		Derived by automated computational analysis using gene prediction method: Protein Homology.	tRNA dihydrouridine synthase DusB	3506046	966	yes
ECDH10B_RS17460	fis	Stimulates excision of phage lambda; affects Mu development; acts as an activator of rRNA and iRNA transcription; Derived by automated computational analysis using gene prediction method: Protein Homology.	Fis family transcriptional regulator	3507037	297	yes
ECDH10B_RS17465		Derived by automated computational analysis using gene prediction method: Protein Homology.	adenine-specific DNA-methyltransferase	3507419	885	yes
ECDH10B_RS17510		Derived by automated computational analysis using gene prediction method: Protein Homology.	amino acid ABC transporter permease	3517091	1104	yes
ECDH10B_RS17570		Derived by automated computational analysis using gene prediction method: Protein Homology.	L-threonylcarbamoyladenylate synthase type 1 TsaC	3526609	573	yes
ECDH10B_RS17575		Derived by automated computational analysis using gene prediction method: Protein Homology.	ssDNA-binding protein, function unknown	3527186	543	yes
ECDH10B_RS17585		Derived by automated computational analysis using gene prediction method: Protein Homology.	protein smf	3528202	1125	yes
ECDH10B_RS17595		Derived by automated computational analysis using gene prediction method: Protein Homology.	methionyl-tRNA formyltransferase	3529980	948	yes
ECDH10B_RS17605		Derived by automated computational analysis using gene prediction method: Protein Homology.	trk system potassium uptake protein trkA	3532284	1377	yes
ECDH10B_RS17610		Derived by automated computational analysis using gene prediction method: Protein Homology.	large-conductance mechanosensitive channel	3533790	411	yes
ECDH10B_RS17615		Derived by automated computational analysis using gene prediction method: Protein Homology.	ribosome-rescue factor A	3534197	219	yes
ECDH10B_RS17630		Derived by automated computational analysis using gene prediction method: Protein Homology.	50S ribosomal protein L17	3535382	384	yes
ECDH10B_RS17635		Derived by automated computational analysis using gene prediction method: Protein Homology.	DNA-directed RNA polymerase subunit alpha	3535806	990	yes
ECDH10B_RS17640		Derived by automated computational analysis using gene prediction method: Protein Homology.	30S ribosomal protein S4	3536821	621	yes
ECDH10B_RS17645		Derived by automated computational analysis using gene prediction method: Protein Homology.	30S ribosomal protein S11	3537475	390	yes
ECDH10B_RS17650		Derived by automated computational analysis using gene prediction method: Protein Homology.	30S ribosomal protein S13	3537881	357	yes
ECDH10B_RS17655		Derived by automated computational analysis using gene prediction method: Protein Homology.	50S ribosomal protein L36	3538384	117	yes
ECDH10B_RS17660		Derived by automated computational analysis using gene prediction method: Protein Homology.	protein translocase subunit SecY	3538532	1332	yes
ECDH10B_RS17665		Derived by automated computational analysis using gene prediction method: Protein Homology.	50S ribosomal protein L15	3539871	435	yes
ECDH10B_RS17670		Derived by automated computational analysis using gene prediction method: Protein Homology.	50S ribosomal protein L30	3540309	180	yes
ECDH10B_RS17675		Derived by automated computational analysis using gene prediction method: Protein Homology.	30S ribosomal protein S5	3540492	504	yes
ECDH10B_RS17680		Derived by automated computational analysis using gene prediction method: Protein Homology.	50S ribosomal protein L18	3541010	354	yes
ECDH10B_RS17685		Derived by automated computational analysis using gene prediction method: Protein Homology.	50S ribosomal protein L6	3541373	534	yes
ECDH10B_RS17690		Derived by automated computational analysis using gene prediction method: Protein Homology.	30S ribosomal protein S8	3541919	393	yes
ECDH10B_RS17695	rpsN	located in the peptidyl transferase center and involved in assembly of 30S ribosome subunit; similar to what is observed with proteins L31 and L33, some proteins in this family contain CXXC motifs that are involved in zinc binding; if two copies are present in a genome, then the duplicated copy appears to have lost the zinc-binding motif and is instead regulated by zinc; the proteins in this grou…	30S ribosomal protein S14	3542345	306	yes
ECDH10B_RS17700		Derived by automated computational analysis using gene prediction method: Protein Homology.	50S ribosomal protein L5	3542665	540	yes
ECDH10B_RS17705		Derived by automated computational analysis using gene prediction method: Protein Homology.	50S ribosomal protein L24	3543219	315	yes
ECDH10B_RS17710		Derived by automated computational analysis using gene prediction method: Protein Homology.	50S ribosomal protein L14	3543544	372	yes
ECDH10B_RS17715		Derived by automated computational analysis using gene prediction method: Protein Homology.	30S ribosomal protein S17	3544080	255	yes
ECDH10B_RS17720		Derived by automated computational analysis using gene prediction method: Protein Homology.	50S ribosomal protein L29	3544334	192	yes
ECDH10B_RS17725		Derived by automated computational analysis using gene prediction method: Protein Homology.	50S ribosomal protein L16	3544525	411	yes
ECDH10B_RS17730		Derived by automated computational analysis using gene prediction method: Protein Homology.	30S ribosomal protein S3	3544948	702	yes
ECDH10B_RS17735		Derived by automated computational analysis using gene prediction method: Protein Homology.	50S ribosomal protein L22	3545667	333	yes
ECDH10B_RS17740		Derived by automated computational analysis using gene prediction method: Protein Homology.	30S ribosomal protein S19	3546014	279	yes
ECDH10B_RS17745		Derived by automated computational analysis using gene prediction method: Protein Homology.	50S ribosomal protein L2	3546309	822	yes
ECDH10B_RS17750		Derived by automated computational analysis using gene prediction method: Protein Homology.	50S ribosomal protein L23	3547148	303	yes
ECDH10B_RS17755		Derived by automated computational analysis using gene prediction method: Protein Homology.	50S ribosomal protein L4	3547447	606	yes
ECDH10B_RS17760		Derived by automated computational analysis using gene prediction method: Protein Homology.	50S ribosomal protein L3	3548063	630	yes
ECDH10B_RS17765		Derived by automated computational analysis using gene prediction method: Protein Homology.	30S ribosomal protein S10	3548725	312	yes
ECDH10B_RS17880		Derived by automated computational analysis using gene prediction method: Protein Homology.	sulfurtransferase TusB	3570444	288	yes
ECDH10B_RS17895		Derived by automated computational analysis using gene prediction method: Protein Homology.	transcriptional regulator	3571484	723	yes
ECDH10B_RS17900		rotamase; Derived by automated computational analysis using gene prediction method: Protein Homology.	FKBP-type peptidyl-prolyl cis-trans isomerase	3572373	813	yes
ECDH10B_RS17905		required for phi X174 lysis; Derived by automated computational analysis using gene prediction method: Protein Homology.	protein SlyX	3573406	219	yes
ECDH10B_RS17910		rotamase; Derived by automated computational analysis using gene prediction method: Protein Homology.	peptidylprolyl isomerase	3573673	591	yes
ECDH10B_RS17915		Derived by automated computational analysis using gene prediction method: Protein Homology.	hypothetical protein	3574358	201	yes
ECDH10B_RS17920		Derived by automated computational analysis using gene prediction method: Protein Homology.	glutathione-regulated potassium-efflux system protein KefB	3574568	1806	yes
ECDH10B_RS17925		required for KefB activity; Derived by automated computational analysis using gene prediction method: Protein Homology.	glutathione-regulated potassium-efflux system ancillary protein KefG	3576373	552	yes
ECDH10B_RS17930		Derived by automated computational analysis using gene prediction method: Protein Homology.	ABC transporter ATP-binding protein	3577055	1914	yes
ECDH10B_RS17945		Derived by automated computational analysis using gene prediction method: Protein Homology.	phosphoribulokinase	3580256	870	yes
ECDH10B_RS17950		Derived by automated computational analysis using gene prediction method: Protein Homology.	hypothetical protein	3581180	405	yes
ECDH10B_RS17955		Derived by automated computational analysis using gene prediction method: Protein Homology.	hypothetical protein	3581664	216	yes
ECDH10B_RS17960		Derived by automated computational analysis using gene prediction method: Protein Homology.	cAMP-activated global transcriptional regulator CRP	3581886	633	yes
ECDH10B_RS17970		DapATase; bifunctional enzyme that functions in arginine and lysine biosynthetic pathways; catalyzes the formation of N-acetyl-L-glutamate 5-semialdehyde from 2-oxoglutarate and N(2)-acetyl-L-ornithine or N-succinyl-2-L-amino-6-oxoheptanedioate from 2-oxoglutarate and N-succinyl-L-2,6-diaminoheptanedioate; Derived by automated computational analysis using gene prediction method: Protein Homology.	acetylornithine aminotransferase	3584726	1221	yes
ECDH10B_RS17990		Derived by automated computational analysis using gene prediction method: Protein Homology.	peptidylprolyl isomerase A	3587491	573	yes
ECDH10B_RS17995		Derived by automated computational analysis using gene prediction method: Protein Homology.	MFS transporter	3588334	1182	yes
ECDH10B_RS18000		Derived by automated computational analysis using gene prediction method: Protein Homology.	nitrite reductase large subunit	3589777	2544	yes
ECDH10B_RS18005	nirD	involved in reducing nitrite to ammonium to detoxify nitrite accumulation in anaerobic nitrate-respiring cells and regenerate NAD+; bounds to NirB, the cytoplasmic subunit, whose expression is induced at high nitrate concentrations; Derived by automated computational analysis using gene prediction method: Protein Homology.	nitrite reductase small subunit	3592317	327	yes
ECDH10B_RS18010		member of the FNT family of formate and nitrite transporters; Derived by automated computational analysis using gene prediction method: Protein Homology.	nitrite transporter NirC	3592769	807	yes
ECDH10B_RS18015		Derived by automated computational analysis using gene prediction method: Protein Homology.	siroheme synthase	3593594	1374	yes
ECDH10B_RS18020		Derived by automated computational analysis using gene prediction method: Protein Homology.	lipoprotein	3595214	168	yes
ECDH10B_RS18090		Derived by automated computational analysis using gene prediction method: Protein Homology.	tryptophan--tRNA ligase	3608400	1005	yes
ECDH10B_RS18100		Derived by automated computational analysis using gene prediction method: Protein Homology.	ribulose-phosphate 3-epimerase	3610148	678	yes
ECDH10B_RS18105		Derived by automated computational analysis using gene prediction method: Protein Homology.	DNA adenine methylase	3610843	837	yes
ECDH10B_RS18110		binds the septal ring; Derived by automated computational analysis using gene prediction method: Protein Homology.	protein DamX	3611786	1287	yes
ECDH10B_RS18115		Derived by automated computational analysis using gene prediction method: Protein Homology.	3-dehydroquinate synthase	3613164	1089	yes
ECDH10B_RS18120		Derived by automated computational analysis using gene prediction method: Protein Homology.	shikimate kinase	3614309	522	yes
ECDH10B_RS18125		Derived by automated computational analysis using gene prediction method: Protein Homology.	DNA transporter HofQ	3615231	1161	yes
ECDH10B_RS18150		Derived by automated computational analysis using gene prediction method: Protein Homology.	penicillin-binding protein 1A	3618637	2553	yes
ECDH10B_RS18155		Derived by automated computational analysis using gene prediction method: Protein Homology.	ADP compounds hydrolase NudE	3621355	561	yes
ECDH10B_RS18165		Derived by automated computational analysis using gene prediction method: Protein Homology.	GMP/IMP nucleotidase	3624435	669	yes
ECDH10B_RS18170		Derived by automated computational analysis using gene prediction method: Protein Homology.	heat-shock protein 15	3625114	402	yes
ECDH10B_RS18175		Derived by automated computational analysis using gene prediction method: Protein Homology.	molecular chaperone Hsp33	3625540	879	yes
ECDH10B_RS18190		Derived by automated computational analysis using gene prediction method: Protein Homology.	phosphoenolpyruvate carboxykinase (ATP)	3628584	1623	yes
ECDH10B_RS18195		Derived by automated computational analysis using gene prediction method: Protein Homology.	two-component sensor histidine kinase	3630282	1353	yes
ECDH10B_RS18200		Derived by automated computational analysis using gene prediction method: Protein Homology.	DNA-binding response regulator	3631631	720	yes
ECDH10B_RS18205		Derived by automated computational analysis using gene prediction method: Protein Homology.	transcription elongation factor GreB	3632578	477	yes
ECDH10B_RS18215	feoA	Derived by automated computational analysis using gene prediction method: Protein Homology.	ferrous iron transporter A	3635929	228	yes
ECDH10B_RS18220		Derived by automated computational analysis using gene prediction method: Protein Homology.	ferrous iron transporter B	3636173	2322	yes
ECDH10B_RS18225		regulatory protein that controls transcription of feoABC genes; Derived by automated computational analysis using gene prediction method: Protein Homology.	ferrous iron transporter C	3638494	237	yes
ECDH10B_RS18235		Derived by automated computational analysis using gene prediction method: Protein Homology.	pimeloyl-[acyl-carrier protein] methyl ester esterase	3639840	771	yes
ECDH10B_RS18245		cytoplasmic protein that may be involved in the utilization of double-stranded DNA as a carbon source; Derived by automated computational analysis using gene prediction method: Protein Homology.	Fe-S biogenesis protein NfuA	3641390	576	yes
ECDH10B_RS18250		Derived by automated computational analysis using gene prediction method: Protein Homology.	gluconate transporter	3642325	1317	yes
ECDH10B_RS18255		Derived by automated computational analysis using gene prediction method: Protein Homology.	4-alpha-glucanotransferase	3643752	2085	yes
ECDH10B_RS18290		Derived by automated computational analysis using gene prediction method: Protein Homology.	rhomboid family intramembrane serine protease GlpG	3656389	831	yes
ECDH10B_RS18295		Derived by automated computational analysis using gene prediction method: Protein Homology.	thiosulfate sulfurtransferase	3657264	327	yes
ECDH10B_RS18300		Derived by automated computational analysis using gene prediction method: Protein Homology.	aerobic glycerol-3-phosphate dehydrogenase	3657780	1506	yes
ECDH10B_RS18310		Derived by automated computational analysis using gene prediction method: Protein Homology.	glycogen phosphorylase	3659901	2448	yes
ECDH10B_RS18315		Derived by automated computational analysis using gene prediction method: Protein Homology.	glycogen synthase	3662367	1434	yes
ECDH10B_RS18320		Derived by automated computational analysis using gene prediction method: Protein Homology.	glucose-1-phosphate adenylyltransferase	3663800	1296	yes
ECDH10B_RS18325		Derived by automated computational analysis using gene prediction method: Protein Homology.	glycogen debranching enzyme	3665113	1974	yes
ECDH10B_RS18330		Derived by automated computational analysis using gene prediction method: Protein Homology.	glycogen-branching enzyme	3667083	2187	yes
ECDH10B_RS18335		Derived by automated computational analysis using gene prediction method: Protein Homology.	aspartate-semialdehyde dehydrogenase	3669542	1104	yes
ECDH10B_RS18345		Derived by automated computational analysis using gene prediction method: Protein Homology.	low-affinity gluconate transporter	3671488	1341	yes
ECDH10B_RS18350	gntK	thermoresistant; catalyzes the formation of 6-phospho-D-gluconate from gluconate; Derived by automated computational analysis using gene prediction method: Protein Homology.	gluconokinase	3672832	528	yes
ECDH10B_RS18355		Derived by automated computational analysis using gene prediction method: Protein Homology.	GntR family transcriptional regulator	3673498	996	yes
ECDH10B_RS18360		Derived by automated computational analysis using gene prediction method: Protein Homology.	quercetin 2,3-dioxygenase	3674717	696	yes
ECDH10B_RS18365		Derived by automated computational analysis using gene prediction method: Protein Homology.	oxidoreductase	3675535	1038	yes
ECDH10B_RS18405		Derived by automated computational analysis using gene prediction method: Protein Homology.	glycerophosphoryl diester phosphodiesterase	3683137	744	yes
ECDH10B_RS18410	ugpC	part of the UgpABCE glycerol-3-phosphate uptake system; Derived by automated computational analysis using gene prediction method: Protein Homology.	sn-glycerol-3-phosphate import ATP-binding protein UgpC	3683877	1071	yes
ECDH10B_RS18420		with UgpEC is involved in the uptake of glycerol-3-phosphate; Derived by automated computational analysis using gene prediction method: Protein Homology.	sn-glycerol 3-phosphate ABC transporter permease	3685791	888	yes
ECDH10B_RS18435	livF	with LivGHMJ and LivGHMK is part of the high-affinity branched-chain amino acid transport system; LivFGHMK is specific for the transport of leucine, while LivFGHMJ is a transporter for leucine, isoleucine, and valine; Derived by automated computational analysis using gene prediction method: Protein Homology.	ABC transporter ATP-binding protein	3688491	702	yes
ECDH10B_RS18440		Derived by automated computational analysis using gene prediction method: Protein Homology.	ABC transporter ATP-binding protein	3689206	768	yes
ECDH10B_RS18445		Derived by automated computational analysis using gene prediction method: Protein Homology.	branched-chain amino acid ABC transporter permease	3689970	1278	yes
ECDH10B_RS18450		Derived by automated computational analysis using gene prediction method: Protein Homology.	branched-chain amino acid ABC transporter permease	3691244	927	yes
ECDH10B_RS18470		with LivFGHM is involved in the high affinity leucine transport; Derived by automated computational analysis using gene prediction method: Protein Homology.	branched chain amino acid ABC transporter substrate-binding protein	3694322	1119	yes
ECDH10B_RS18475		Derived by automated computational analysis using gene prediction method: Protein Homology.	RNA polymerase sigma factor RpoH	3695696	855	yes
ECDH10B_RS18480		Derived by automated computational analysis using gene prediction method: Protein Homology.	cell division protein FtsX	3696795	1059	yes
ECDH10B_RS18510		Derived by automated computational analysis using gene prediction method: Protein Homology.	lysoplasmalogenase	3701518	627	yes
ECDH10B_RS18515	zntA	P-type ATPase involved in the export of lead, cadmium, zinc and mercury; Derived by automated computational analysis using gene prediction method: Protein Homology.	cadmium-transporting ATPase	3702218	2199	yes
ECDH10B_RS18520		Derived by automated computational analysis using gene prediction method: Protein Homology.	sulfurtransferase TusA	3704518	246	yes
ECDH10B_RS18525		Derived by automated computational analysis using gene prediction method: Protein Homology.	hypothetical protein	3704984	666	yes
ECDH10B_RS18530		Derived by automated computational analysis using gene prediction method: Protein Homology.	protein DcrB	3705722	558	yes
ECDH10B_RS18535		Derived by automated computational analysis using gene prediction method: Protein Homology.	MFS transporter	3706283	1218	yes
ECDH10B_RS18540		Derived by automated computational analysis using gene prediction method: Protein Homology.	pheromone autoinducer 2 transporter	3707632	1050	yes
ECDH10B_RS18545		Derived by automated computational analysis using gene prediction method: Protein Homology.	4'-phosphopantetheinyl transferase	3708736	588	yes
ECDH10B_RS18550		Derived by automated computational analysis using gene prediction method: Protein Homology.	nickel-binding periplasmic protein	3709434	1575	yes
ECDH10B_RS18555		Derived by automated computational analysis using gene prediction method: Protein Homology.	nickel ABC transporter permease subunit NikB	3711008	945	yes
ECDH10B_RS18560		Derived by automated computational analysis using gene prediction method: Protein Homology.	nickel ABC transporter permease subunit NikC	3711949	834	yes
ECDH10B_RS18570		Derived by automated computational analysis using gene prediction method: Protein Homology.	nickel import ATP-binding protein NikE	3713543	807	yes
ECDH10B_RS18575		Derived by automated computational analysis using gene prediction method: Protein Homology.	nickel-responsive regulator	3714355	402	yes
ECDH10B_RS18600		Derived by automated computational analysis using gene prediction method: Protein Homology.	inner membrane transport permease YhhJ	3721446	1125	yes
ECDH10B_RS18605		Derived by automated computational analysis using gene prediction method: Protein Homology.	ABC transporter ATP-binding protein/permease	3722570	2736	yes
ECDH10B_RS18610		Derived by automated computational analysis using gene prediction method: Protein Homology.	membrane protein	3725302	1068	yes
ECDH10B_RS18645		involved in the transport of inorganic phosphate; Derived by automated computational analysis using gene prediction method: Protein Homology.	Low-affinity inorganic phosphate transporter 1	3733409	1500	yes
ECDH10B_RS18650		ppGpp-dependent, membrane associated, stress protein produced under conditions of nutrient deprivation, osmotic shock and oxidative stress; Derived by automated computational analysis using gene prediction method: Protein Homology.	universal stress protein B	3735152	336	yes
ECDH10B_RS18655		involved in resistance to DNA-damaging agents; Derived by automated computational analysis using gene prediction method: Protein Homology.	universal stress protein A	3735878	435	yes
ECDH10B_RS18665		Derived by automated computational analysis using gene prediction method: Protein Homology.	ribosomal RNA small subunit methyltransferase J	3738147	753	yes
ECDH10B_RS18670		Derived by automated computational analysis using gene prediction method: Protein Homology.	oligopeptidase A	3738907	2043	yes
ECDH10B_RS18675		Derived by automated computational analysis using gene prediction method: Protein Homology.	23S rRNA (adenine(2030)-N(6))-methyltransferase RlmJ	3741152	843	yes
ECDH10B_RS18680		Derived by automated computational analysis using gene prediction method: Protein Homology.	glutathione reductase	3742066	1353	yes
ECDH10B_RS18745		inactive form; Derived by automated computational analysis using gene prediction method: Protein Homology.	acid stress chaperone HdeA	3752175	333	yes
ECDH10B_RS18765		Derived by automated computational analysis using gene prediction method: Protein Homology.	multidrug resistance protein MdtE	3754999	1158	yes
ECDH10B_RS18810		Derived by automated computational analysis using gene prediction method: Protein Homology.	hypothetical protein	3769129	1014	yes
ECDH10B_RS18815		Derived by automated computational analysis using gene prediction method: Protein Homology.	MFS transporter	3770553	1323	yes
ECDH10B_RS18835		catalyzes the formation of 2-dehydro-3-deoxy-D-gluconate-6-phosphate from 2-dehydro-3-deoxy-D-gluconate; Derived by automated computational analysis using gene prediction method: Protein Homology.	2-dehydro-3-deoxygluconokinase	3775186	930	yes
ECDH10B_RS18840		Derived by automated computational analysis using gene prediction method: Protein Homology.	peptidase M16	3776211	1497	yes
ECDH10B_RS18845		involved in the transport of C4-dicarboxylates across the membrane; Derived by automated computational analysis using gene prediction method: Protein Homology.	C4-dicarboxylate transporter	3777928	1287	yes
ECDH10B_RS18850		HmsP in Yersinia pestis plays a role in invasion of epithelial cells; the EAL-domain portion of HmsP from Y. pestis shows phosphodiesterase activity which is required for the inhibition of biofilm formation; inner membrane protein; Derived by automated computational analysis using gene prediction method: Protein Homology.	phosphodiesterase	3779397	1956	yes
ECDH10B_RS18920		Derived by automated computational analysis using gene prediction method: Protein Homology.	dipeptide transport ATP-binding protein DppD	3798632	984	yes
ECDH10B_RS18925		Derived by automated computational analysis using gene prediction method: Protein Homology.	peptide ABC transporter permease	3799626	903	yes
ECDH10B_RS18930		Derived by automated computational analysis using gene prediction method: Protein Homology.	peptide ABC transporter permease	3800538	1020	yes
ECDH10B_RS18940		DppABCDF is involved in the transport of dipeptides; also binds heme and mediates chemotaxis to dipeptides; Derived by automated computational analysis using gene prediction method: Protein Homology.	periplasmic dipeptide transporter	3801865	1608	yes
ECDH10B_RS18965		Derived by automated computational analysis using gene prediction method: Protein Homology.	autotransporter beta-domain protein	3807835	699	yes
ECDH10B_RS18970		Derived by automated computational analysis using gene prediction method: Protein Homology.	DNA-3-methyladenine glycosylase 1	3808691	564	yes
ECDH10B_RS18985		Derived by automated computational analysis using gene prediction method: Protein Homology.	lipoprotein	3812146	660	yes
ECDH10B_RS18990		Derived by automated computational analysis using gene prediction method: Protein Homology.	bifunctional glyoxylate/hydroxypyruvate reductase B	3812909	975	yes
ECDH10B_RS18995		Derived by automated computational analysis using gene prediction method: Protein Homology.	DUF3053 domain-containing protein	3813933	711	yes
ECDH10B_RS19000		Derived by automated computational analysis using gene prediction method: Protein Homology.	transcriptional regulator	3815077	291	yes
ECDH10B_RS19005		Derived by automated computational analysis using gene prediction method: Protein Homology.	cold-shock protein	3815648	213	yes
ECDH10B_RS19025		Derived by automated computational analysis using gene prediction method: Protein Homology.	glycine--tRNA ligase subunit beta	3817927	2070	yes
ECDH10B_RS19030		Derived by automated computational analysis using gene prediction method: Protein Homology.	glycine--tRNA ligase subunit alpha	3820006	912	yes
ECDH10B_RS19040		involved in enterobacterial common antigen biosynthesis; catalyzes the addition of O-acetyl groups to the N-acetyl-D-glucosamine residues of the trisaccharide repeat units of the enterobacterial common antigen; Derived by automated computational analysis using gene prediction method: Protein Homology.	hypothetical protein	3821486	996	yes
ECDH10B_RS19050		Derived by automated computational analysis using gene prediction method: Protein Homology.	hypothetical protein	3823006	342	yes
ECDH10B_RS19080		Derived by automated computational analysis using gene prediction method: Protein Homology.	XylR family transcriptional regulator	3830578	1179	yes
ECDH10B_RS19085		Derived by automated computational analysis using gene prediction method: Protein Homology.	protein bax	3831952	825	yes
ECDH10B_RS19095		Derived by automated computational analysis using gene prediction method: Protein Homology.	valine--pyruvate aminotransferase	3835304	1254	yes
ECDH10B_RS19185		catalyzes the oxidation of acetaldehyde, benzaldehyde, propionaldehyde and other aldehydes; Derived by automated computational analysis using gene prediction method: Protein Homology.	aldehyde dehydrogenase	3850572	1539	yes
ECDH10B_RS19205		Derived by automated computational analysis using gene prediction method: Protein Homology.	glutathione S-transferase	3856946	609	yes
ECDH10B_RS19245		Derived by automated computational analysis using gene prediction method: Protein Homology.	PTS mannitol transporter subunit IIABC	3867880	1914	yes
ECDH10B_RS19250		Derived by automated computational analysis using gene prediction method: Protein Homology.	mannitol-1-phosphate 5-dehydrogenase	3870023	1149	yes
ECDH10B_RS19255	mtlR	Acts as a repressor of the mtlAD operon; Derived by automated computational analysis using gene prediction method: Protein Homology.	mannitol operon repressor	3871168	591	yes
ECDH10B_RS19260		Derived by automated computational analysis using gene prediction method: Protein Homology.	hypothetical protein	3871770	210	yes
ECDH10B_RS19270		Derived by automated computational analysis using gene prediction method: Protein Homology.	L-lactate permease	3872998	1656	yes
ECDH10B_RS19275		Derived by automated computational analysis using gene prediction method: Protein Homology.	dual role activator/repressor for lldPRD operon	3874653	777	yes
ECDH10B_RS19280	lldD	flavin mononucleotide-dependent dehydrogenase; functions in aerobic respiration and also has a role in anaerobic nitrate respiration; Derived by automated computational analysis using gene prediction method: Protein Homology.	alpha-hydroxy-acid oxidizing enzyme	3875426	1191	yes
ECDH10B_RS19285		Derived by automated computational analysis using gene prediction method: Protein Homology.	tRNA (uridine(34)/cytosine(34)/5- carboxymethylaminomethyluridine(34)-2'-O)- methyltransferase TrmL	3876814	474	yes
ECDH10B_RS19290		Derived by automated computational analysis using gene prediction method: Protein Homology.	serine acetyltransferase	3877340	822	yes
ECDH10B_RS19295		Derived by automated computational analysis using gene prediction method: Protein Homology.	glycerol-3-phosphate dehydrogenase (NAD(P)(+))	3878241	1020	yes
ECDH10B_RS19300		Derived by automated computational analysis using gene prediction method: Protein Homology.	protein-export protein SecB	3879260	468	yes
ECDH10B_RS19305		Derived by automated computational analysis using gene prediction method: Protein Homology.	glutaredoxin	3879790	252	yes
ECDH10B_RS19310		Derived by automated computational analysis using gene prediction method: Protein Homology.	rhodanese-like domain-containing protein	3880183	432	yes
ECDH10B_RS19315		Derived by automated computational analysis using gene prediction method: Protein Homology.	2,3-bisphosphoglycerate-independent phosphoglycerate mutase	3880859	1545	yes
ECDH10B_RS19320		Derived by automated computational analysis using gene prediction method: Protein Homology.	murein hydrolase activator EnvC	3882413	1284	yes
ECDH10B_RS19330		Derived by automated computational analysis using gene prediction method: Protein Homology.	LPS(HepIII)-glucuronic acid glycosyltransferase	3884646	1035	yes
ECDH10B_RS19335		Derived by automated computational analysis using gene prediction method: Protein Homology.	L-threonine 3-dehydrogenase	3885919	1026	yes
ECDH10B_RS19340		Derived by automated computational analysis using gene prediction method: Protein Homology.	2-amino-3-ketobutyrate CoA ligase	3886954	1197	yes
ECDH10B_RS19350		Derived by automated computational analysis using gene prediction method: Protein Homology.	ADP-L-glycero-D-mannoheptose-6-epimerase	3889586	933	yes
ECDH10B_RS19355		catalyzes the transfer of the second heptose to the heptosyl-KDO2 moiety of the lipopolysaccharide inner core; Derived by automated computational analysis using gene prediction method: Protein Homology.	ADP-heptose--LPS heptosyltransferase 2	3890528	1047	yes
ECDH10B_RS19420		Derived by automated computational analysis using gene prediction method: Protein Homology.	3-deoxy-D-manno-octulosonic acid transferase	3904139	1278	yes
ECDH10B_RS19425		Derived by automated computational analysis using gene prediction method: Protein Homology.	phosphopantetheine adenylyltransferase	3905424	480	yes
ECDH10B_RS19435		Derived by automated computational analysis using gene prediction method: Protein Homology.	50S ribosomal protein L33	3906849	168	yes
ECDH10B_RS19440		Derived by automated computational analysis using gene prediction method: Protein Homology.	50S ribosomal protein L28	3907037	237	yes
ECDH10B_RS19445		Derived by automated computational analysis using gene prediction method: Protein Homology.	hypothetical protein	3907490	669	yes
ECDH10B_RS19450		catalyzes the conjugation of cysteine to 4'-phosphopantothenate to form 4-phosphopantothenoylcysteine, which is then decarboxylated to form 4'-phosphopantotheine; Derived by automated computational analysis using gene prediction method: Protein Homology.	CoA biosynthesis bifunctional protein CoaBC	3908330	1221	yes
ECDH10B_RS19460		Derived by automated computational analysis using gene prediction method: Protein Homology.	nucleoid occlusion factor SlmA	3910093	597	yes
ECDH10B_RS19465		Derived by automated computational analysis using gene prediction method: Protein Homology.	orotate phosphoribosyltransferase	3910726	642	yes
ECDH10B_RS19470		Derived by automated computational analysis using gene prediction method: Protein Homology.	ribonuclease PH	3911433	717	yes
ECDH10B_RS19475		Derived by automated computational analysis using gene prediction method: Protein Homology.	hypothetical protein	3912276	864	yes
ECDH10B_RS19485		Derived by automated computational analysis using gene prediction method: Protein Homology.	hypothetical protein	3914474	618	yes
ECDH10B_RS19495		Derived by automated computational analysis using gene prediction method: Protein Homology.	guanylate kinase	3917028	624	yes
ECDH10B_RS19500		Derived by automated computational analysis using gene prediction method: Protein Homology.	DNA-directed RNA polymerase subunit omega	3917706	276	yes
ECDH10B_RS19505		Derived by automated computational analysis using gene prediction method: Protein Homology.	bifunctional GTP diphosphokinase/guanosine-3',5'-bis(diphosphate) 3'-diphosphatase	3918000	2115	yes
ECDH10B_RS19510		Derived by automated computational analysis using gene prediction method: Protein Homology.	tRNA (guanosine(18)-2'-O)-methyltransferase TrmH	3920121	690	yes
ECDH10B_RS19515		Derived by automated computational analysis using gene prediction method: Protein Homology.	ATP-dependent DNA helicase RecG	3920816	2082	yes
ECDH10B_RS19520		Derived by automated computational analysis using gene prediction method: Protein Homology.	sodium/glutamate symport carrier protein	3923066	1206	yes
ECDH10B_RS19525		high-affinity transporter for xanthine; Derived by automated computational analysis using gene prediction method: Protein Homology.	xanthine permease XanP	3924551	1392	yes
ECDH10B_RS19535		Derived by automated computational analysis using gene prediction method: Protein Homology.	alpha-xylosidase	3927825	2319	yes
ECDH10B_RS19540		Derived by automated computational analysis using gene prediction method: Protein Homology.	inner membrane symporter YicJ	3930153	1383	yes
ECDH10B_RS19580	nepI	experimental results in Escherichia coli suggest that this gene encodes an inosine export protein; member of major facilitator superfamily; MFS; Derived by automated computational analysis using gene prediction method: Protein Homology.	purine ribonucleoside efflux pump NepI	3936155	1191	yes
ECDH10B_RS19590		involved in the transport or adenine; Derived by automated computational analysis using gene prediction method: Protein Homology.	adenine permease	3938061	1413	yes
ECDH10B_RS19595		Derived by automated computational analysis using gene prediction method: Protein Homology.	adenine deaminase	3939570	1767	yes
ECDH10B_RS19600		Derived by automated computational analysis using gene prediction method: Protein Homology.	hexose phosphate transporter	3941382	1392	yes
ECDH10B_RS19620		with IlvB catalyzes the formation of 2-acetolactate from pyruvate, the small subunit is required for full activity and valine sensitivity; E.coli produces 3 isoenzymes of acetolactate synthase which differ in specificity to substrates, valine sensitivity and affinity for cofactors; also known as acetolactate synthase small subunit; Derived by automated computational analysis using gene prediction…	acetolactate synthase isozyme 1 small subunit	3946408	291	yes
ECDH10B_RS19625		Derived by automated computational analysis using gene prediction method: Protein Homology.	acetolactate synthase isozyme 1 large subunit	3946702	1689	yes
ECDH10B_RS19715		16 kDa heat shock protein B; associates with aggregated proteins, together with ibpA, to stabilize and protect them from irreversible denaturation and extensive proteolysis during heat shock and oxidative stress; ATP-independent; Derived by automated computational analysis using gene prediction method: Protein Homology.	heat-shock protein IbpB	3962075	429	yes
ECDH10B_RS19720		with IbpB associates with aggregated proteins to stabilize and protect them from irreversible denaturation and extensive proteolysis during heat shock and oxidative stress; Derived by automated computational analysis using gene prediction method: Protein Homology.	heat-shock protein IbpA	3962615	414	yes
ECDH10B_RS19735		FAD/NAD(P)-binding domain; Derived by automated computational analysis using gene prediction method: Protein Homology.	protein CbrA	3964983	1065	yes
ECDH10B_RS19770		Derived by automated computational analysis using gene prediction method: Protein Homology.	sugar phosphatase YidA	3971746	813	yes
ECDH10B_RS19775		Derived by automated computational analysis using gene prediction method: Protein Homology.	DUF937 domain-containing protein	3972673	399	yes
ECDH10B_RS19790		Derived by automated computational analysis using gene prediction method: Protein Homology.	DNA recombination protein RecF	3975754	1074	yes
ECDH10B_RS19795		Derived by automated computational analysis using gene prediction method: Protein Homology.	DNA polymerase III subunit beta	3976827	1101	yes
ECDH10B_RS19800	dnaA	binds to the dnaA-box as an ATP-bound complex at the origin of replication during the initiation of chromosomal replication; can also affect transcription of multiple genes including itself; Derived by automated computational analysis using gene prediction method: Protein Homology.	chromosomal replication initiation protein DnaA	3977932	1404	yes
ECDH10B_RS19805		Derived by automated computational analysis using gene prediction method: Protein Homology.	50S ribosomal protein L34	3979942	141	yes
ECDH10B_RS19810		Derived by automated computational analysis using gene prediction method: Protein Homology.	ribonuclease P protein component	3980099	360	yes
ECDH10B_RS19820		Derived by automated computational analysis using gene prediction method: Protein Homology.	membrane protein insertase YidC	3980682	1647	yes
ECDH10B_RS19825		Derived by automated computational analysis using gene prediction method: Protein Homology.	tRNA uridine(34) 5-carboxymethylaminomethyl synthesis GTPase MnmE	3982434	1365	yes
ECDH10B_RS19830		Derived by automated computational analysis using gene prediction method: Protein Homology.	tryptophanase leader peptide	3984041	75	yes
ECDH10B_RS19835		Derived by automated computational analysis using gene prediction method: Protein Homology.	tryptophanase	3984336	1416	yes
ECDH10B_RS19840		tryptophan transporter of high affinity; Derived by automated computational analysis using gene prediction method: Protein Homology.	low affinity tryptophan permease	3985842	1248	yes
ECDH10B_RS19860		Derived by automated computational analysis using gene prediction method: Protein Homology.	chromate reductase	3990258	567	yes
ECDH10B_RS19865		involved in the transport or adenine; Derived by automated computational analysis using gene prediction method: Protein Homology.	adenine permease AdeP	3990878	1338	yes
ECDH10B_RS19915		Derived by automated computational analysis using gene prediction method: Protein Homology.	phosphate-specific transport system accessory protein PhoU	4002459	726	yes
ECDH10B_RS19920		Derived by automated computational analysis using gene prediction method: Protein Homology.	phosphate ABC transporter ATP-binding protein	4003199	774	yes
ECDH10B_RS19925		Derived by automated computational analysis using gene prediction method: Protein Homology.	phosphate ABC transporter permease	4004155	891	yes
ECDH10B_RS19930		Derived by automated computational analysis using gene prediction method: Protein Homology.	phosphate ABC transporter permease	4005045	960	yes
ECDH10B_RS19935		Derived by automated computational analysis using gene prediction method: Protein Homology.	phosphate-binding protein	4006091	1041	yes
ECDH10B_RS19940		Catalyzes the first step in hexosamine metabolism, converting fructose-6P into glucosamine-6P using glutamine as a nitrogen source; Derived by automated computational analysis using gene prediction method: Protein Homology.	glutamine--fructose-6-phosphate aminotransferase	4007445	1830	yes
ECDH10B_RS19945		Derived by automated computational analysis using gene prediction method: Protein Homology.	bifunctional N-acetylglucosamine-1-phosphate uridyltransferase/glucosamine-1-phosphate acetyltransferase	4009436	1371	yes
ECDH10B_RS19950	atpC	part of catalytic core of ATP synthase; alpha(3)beta(3)gamma(1)delta(1)epsilon(1); involved in producing ATP from ADP in the presence of the proton motive force across the membrane; Derived by automated computational analysis using gene prediction method: Protein Homology.	ATP synthase epsilon chain	4011159	420	yes
ECDH10B_RS19955		Derived by automated computational analysis using gene prediction method: Protein Homology.	ATP synthase subunit beta	4011599	1383	yes
ECDH10B_RS19960		Produces ATP from ADP in the presence of a proton gradient across the membrane. The gamma chain is a regulatory subunit; Derived by automated computational analysis using gene prediction method: Protein Homology.	ATP synthase subunit gamma	4013008	864	yes
ECDH10B_RS19965		Derived by automated computational analysis using gene prediction method: Protein Homology.	ATP synthase subunit alpha	4013922	1542	yes
ECDH10B_RS19970		Derived by automated computational analysis using gene prediction method: Protein Homology.	ATP synthase subunit delta	4015476	534	yes
ECDH10B_RS19975		Produces ATP from ADP in the presence of a proton gradient across the membrane. Subunit B is part of the membrane proton channel; Derived by automated computational analysis using gene prediction method: Protein Homology.	ATP synthase subunit B	4016024	471	yes
ECDH10B_RS19980		Produces ATP from ADP in the presence of a proton gradient across the membrane. Subunit C is part of the membrane proton channel F0; Derived by automated computational analysis using gene prediction method: Protein Homology.	ATP synthase subunit C	4016556	240	yes
ECDH10B_RS19985		Produces ATP from ADP in the presence of a proton gradient across the membrane. Subunit A is part of the membrane proton channel F0; Derived by automated computational analysis using gene prediction method: Protein Homology.	ATP synthase subunit A	4016842	816	yes
ECDH10B_RS19990		Produces ATP from ADP in the presence of a proton gradient across the membrane. Subunit I associates with the membrane and may be involved with cation translocation; Derived by automated computational analysis using gene prediction method: Protein Homology.	ATP synthase I	4017666	381	yes
ECDH10B_RS19995	gidB	glucose-inhibited division protein B; SAM-dependent methyltransferase; methylates the N7 position of guanosine in position 527 of 16S rRNA; Derived by automated computational analysis using gene prediction method: Protein Homology.	ribosomal RNA small subunit methyltransferase G	4018663	624	yes
ECDH10B_RS20000		Derived by automated computational analysis using gene prediction method: Protein Homology.	tRNA uridine(34) 5-carboxymethylaminomethyl synthesis enzyme MnmG	4019350	1890	yes
ECDH10B_RS20005		An electron-transfer protein; flavodoxin binds one FMN molecule, which serves as a redox-active prosthetic group; Derived by automated computational analysis using gene prediction method: Protein Homology.	FMN-binding protein MioC	4021618	444	yes
ECDH10B_RS20010		Derived by automated computational analysis using gene prediction method: Protein Homology.	AsnC family transcriptional regulator	4022151	459	yes
ECDH10B_RS20015		Derived by automated computational analysis using gene prediction method: Protein Homology.	asparagine synthetase A	4022761	993	yes
ECDH10B_RS20025		Derived by automated computational analysis using gene prediction method: Protein Homology.	ATPase RavA	4025203	1497	yes
ECDH10B_RS20030	trkD	Responsible for the low-affinity transport of potassium into the cell; involved in potassium ion uptake under hyper-osmotic stress at a low pH; Derived by automated computational analysis using gene prediction method: Protein Homology.	low affinity potassium transport system protein kup	4026922	1869	yes
ECDH10B_RS20035		Derived by automated computational analysis using gene prediction method: Protein Homology.	D-ribose pyranase	4028957	420	yes
ECDH10B_RS20040		Derived by automated computational analysis using gene prediction method: Protein Homology.	ribose import ATP-binding protein RbsA	4029384	1506	yes
ECDH10B_RS20045		Derived by automated computational analysis using gene prediction method: Protein Homology.	ribose ABC transporter permease	4030894	966	yes
ECDH10B_RS20050		Derived by automated computational analysis using gene prediction method: Protein Homology.	D-ribose ABC transporter substrate-binding protein	4031884	891	yes
ECDH10B_RS20055		Derived by automated computational analysis using gene prediction method: Protein Homology.	ribokinase	4032900	930	yes
ECDH10B_RS20120		Derived by automated computational analysis using gene prediction method: Protein Homology.	transcriptional regulator	4044070	840	yes
ECDH10B_RS20125		Derived by automated computational analysis using gene prediction method: Protein Homology.	hypothetical protein	4045028	339	yes
ECDH10B_RS20130		among the AAA+ ATPases, the YifB protease family belongs to the Helix 2 insert clade; unknown function; Derived by automated computational analysis using gene prediction method: Protein Homology.	ATP-dependent protease	4045391	1521	yes
ECDH10B_RS20135		Derived by automated computational analysis using gene prediction method: Protein Homology.	IlvGMEDA operon leader peptide	4047264	99	yes
ECDH10B_RS20145	ilvM	Derived by automated computational analysis using gene prediction method: Protein Homology.	acetolactate synthase isozyme 2 small subunit	4049143	264	yes
ECDH10B_RS20150		Derived by automated computational analysis using gene prediction method: Protein Homology.	branched chain amino acid aminotransferase	4049426	930	yes
ECDH10B_RS20155		Derived by automated computational analysis using gene prediction method: Protein Homology.	dihydroxy-acid dehydratase	4050420	1851	yes
ECDH10B_RS20160		threonine deaminase; threonine dehydratase; in Escherichia coli, IlvA is part of the isoleucine biosynthetic pathway; Derived by automated computational analysis using gene prediction method: Protein Homology.	PLP-dependent threonine dehydratase	4052273	1545	yes
ECDH10B_RS20165		Derived by automated computational analysis using gene prediction method: Protein Homology.	transcriptional regulator	4053869	894	yes
ECDH10B_RS20170		Derived by automated computational analysis using gene prediction method: Protein Homology.	ketol-acid reductoisomerase	4054912	1476	yes
ECDH10B_RS20175		rotamase C; accelerates isomerization of the peptidyl prolyl bond; Derived by automated computational analysis using gene prediction method: Protein Homology.	peptidyl-prolyl cis-trans isomerase	4056474	282	yes
ECDH10B_RS20185		Derived by automated computational analysis using gene prediction method: Protein Homology.	ATP-dependent DNA helicase Rep	4057619	2022	yes
ECDH10B_RS20190		Derived by automated computational analysis using gene prediction method: Protein Homology.	guanosine-5'-triphosphate,3'-diphosphate pyrophosphatase	4059687	1485	yes
ECDH10B_RS20195		Derived by automated computational analysis using gene prediction method: Protein Homology.	ATP-dependent RNA helicase RhlB	4061307	1266	yes
ECDH10B_RS20200		Derived by automated computational analysis using gene prediction method: Protein Homology.	thiol reductase thioredoxin	4062703	330	yes
ECDH10B_RS20205		Derived by automated computational analysis using gene prediction method: Protein Homology.	rho operon leader peptide	4063173	102	yes
ECDH10B_RS20210		Derived by automated computational analysis using gene prediction method: Protein Homology.	transcription termination factor Rho	4063359	1260	yes
ECDH10B_RS20220		Derived by automated computational analysis using gene prediction method: Protein Homology.	undecaprenyl-phosphate alpha-N-acetylglucosaminyl 1-phosphate transferase	4064858	1104	yes
ECDH10B_RS20225		Derived by automated computational analysis using gene prediction method: Protein Homology.	LPS biosynthesis protein	4065973	1047	yes
ECDH10B_RS20230		Derived by automated computational analysis using gene prediction method: Protein Homology.	UDP-N-acetyl glucosamine 2-epimerase	4067120	1086	yes
ECDH10B_RS20235	wecC	catalyzes the oxidation of UDP-N-acetyl-D-mannosamine to UDP-N-acetylmannosaminuronic acid; Derived by automated computational analysis using gene prediction method: Protein Homology.	UDP-N-acetyl-D-mannosamine dehydrogenase	4068202	1263	yes
ECDH10B_RS20240		Derived by automated computational analysis using gene prediction method: Protein Homology.	dTDP-glucose 4,6-dehydratase	4069464	1068	yes
ECDH10B_RS20245		Derived by automated computational analysis using gene prediction method: Protein Homology.	glucose-1-phosphate thymidylyltransferase 2	4070550	882	yes
ECDH10B_RS20255		Derived by automated computational analysis using gene prediction method: Protein Homology.	dTDP-4-amino-4,6-dideoxygalactose aminotransferase	4072088	1131	yes
ECDH10B_RS20260		involved in the movement of lipid III across the membrane; Derived by automated computational analysis using gene prediction method: Protein Homology.	protein WzxE	4073220	1251	yes
ECDH10B_RS20270		Derived by automated computational analysis using gene prediction method: Protein Homology.	enterobacterial common antigen polymerase	4075543	1353	yes
ECDH10B_RS20275		Derived by automated computational analysis using gene prediction method: Protein Homology.	UDP-N-acetyl-D-mannosaminuronic acid transferase	4076898	741	yes
ECDH10B_RS20280		Derived by automated computational analysis using gene prediction method: Protein Homology.	transporter	4077829	1386	yes
ECDH10B_RS20315		Derived by automated computational analysis using gene prediction method: Protein Homology.	heme biosynthesis protein HemY	4083628	1197	yes
ECDH10B_RS20330		Derived by automated computational analysis using gene prediction method: Protein Homology.	porphobilinogen deaminase	4086767	942	yes
ECDH10B_RS20335		Derived by automated computational analysis using gene prediction method: Protein Homology.	adenylate cyclase	4088095	2547	yes
ECDH10B_RS20340		Derived by automated computational analysis using gene prediction method: Protein Homology.	iron donor protein CyaY	4090681	321	yes
ECDH10B_RS20345		Derived by automated computational analysis using gene prediction method: Protein Homology.	membrane protein	4091464	204	yes
ECDH10B_RS20350		Derived by automated computational analysis using gene prediction method: Protein Homology.	diaminopimelate epimerase	4091704	825	yes
ECDH10B_RS20360		Derived by automated computational analysis using gene prediction method: Protein Homology.	tyrosine recombinase XerC	4093229	897	yes
ECDH10B_RS20365		YigB; member of the haloacid dehalogenase (HAD)-like hydrolases superfamily of protein; unknown function; Derived by automated computational analysis using gene prediction method: Protein Homology.	flavin mononucleotide phosphatase YigB	4094125	717	yes
ECDH10B_RS20370		Derived by automated computational analysis using gene prediction method: Protein Homology.	DNA helicase II	4094925	2163	yes
ECDH10B_RS20380		Derived by automated computational analysis using gene prediction method: Protein Homology.	hypothetical protein	4098011	114	yes
ECDH10B_RS20385		Derived by automated computational analysis using gene prediction method: Protein Homology.	magnesium transporter CorA	4098368	951	yes
ECDH10B_RS20400		Derived by automated computational analysis using gene prediction method: Protein Homology.	protein RarD	4100230	891	yes
ECDH10B_RS20405		Derived by automated computational analysis using gene prediction method: Protein Homology.	hypothetical protein	4101172	468	yes
ECDH10B_RS20415		Derived by automated computational analysis using gene prediction method: Protein Homology.	ATP-dependent DNA helicase RecQ	4102806	1830	yes
ECDH10B_RS20420		Derived by automated computational analysis using gene prediction method: Protein Homology.	threonine export protein RhtC	4104699	621	yes
ECDH10B_RS20430		lecithinase B; catalyzes the conversion of 1-lysophosphatidylcholine to glycerophosphocholine; can also hydrolyze 2-acyl glycerophosphoethanolamine and other substrates; Derived by automated computational analysis using gene prediction method: Protein Homology.	lysophospholipase L2	4106112	1023	yes
ECDH10B_RS20435		Derived by automated computational analysis using gene prediction method: Protein Homology.	pyridoxal phosphate phosphatase YigL	4107142	801	yes
ECDH10B_RS20445		homocysteine-binding; positive regulator of metA, metE and metH; Derived by automated computational analysis using gene prediction method: Protein Homology.	transcriptional regulator	4108805	954	yes
ECDH10B_RS20450		Derived by automated computational analysis using gene prediction method: Protein Homology.	5-methyltetrahydropteroyltriglutamate-- homocysteine methyltransferase	4109995	2262	yes
ECDH10B_RS20460		Derived by automated computational analysis using gene prediction method: Protein Homology.	uridine phosphorylase	4113373	762	yes
ECDH10B_RS20465		YigN; nuclease that may cleave DNA structures arising during the recombination of short-inverted repeats and thereby prevents the inversion of the internal sequence; transcription is induced by DNA-damaging agents such as nalidixic acid or mitomycin C in a LexA-dependent manner; Derived by automated computational analysis using gene prediction method: Protein Homology.	DNA recombination protein RmuC	4114275	1428	yes
ECDH10B_RS20470		Derived by automated computational analysis using gene prediction method: Protein Homology.	ubiquinone/menaquinone biosynthesis C-methyltransferase UbiE	4115797	756	yes
ECDH10B_RS20480	ubiB	an Escherichia coli mutant results in accumulation of octaprenylphenol and no ubiquinone; functions in the formation of 2-octaprenyl-6-hydroxy-phenol from 2-octaprenylphenol in ubiquinone (coenzyme Q) biosynthesis; similar to eukaryotic proteins that exhibit kinase functions; Derived by automated computational analysis using gene prediction method: Protein Homology.	ubiquinone biosynthesis protein UbiB	4117168	1641	yes
ECDH10B_RS20485	tatA	TatA; similar to TatE that is found in some proteobacteria; part of system that translocates proteins with a conserved twin arginine motif across the inner membrane; capable of translocating folded substrates typically those with bound cofactors; similar to a protein import system in thylakoid membranes; Derived by automated computational analysis using gene prediction method: Protein Homology.	protein translocase TatA	4118887	270	yes
ECDH10B_RS20490		Derived by automated computational analysis using gene prediction method: Protein Homology.	sec-independent translocase	4119160	516	yes
ECDH10B_RS20495		Derived by automated computational analysis using gene prediction method: Protein Homology.	preprotein translocase subunit TatC	4119678	777	yes
ECDH10B_RS20505		Derived by automated computational analysis using gene prediction method: Protein Homology.	transcription antitermination protein RfaH	4121275	489	yes
ECDH10B_RS20520	fadA	FadA; fatty acid oxidation complex component beta; functions in a heterotetramer with FadB; similar to FadI2J2 complex; functions in beta-oxidation of fatty acids; Derived by automated computational analysis using gene prediction method: Protein Homology.	3-ketoacyl-CoA thiolase	4124551	1164	yes
ECDH10B_RS20535		Derived by automated computational analysis using gene prediction method: Protein Homology.	IMPACT family member YigZ	4129434	615	yes
ECDH10B_RS20540		Derived by automated computational analysis using gene prediction method: Protein Homology.	trk system potassium uptake protein trkH	4130087	1452	yes
ECDH10B_RS20545	hemG	catalyzes the oxidation of protoporphyrinogen IX to form protoporphyrin IX; Derived by automated computational analysis using gene prediction method: Protein Homology.	protoporphyrinogen oxidase	4131550	546	yes
ECDH10B_RS20585		Derived by automated computational analysis using gene prediction method: Protein Homology.	hypothetical protein	4139011	270	yes
ECDH10B_RS20590		Derived by automated computational analysis using gene prediction method: Protein Homology.	stress response kinase A	4139357	987	yes
ECDH10B_RS20595		Derived by automated computational analysis using gene prediction method: Protein Homology.	protein disulfide oxidoreductase DsbA	4140360	627	yes
ECDH10B_RS20605		Derived by automated computational analysis using gene prediction method: Protein Homology.	acyltransferase	4142612	906	yes
ECDH10B_RS20610		Derived by automated computational analysis using gene prediction method: Protein Homology.	hypothetical protein	4143664	243	yes
ECDH10B_RS20615		Derived by automated computational analysis using gene prediction method: Protein Homology.	DNA polymerase I	4143908	2787	yes
ECDH10B_RS20620		Derived by automated computational analysis using gene prediction method: Protein Homology.	GTP-binding protein	4147075	633	yes
ECDH10B_RS20625		Derived by automated computational analysis using gene prediction method: Protein Homology.	GTPase-activating protein	4148289	510	yes
ECDH10B_RS20630		Derived by automated computational analysis using gene prediction method: Protein Homology.	coproporphyrinogen III oxidase	4148987	1374	yes
ECDH10B_RS20635		Derived by automated computational analysis using gene prediction method: Protein Homology.	hypothetical protein	4150589	111	yes
ECDH10B_RS20640		Derived by automated computational analysis using gene prediction method: Protein Homology.	nitrogen regulation protein NR(I)	4150811	1410	yes
ECDH10B_RS20645		Derived by automated computational analysis using gene prediction method: Protein Homology.	two-component system sensor histidine kinase NtrB	4152232	1050	yes
ECDH10B_RS20650		Derived by automated computational analysis using gene prediction method: Protein Homology.	glutamine synthetase	4153567	1410	yes
ECDH10B_RS20660		Derived by automated computational analysis using gene prediction method: Protein Homology.	GTP-binding protein	4155349	1824	yes
ECDH10B_RS20740		Derived by automated computational analysis using gene prediction method: Protein Homology.	membrane protein	4173865	873	yes
ECDH10B_RS20745		Derived by automated computational analysis using gene prediction method: Protein Homology.	D-aminoacyl-tRNA deacylase	4174734	438	yes
ECDH10B_RS20750		Derived by automated computational analysis using gene prediction method: Protein Homology.	GNAT family N-acetyltransferase	4175216	942	yes
ECDH10B_RS20770		Derived by automated computational analysis using gene prediction method: Protein Homology.	formate dehydrogenase accessory protein FdhE	4178018	930	yes
ECDH10B_RS20775		Derived by automated computational analysis using gene prediction method: Protein Homology.	formate dehydrogenase cytochrome b556(fdo) subunit	4178944	636	yes
ECDH10B_RS20780		Derived by automated computational analysis using gene prediction method: Protein Homology.	formate dehydrogenase-O iron-sulfur subunit	4179576	903	yes
ECDH10B_RS20785		Derived by automated computational analysis using gene prediction method: Protein Homology.	formate dehydrogenase-N subunit alpha	4180491	2415	yes
ECDH10B_RS20790		Derived by automated computational analysis using gene prediction method: Protein Homology.	sulfate ABC transporter substrate-binding protein	4182954	588	yes
ECDH10B_RS20825		Derived by automated computational analysis using gene prediction method: Protein Homology.	L-rhamnose mutarotase	4190843	315	yes
ECDH10B_RS20830		Derived by automated computational analysis using gene prediction method: Protein Homology.	rhamnulose-1-phosphate aldolase	4191167	825	yes
ECDH10B_RS20835		Derived by automated computational analysis using gene prediction method: Protein Homology.	L-rhamnose isomerase	4192442	1260	yes
ECDH10B_RS20840		Derived by automated computational analysis using gene prediction method: Protein Homology.	rhamnulokinase	4193698	1470	yes
ECDH10B_RS20855		activates the expression of rhaRS in response to L-rhamnose; Derived by automated computational analysis using gene prediction method: Protein Homology.	HTH-type transcriptional activator RhaR	4196365	849	yes
ECDH10B_RS20860		transports L-rhamnose and L-lyxose into the cell; Derived by automated computational analysis using gene prediction method: Protein Homology.	l-rhamnose-proton symporter	4197210	1035	yes
ECDH10B_RS20865		Derived by automated computational analysis using gene prediction method: Protein Homology.	superoxide dismutase [Mn]	4198529	621	yes
ECDH10B_RS20870		Derived by automated computational analysis using gene prediction method: Protein Homology.	hypothetical protein	4199190	117	yes
ECDH10B_RS20885		Derived by automated computational analysis using gene prediction method: Protein Homology.	two-component sensor histidine kinase	4201321	1374	yes
ECDH10B_RS20890		response regulator in two-component regulatory system with CpxA; part of the envelope stress response system; Derived by automated computational analysis using gene prediction method: Protein Homology.	DNA-binding response regulator	4202691	699	yes
ECDH10B_RS20895	cpxP	repressor of the Cpx envelope stress response pathway which occurs via periplasmic interactions with CpxA; CpxP is degraded by DegP protease especially in the presence of misfolded substrates; Derived by automated computational analysis using gene prediction method: Protein Homology.	periplasmic protein CpxP	4203539	501	yes
ECDH10B_RS20905		Derived by automated computational analysis using gene prediction method: Protein Homology.	ATP-dependent 6-phosphofructokinase	4205271	963	yes
ECDH10B_RS20920		Derived by automated computational analysis using gene prediction method: Protein Homology.	triose-phosphate isomerase	4208459	768	yes
ECDH10B_RS20935		Derived by automated computational analysis using gene prediction method: Protein Homology.	hypothetical protein	4210686	300	yes
ECDH10B_RS20940		with UspC and Usp E is involved in resistance to UV radiation; Derived by automated computational analysis using gene prediction method: Protein Homology.	universal stress protein D	4211012	429	yes
ECDH10B_RS20945		Derived by automated computational analysis using gene prediction method: Protein Homology.	ferredoxin--NADP(+) reductase	4211445	747	yes
ECDH10B_RS20950		Derived by automated computational analysis using gene prediction method: Protein Homology.	fructose 1,6-bisphosphatase	4212288	1011	yes
ECDH10B_RS20955		Derived by automated computational analysis using gene prediction method: Protein Homology.	glycerol kinase	4213433	1509	yes
ECDH10B_RS20965		interacts with FisZ and is necessary for Z-ring formation; Derived by automated computational analysis using gene prediction method: Protein Homology.	cell division protein ZapB	4216240	240	yes
ECDH10B_RS20970		Derived by automated computational analysis using gene prediction method: Protein Homology.	ribonuclease E activity regulator RraA	4216564	486	yes
ECDH10B_RS20980		Derived by automated computational analysis using gene prediction method: Protein Homology.	HslU--HslV peptidase ATPase subunit	4218135	1332	yes
ECDH10B_RS20985		Derived by automated computational analysis using gene prediction method: Protein Homology.	HslU--HslV peptidase proteolytic subunit	4219476	531	yes
ECDH10B_RS20995		Derived by automated computational analysis using gene prediction method: Protein Homology.	transcriptional regulator	4221150	1026	yes
ECDH10B_RS21005		Derived by automated computational analysis using gene prediction method: Protein Homology.	50S ribosomal protein L31	4224732	213	yes
ECDH10B_RS21010		Derived by automated computational analysis using gene prediction method: Protein Homology.	lipid binding hydrolase DUF830 family protein	4225005	609	yes
ECDH10B_RS21015		when combined with S-adenosylmethionine represses the expression of the methionine regulon and of proteins involved in S-adenosylmethionine synthesis; Derived by automated computational analysis using gene prediction method: Protein Homology.	met repressor	4225797	318	yes
ECDH10B_RS21020		catalyzes the formation of cystathionine from L-cysteine and O-succinyl-L-homoserine; Derived by automated computational analysis using gene prediction method: Protein Homology.	cystathionine gamma-synthase	4226391	1161	yes
ECDH10B_RS21025		Derived by automated computational analysis using gene prediction method: Protein Homology.	bifunctional aspartokinase II/homoserine dehydrogenase II	4227554	2433	yes
ECDH10B_RS21035		Derived by automated computational analysis using gene prediction method: Protein Homology.	5,10-methylenetetrahydrofolate reductase	4230335	891	yes
ECDH10B_RS21045		Derived by automated computational analysis using gene prediction method: Protein Homology.	permease	4233827	906	yes
ECDH10B_RS21050		Derived by automated computational analysis using gene prediction method: Protein Homology.	DUF1287 domain-containing protein	4234759	618	yes
ECDH10B_RS21065		Derived by automated computational analysis using gene prediction method: Protein Homology.	fructose-6-phosphate aldolase 2	4236765	663	yes
ECDH10B_RS21070		Derived by automated computational analysis using gene prediction method: Protein Homology.	multiphosphoryl transfer protein 2	4237439	2502	yes
ECDH10B_RS21075		Derived by automated computational analysis using gene prediction method: Protein Homology.	fructose-like permease IIC component 2	4240249	1080	yes
ECDH10B_RS21080		FrwB with FrwC, FrwD and PtsA forms a PEP-dependent sugar phosphotransferase system (PTS) permease which may phosphorylate and transport sugars into the cell; cytoplasmic protein that interacts with complex EIIA; contains the second phosphorylation site of the PTS; Derived by automated computational analysis using gene prediction method: Protein Homology.	fructose-like phosphotransferase enzyme IIB component 2	4241343	321	yes
ECDH10B_RS21085		Derived by automated computational analysis using gene prediction method: Protein Homology.	formate C-acetyltransferase	4241714	2298	yes
ECDH10B_RS21105		Derived by automated computational analysis using gene prediction method: Protein Homology.	phosphoethanolamine transferase CptA	4246251	1734	yes
ECDH10B_RS21120		catalyzes the formation of L-ornithine from N(2)-acetyl-L-ornithine in arginine biosynthesis; Derived by automated computational analysis using gene prediction method: Protein Homology.	acetylornithine deacetylase	4251415	1152	yes
ECDH10B_RS21125		Derived by automated computational analysis using gene prediction method: Protein Homology.	N-acetyl-gamma-glutamyl-phosphate reductase	4252720	1005	yes
ECDH10B_RS21135		Derived by automated computational analysis using gene prediction method: Protein Homology.	argininosuccinate lyase	4254569	1374	yes
ECDH10B_RS21145		Derived by automated computational analysis using gene prediction method: Protein Homology.	soluble pyridine nucleotide transhydrogenase	4257109	1401	yes
ECDH10B_RS21150		Derived by automated computational analysis using gene prediction method: Protein Homology.	TetR family transcriptional regulator	4258843	648	yes
ECDH10B_RS21155		Derived by automated computational analysis using gene prediction method: Protein Homology.	hypothetical protein	4259490	360	yes
ECDH10B_RS21160		Derived by automated computational analysis using gene prediction method: Protein Homology.	tRNA (uridine(54)-C5)-methyltransferase TrmA	4259889	1101	yes
ECDH10B_RS21170		Derived by automated computational analysis using gene prediction method: Protein Homology.	glutamate racemase	4263216	789	yes
ECDH10B_RS21205		Derived by automated computational analysis using gene prediction method: Protein Homology.	type I pantothenate kinase	4271795	957	yes
ECDH10B_RS21240		Derived by automated computational analysis using gene prediction method: Protein Homology.	protein translocase subunit SecE	4275076	384	yes
ECDH10B_RS21245	nusG	Modulates Rho-dependent transcription termination; Derived by automated computational analysis using gene prediction method: Protein Homology.	transcription termination/antitermination protein NusG	4275461	546	yes
ECDH10B_RS21250		Derived by automated computational analysis using gene prediction method: Protein Homology.	50S ribosomal protein L11	4276165	429	yes
ECDH10B_RS21255		Derived by automated computational analysis using gene prediction method: Protein Homology.	50S ribosomal protein L1	4276597	705	yes
ECDH10B_RS21260		Derived by automated computational analysis using gene prediction method: Protein Homology.	50S ribosomal protein L10	4277714	498	yes
ECDH10B_RS21265		Derived by automated computational analysis using gene prediction method: Protein Homology.	50S ribosomal protein L7/L12	4278278	366	yes
ECDH10B_RS21270		Derived by automated computational analysis using gene prediction method: Protein Homology.	DNA-directed RNA polymerase subunit beta	4278963	4029	yes
ECDH10B_RS21275		Derived by automated computational analysis using gene prediction method: Protein Homology.	DNA-directed RNA polymerase subunit beta'	4283068	4224	yes
ECDH10B_RS21285		Derived by automated computational analysis using gene prediction method: Protein Homology.	2-iminoacetate synthase	4288453	1134	yes
ECDH10B_RS21290		Derived by automated computational analysis using gene prediction method: Protein Homology.	thiazole synthase	4289583	771	yes
ECDH10B_RS21300		Derived by automated computational analysis using gene prediction method: Protein Homology.	thiamine biosynthesis protein ThiS	4290539	756	yes
ECDH10B_RS21315		binds specifically to the major sigma factor sigma 70; active in stationary phase; Derived by automated computational analysis using gene prediction method: Protein Homology.	sigma D regulator	4294050	477	yes
ECDH10B_RS21320	nudC	can catalyze hydrolysis of broad range of dinucleotide pyrophosphates but prefers reduced form of NADH; requires divalent metal ions such as magnesium and manganese and produces two mononucleoside 5'-phosphates; Derived by automated computational analysis using gene prediction method: Protein Homology.	NADH pyrophosphatase	4294621	774	yes
ECDH10B_RS21325		Derived by automated computational analysis using gene prediction method: Protein Homology.	uroporphyrinogen decarboxylase	4295434	1065	yes
ECDH10B_RS21330		Derived by automated computational analysis using gene prediction method: Protein Homology.	endonuclease V	4296508	672	yes
ECDH10B_RS21335		Derived by automated computational analysis using gene prediction method: Protein Homology.	hypothetical protein	4297222	591	yes
ECDH10B_RS21340		Derived by automated computational analysis using gene prediction method: Protein Homology.	DNA-binding protein HU-alpha	4297999	273	yes
ECDH10B_RS21345		Derived by automated computational analysis using gene prediction method: Protein Homology.	DUF1481 domain-containing protein	4298284	696	yes
ECDH10B_RS21370		Derived by automated computational analysis using gene prediction method: Protein Homology.	bifunctional phosphoribosylaminoimidazolecarboxamide formyltransferase/inosine monophosphate cyclohydrolase	4303661	1590	yes
ECDH10B_RS21415		Derived by automated computational analysis using gene prediction method: Protein Homology.	homoserine O-succinyltransferase	4311998	930	yes
ECDH10B_RS21425		Derived by automated computational analysis using gene prediction method: Protein Homology.	isocitrate lyase	4314827	1305	yes
ECDH10B_RS21440		regulates the glyoxylate bypass operon (aceBAK), which encodes isocitrate lyase, malate synthase and isocitrate dehydrogenase kinase/phosphorylase; Derived by automated computational analysis using gene prediction method: Protein Homology.	IclR family transcriptional regulator	4320522	825	yes
ECDH10B_RS21450		Derived by automated computational analysis using gene prediction method: Protein Homology.	transporter	4325449	1632	yes
ECDH10B_RS21455		Derived by automated computational analysis using gene prediction method: Protein Homology.	peptidase E	4327171	690	yes
ECDH10B_RS21460		catalyzes the synthesis of pseudouridine from U-2604 in the 23S ribosomal RNA; Derived by automated computational analysis using gene prediction method: Protein Homology.	23S rRNA pseudouridine synthase F	4328072	873	yes
ECDH10B_RS21475		Derived by automated computational analysis using gene prediction method: Protein Homology.	glucose-6-phosphate isomerase	4331476	1650	yes
ECDH10B_RS21480		Derived by automated computational analysis using gene prediction method: Protein Homology.	polysaccharide production threonine-rich protein	4333624	243	yes
ECDH10B_RS21485		Derived by automated computational analysis using gene prediction method: Protein Homology.	polysaccharide production lipoprotein	4333980	639	yes
ECDH10B_RS21495		Derived by automated computational analysis using gene prediction method: Protein Homology.	DUF940 domain-containing protein	4335352	2097	yes
ECDH10B_RS21500		Derived by automated computational analysis using gene prediction method: Protein Homology.	periplasmic protein	4337495	279	yes
ECDH10B_RS21510		Derived by automated computational analysis using gene prediction method: Protein Homology.	phosphate-starvation-inducible protein PsiE	4338043	411	yes
ECDH10B_RS21520	malG	with MalKFE is involved in the transport of maltose into the cell; Derived by automated computational analysis using gene prediction method: Protein Homology.	maltose ABC transporter permease	4340344	891	yes
ECDH10B_RS21525	malF	with MalKGE is involved in maltose transport into the cell; Derived by automated computational analysis using gene prediction method: Protein Homology.	maltose ABC transporter permease MalF	4341249	1545	yes
ECDH10B_RS21530		Derived by automated computational analysis using gene prediction method: Protein Homology.	maltose-binding periplasmic protein	4342947	1191	yes
ECDH10B_RS21540		with malEFG is involved in import of maltose/maltodextrin; Derived by automated computational analysis using gene prediction method: Protein Homology.	maltose/maltodextrin import ATP-binding protein MalK	4344502	1116	yes
ECDH10B_RS21550		Derived by automated computational analysis using gene prediction method: Protein Homology.	maltose operon protein MalM	4347272	921	yes
ECDH10B_RS21565		Derived by automated computational analysis using gene prediction method: Protein Homology.	chorismate--pyruvate lyase	4350224	498	yes
ECDH10B_RS21570		Derived by automated computational analysis using gene prediction method: Protein Homology.	4-hydroxybenzoate octaprenyltransferase	4350734	873	yes
ECDH10B_RS21575		Derived by automated computational analysis using gene prediction method: Protein Homology.	glycerol-3-phosphate 1-O-acyltransferase	4351761	2424	yes
ECDH10B_RS21580		catalyzes the phosphorylation of diacylglycerol to form diacylglycerol phosphate; Derived by automated computational analysis using gene prediction method: Protein Homology.	diacylglycerol kinase	4354355	369	yes
ECDH10B_RS21585		Derived by automated computational analysis using gene prediction method: Protein Homology.	LexA repressor	4354833	609	yes
ECDH10B_RS21600		Acts as a negative controlling element, employing Zn(2+) as a cofactor to bind the operator of the repressed genes znuACB; Derived by automated computational analysis using gene prediction method: Protein Homology.	transcriptional regulator Zur	4357206	516	yes
ECDH10B_RS21620		Derived by automated computational analysis using gene prediction method: Protein Homology.	phage shock protein G	4360558	243	yes
ECDH10B_RS21630		Derived by automated computational analysis using gene prediction method: Protein Homology.	replicative DNA helicase	4362032	1416	yes
ECDH10B_RS21655		Derived by automated computational analysis using gene prediction method: Protein Homology.	thiamin phosphate synthase	4367956	417	yes
ECDH10B_RS21660		Derived by automated computational analysis using gene prediction method: Protein Homology.	hypothetical protein	4368376	357	yes
ECDH10B_RS21665		Derived by automated computational analysis using gene prediction method: Protein Homology.	ABC-ATPase UvrA	4368767	2823	yes
ECDH10B_RS21670		binds to single stranded DNA and PriA helcase facilitate replication restart; Derived by automated computational analysis using gene prediction method: Protein Homology.	ssDNA-binding protein	4371843	537	yes
ECDH10B_RS21685		regulates genes involved in response to oxidative stress; Derived by automated computational analysis using gene prediction method: Protein Homology.	regulatory protein SoxS	4374778	324	yes
ECDH10B_RS21690		Derived by automated computational analysis using gene prediction method: Protein Homology.	redox-sensitive transcriptional activator SoxR	4375187	465	yes
ECDH10B_RS21695		Derived by automated computational analysis using gene prediction method: Protein Homology.	guanine/hypoxanthine permease GhxP	4376197	1350	yes
ECDH10B_RS21700		Derived by automated computational analysis using gene prediction method: Protein Homology.	cation:proton antiporter	4377698	1650	yes
ECDH10B_RS21710		Derived by automated computational analysis using gene prediction method: Protein Homology.	cation acetate symporter	4380971	1650	yes
ECDH10B_RS21715		Derived by automated computational analysis using gene prediction method: Protein Homology.	hypothetical protein	4382617	315	yes
ECDH10B_RS21720		Derived by automated computational analysis using gene prediction method: Protein Homology.	acetyl-coenzyme A synthetase	4383131	1959	yes
ECDH10B_RS21745		Derived by automated computational analysis using gene prediction method: Protein Homology.	protein NrfC	4388303	672	yes
ECDH10B_RS21750		Derived by automated computational analysis using gene prediction method: Protein Homology.	protein NrfD	4388971	957	yes
ECDH10B_RS21755		Derived by automated computational analysis using gene prediction method: Protein Homology.	heme lyase NrfEFG subunit NrfE	4390058	1608	yes
ECDH10B_RS21770		Derived by automated computational analysis using gene prediction method: Protein Homology.	proton glutamate symport protein	4392976	1314	yes
ECDH10B_RS21775		Derived by automated computational analysis using gene prediction method: Protein Homology.	hypothetical protein	4394820	690	yes
ECDH10B_RS21780		Derived by automated computational analysis using gene prediction method: Protein Homology.	formate dehydrogenase subunit alpha	4395603	1680	yes
ECDH10B_RS21785		Derived by automated computational analysis using gene prediction method: Protein Homology.	spermidine/putrescine ABC transporter substrate-binding protein	4397331	420	yes
ECDH10B_RS21800		with MdtO and MdtP is involved in resistance to puromycin, acriflavine and tetraphenylarsonium chloride; Derived by automated computational analysis using gene prediction method: Protein Homology.	multidrug resistance protein MdtN	4401462	1032	yes
ECDH10B_RS21805		Derived by automated computational analysis using gene prediction method: Protein Homology.	transporter	4402512	276	yes
ECDH10B_RS21925		Derived by automated computational analysis using gene prediction method: Protein Homology.	VOC family protein	4423682	444	yes
ECDH10B_RS21930		Derived by automated computational analysis using gene prediction method: Protein Homology.	protein PhnA	4424783	336	yes
ECDH10B_RS21945		Derived by automated computational analysis using gene prediction method: Protein Homology.	proline/betaine transporter	4428886	1503	yes
ECDH10B_RS21955		Derived by automated computational analysis using gene prediction method: Protein Homology.	two-component sensor histidine kinase	4430565	1092	yes
ECDH10B_RS21960		Derived by automated computational analysis using gene prediction method: Protein Homology.	DNA-binding response regulator	4431666	669	yes
ECDH10B_RS21965		Derived by automated computational analysis using gene prediction method: Protein Homology.	phosphoethanolamine transferase EptA	4432331	1644	yes
ECDH10B_RS21985		Derived by automated computational analysis using gene prediction method: Protein Homology.	melibiose operon regulatory protein	4439104	909	yes
ECDH10B_RS21995		catalyses the hydrolysis of terminal non-reducing alpha-D-galactose residues in alpha-D-galactosides; Derived by automated computational analysis using gene prediction method: Protein Homology.	alpha-glucosidase/alpha-galactosidase	4440295	1356	yes
ECDH10B_RS22005		Derived by automated computational analysis using gene prediction method: Protein Homology.	hypothetical protein	4443313	630	yes
ECDH10B_RS22015		Derived by automated computational analysis using gene prediction method: Protein Homology.	anaerobic C4-dicarboxylate transporter DcuB	4445788	1341	yes
ECDH10B_RS22085		Derived by automated computational analysis using gene prediction method: Protein Homology.	transcriptional regulator	4461117	576	yes
ECDH10B_RS22090		Derived by automated computational analysis using gene prediction method: Protein Homology.	thiol:disulfide interchange protein DsbD	4461729	1698	yes
ECDH10B_RS22100		functions in anaerobic transport of C4-dicarboxylate compounds such as fumarate; similar to dcuB; Derived by automated computational analysis using gene prediction method: Protein Homology.	anaerobic C4-dicarboxylate transporter DcuA	4463856	1302	yes
ECDH10B_RS22105		Derived by automated computational analysis using gene prediction method: Protein Homology.	aspartate ammonia-lyase	4465275	1437	yes
ECDH10B_RS22110		Derived by automated computational analysis using gene prediction method: Protein Homology.	suppressor of F exclusion of phage T7	4467048	477	yes
ECDH10B_RS22115		Derived by automated computational analysis using gene prediction method: Protein Homology.	hypothetical protein	4467540	1257	yes
ECDH10B_RS22120	groES	10 kDa chaperonin; Cpn10; GroES; forms homoheptameric ring; binds to one or both ends of the GroEL double barrel in the presence of adenine nucleotides capping it; folding of unfolded substrates initiates in a GroEL-substrate bound and capped by GroES; release of the folded substrate is dependent on ATP binding and hydrolysis in the trans ring; Derived by automated computational analysis using ge…	molecular chaperone GroES	4469072	294	yes
ECDH10B_RS22125		Derived by automated computational analysis using gene prediction method: Protein Homology.	molecular chaperone GroEL	4469409	1647	yes
ECDH10B_RS22130		Derived by automated computational analysis using gene prediction method: Protein Homology.	DUF4156 domain-containing protein	4471193	354	yes
ECDH10B_RS22140		Derived by automated computational analysis using gene prediction method: Protein Homology.	EF-P beta-lysylation protein EpmB	4473013	1029	yes
ECDH10B_RS22145		Derived by automated computational analysis using gene prediction method: Protein Homology.	elongation factor P	4474083	567	yes
ECDH10B_RS22150		acts as and antidote to the bacteriolytic entericidin B in the EcnAB toxin-antitoxin complex; Derived by automated computational analysis using gene prediction method: Protein Homology.	entericidin A	4474701	126	yes
ECDH10B_RS22155		Derived by automated computational analysis using gene prediction method: Protein Homology.	entericidin B	4474937	147	yes
ECDH10B_RS22170		Derived by automated computational analysis using gene prediction method: Protein Homology.	BlaEC family class C beta-lactamase	4476195	1134	yes
ECDH10B_RS22175		in conjunction with FrdC acts to anchor the catalytic components of the fumarate reductase to the cytoplasmic membrane; Derived by automated computational analysis using gene prediction method: Protein Homology.	fumarate reductase subunit D	4477391	360	yes
ECDH10B_RS22180		Derived by automated computational analysis using gene prediction method: Protein Homology.	fumarate reductase subunit C	4477761	396	yes
ECDH10B_RS22195		poxA; regulates pyruvate oxidase poxB; Derived by automated computational analysis using gene prediction method: Protein Homology.	elongation factor P--(R)-beta-lysine ligase	4481027	978	yes
ECDH10B_RS22215		Derived by automated computational analysis using gene prediction method: Protein Homology.	miniconductance mechanosensitive channel MscM	4484431	3324	yes
ECDH10B_RS22220		Derived by automated computational analysis using gene prediction method: Protein Homology.	phosphatidylserine decarboxylase proenzyme	4487776	969	yes
ECDH10B_RS22225		EngC; RsgA; CpgA; circularly permuted GTPase; ribosome small subunit-dependent GTPase A; has the pattern G4-G1-G3 as opposed to other GTPases; interacts strongly with 30S ribosome which stimulates GTPase activity; Derived by automated computational analysis using gene prediction method: Protein Homology.	ribosome small subunit-dependent GTPase	4488841	1053	yes
ECDH10B_RS22230		3'-5' exoribonuclease specific for small oligoribonuclotides; Derived by automated computational analysis using gene prediction method: Protein Homology.	oligoribonuclease	4489988	546	yes
ECDH10B_RS22250		Derived by automated computational analysis using gene prediction method: Protein Homology.	tRNA epoxyqueuosine(34) reductase QueG	4491312	1140	yes
ECDH10B_RS22270		Derived by automated computational analysis using gene prediction method: Protein Homology.	DNA mismatch repair protein MutL	4495796	1848	yes
ECDH10B_RS22280		Derived by automated computational analysis using gene prediction method: Protein Homology.	RNA-binding protein Hfq	4498672	309	yes
ECDH10B_RS22295		Derived by automated computational analysis using gene prediction method: Protein Homology.	protease modulator HflC	4501684	1005	yes
ECDH10B_RS22300		Derived by automated computational analysis using gene prediction method: Protein Homology.	membrane protein	4502770	198	yes
ECDH10B_RS22305		Derived by automated computational analysis using gene prediction method: Protein Homology.	adenylosuccinate synthetase	4503071	1299	yes
ECDH10B_RS22310		negatively regulates the transcription of genes upregulated by nitrosative stress; Derived by automated computational analysis using gene prediction method: Protein Homology.	transcriptional regulator	4504574	426	yes
ECDH10B_RS22315		Derived by automated computational analysis using gene prediction method: Protein Homology.	ribonuclease R	4505038	2442	yes
ECDH10B_RS22320		Specifically methylates the ribose of guanosine 2251 in 23S rRNA; Derived by automated computational analysis using gene prediction method: Protein Homology.	23S rRNA (guanosine(2251)-2'-O)-methyltransferase RlmB	4507659	732	yes
ECDH10B_RS22325		Derived by automated computational analysis using gene prediction method: Protein Homology.	DUF2170 domain-containing protein	4508517	402	yes
ECDH10B_RS22340		Derived by automated computational analysis using gene prediction method: Protein Homology.	DUF350 domain-containing protein	4510363	399	yes
ECDH10B_RS22345		Derived by automated computational analysis using gene prediction method: Protein Homology.	DUF1190 domain-containing protein	4510771	639	yes
ECDH10B_RS22350		Derived by automated computational analysis using gene prediction method: Protein Homology.	ATP-Grasp family ATPase	4511412	1164	yes
ECDH10B_RS22355		Derived by automated computational analysis using gene prediction method: Protein Homology.	DNA alkylation response protein	4512659	1626	yes
ECDH10B_RS22360		Derived by automated computational analysis using gene prediction method: Protein Homology.	DUF1471 domain-containing protein	4514401	276	yes
ECDH10B_RS22365		Derived by automated computational analysis using gene prediction method: Protein Homology.	lipoprotein BsmA	4514825	330	yes
ECDH10B_RS22375		negative regulator of ulaG and ulaABCDEF; Derived by automated computational analysis using gene prediction method: Protein Homology.	transcriptional regulator	4516082	756	yes
ECDH10B_RS22390		involved in the phosphorylation and transport of sugars across the cell membrane; protein IIA transfers a phosphoryl group to IIB which then transfers the phosphoryl group to the sugar; IIC forms the translocation channel for the sugar uptake; Derived by automated computational analysis using gene prediction method: Protein Homology.	ascorbate-specific phosphotransferase enzyme IIB component	4519777	306	yes
ECDH10B_RS22395		involved in the phosphorylation and transport of sugars across the cell membrane; protein IIA transfers a phosphoryl group to IIB which then transfers the phosphoryl group to the sugar; IIC forms the translocation channel for the sugar uptake; Derived by automated computational analysis using gene prediction method: Protein Homology.	ascorbate-specific phosphotransferase enzyme IIA component	4520092	465	yes
ECDH10B_RS22410		Derived by automated computational analysis using gene prediction method: Protein Homology.	L-ribulose-5-phosphate 4-epimerase UlaF	4522084	687	yes
ECDH10B_RS22415		Derived by automated computational analysis using gene prediction method: Protein Homology.	hypothetical protein	4522900	276	yes
ECDH10B_RS22425		Derived by automated computational analysis using gene prediction method: Protein Homology.	30S ribosomal protein S6	4523502	396	yes
ECDH10B_RS22430		Derived by automated computational analysis using gene prediction method: Protein Homology.	primosomal replication protein N	4523904	315	yes
ECDH10B_RS22435		Derived by automated computational analysis using gene prediction method: Protein Homology.	30S ribosomal protein S18	4524223	228	yes
ECDH10B_RS22440		Derived by automated computational analysis using gene prediction method: Protein Homology.	50S ribosomal protein L9	4524492	450	yes
ECDH10B_RS22460		FKBP-type; rotamase; catalyzes the cis-trans isomerization of proline imidic peptide bonds in oligopeptides; Derived by automated computational analysis using gene prediction method: Protein Homology.	FKBP-type peptidyl-prolyl cis-trans isomerase	4527319	621	yes
ECDH10B_RS22475		Derived by automated computational analysis using gene prediction method: Protein Homology.	hypothetical protein	4530475	966	yes
ECDH10B_RS22485		Derived by automated computational analysis using gene prediction method: Protein Homology.	HxlR family transcriptional regulator	4532407	471	yes
ECDH10B_RS22510		Derived by automated computational analysis using gene prediction method: Protein Homology.	DUF1107 domain-containing protein	4537971	207	yes
ECDH10B_RS22530		Derived by automated computational analysis using gene prediction method: Protein Homology.	translocation and assembly module TamA	4540766	1734	yes
ECDH10B_RS22535		Derived by automated computational analysis using gene prediction method: Protein Homology.	translocation and assembly module TamB	4542496	3780	yes
ECDH10B_RS22540		Derived by automated computational analysis using gene prediction method: Protein Homology.	gamma-glutamylcyclotransferase YtfP	4546278	342	yes
ECDH10B_RS22555		catalyzes the hydrolysis of pyrophosphate to phosphate; Derived by automated computational analysis using gene prediction method: Protein Homology.	inorganic pyrophosphatase	4547506	531	yes
ECDH10B_RS22560		Derived by automated computational analysis using gene prediction method: Protein Homology.	ABC transporter substrate-binding protein	4548346	957	yes
ECDH10B_RS22590		Derived by automated computational analysis using gene prediction method: Protein Homology.	fructose 1,6-bisphosphatase	4554441	999	yes
ECDH10B_RS22595		Derived by automated computational analysis using gene prediction method: Protein Homology.	UDP-N-acetylmuramate L-alanyl-gamma-D-glutamyl-meso-2,6-diaminoheptandioate ligase	4555615	1374	yes
ECDH10B_RS22600		Derived by automated computational analysis using gene prediction method: Protein Homology.	hypothetical protein	4557144	552	yes
ECDH10B_RS22605		Derived by automated computational analysis using gene prediction method: Protein Homology.	metalloprotease PmbA	4557789	1353	yes
ECDH10B_RS22610		electron transport protein; Derived by automated computational analysis using gene prediction method: Protein Homology.	cytochrome B562	4559320	366	yes
ECDH10B_RS22615		activates anaerobic ribonucleoside-triphosphate reductase under anaerobic conditions; Derived by automated computational analysis using gene prediction method: Protein Homology.	anaerobic ribonucleoside-triphosphate reductase activating protein	4559730	465	yes
ECDH10B_RS22620		Derived by automated computational analysis using gene prediction method: Protein Homology.	anaerobic ribonucleoside triphosphate reductase	4560352	2139	yes
ECDH10B_RS22630		Derived by automated computational analysis using gene prediction method: Protein Homology.	PTS trehalose transporter subunit IIBC	4564589	1419	yes
ECDH10B_RS22635		Derived by automated computational analysis using gene prediction method: Protein Homology.	transcriptional regulator	4566129	948	yes
ECDH10B_RS22640		Derived by automated computational analysis using gene prediction method: Protein Homology.	magnesium-translocating P-type ATPase	4567455	2697	yes
ECDH10B_RS22645		has endoribonuclease activity on mRNA; Derived by automated computational analysis using gene prediction method: Protein Homology.	reactive intermediate/imine deaminase	4570357	387	yes
ECDH10B_RS22650		Derived by automated computational analysis using gene prediction method: Protein Homology.	aspartate carbamoyltransferase regulatory subunit	4570816	462	yes
ECDH10B_RS22655		Derived by automated computational analysis using gene prediction method: Protein Homology.	aspartate carbamoyltransferase catalytic subunit	4571290	936	yes
ECDH10B_RS22715		Derived by automated computational analysis using gene prediction method: Protein Homology.	valine--tRNA ligase	4580812	2856	yes
ECDH10B_RS22720		Derived by automated computational analysis using gene prediction method: Protein Homology.	DNA polymerase III subunit chi	4583667	444	yes
ECDH10B_RS22730		with LptBGC is involved in lipopolysaccharide export; Derived by automated computational analysis using gene prediction method: Protein Homology.	LPS export ABC transporter permease LptF	4586048	1101	yes
ECDH10B_RS22735		with LptABCF is involved in the transport of lipopolysaccharides; Derived by automated computational analysis using gene prediction method: Protein Homology.	LPS export ABC transporter permease LptG	4587148	1083	yes
ECDH10B_RS23050		acts to load the DnaB helicase onto the initiation site during DNA replication; Derived by automated computational analysis using gene prediction method: Protein Homology.	DNA replication protein DnaC	4644722	738	yes
ECDH10B_RS23055		This protein is required for primosome-dependent normal DNA replication; it is also involved in inducing stable DNA replication during SOS response. It forms, in concert with dnaB protein and other prepriming proteins dnaC, N, N', N'' a prepriming protein complex on the specific site of the template DNA recognized by protein N'; Derived by automated computational analysis using gene prediction me…	primosomal protein 1	4645462	540	yes
ECDH10B_RS23065		Derived by automated computational analysis using gene prediction method: Protein Homology.	hypothetical protein	4646572	771	yes
ECDH10B_RS23070		Derived by automated computational analysis using gene prediction method: Protein Homology.	helix-turn-helix transcriptional regulator	4647961	726	yes
ECDH10B_RS23105		Derived by automated computational analysis using gene prediction method: Protein Homology.	16S rRNA methyltransferase	4651153	1032	yes
ECDH10B_RS23115		Derived by automated computational analysis using gene prediction method: Protein Homology.	ribosomal-protein-alanine N-acetyltransferase RimI	4652669	447	yes
ECDH10B_RS23120		Derived by automated computational analysis using gene prediction method: Protein Homology.	pyrimidine 5'-nucleotidase YjjG	4653130	678	yes
ECDH10B_RS23130		Derived by automated computational analysis using gene prediction method: Protein Homology.	molecular chaperone OsmY	4655880	606	yes
ECDH10B_RS23135		Derived by automated computational analysis using gene prediction method: Protein Homology.	DUF1328 domain-containing protein	4656612	162	yes
ECDH10B_RS23155		Derived by automated computational analysis using gene prediction method: Protein Homology.	glycine radical enzyme, YjjI family	4659999	1551	yes
ECDH10B_RS23160		Derived by automated computational analysis using gene prediction method: Protein Homology.	hypothetical protein	4661601	102	yes
ECDH10B_RS23165		Derived by automated computational analysis using gene prediction method: Protein Homology.	2-deoxyribose-5-phosphate aldolase	4661807	780	yes
ECDH10B_RS23170		Derived by automated computational analysis using gene prediction method: Protein Homology.	thymidine phosphorylase	4662713	1323	yes
ECDH10B_RS23175		Derived by automated computational analysis using gene prediction method: Protein Homology.	phosphopentomutase	4664087	1224	yes
ECDH10B_RS23180		Derived by automated computational analysis using gene prediction method: Protein Homology.	purine-nucleoside phosphorylase	4665367	720	yes
ECDH10B_RS23190	lplA	Catalyzes both the ATP-dependent activation of exogenously supplied lipoate to lipoyl-AMP and the transfer of the activated lipoyl on the lipoate-dependent enzymes. Creates an amide linkage that joins the free carboxyl group of lipoic acid to the epsilon-amino group of a specific lysine residue in lipoyl domain of apoproteins; Derived by automated computational analysis using gene prediction meth…	lipoate--protein ligase A	4667585	1017	yes
ECDH10B_RS23195		Derived by automated computational analysis using gene prediction method: Protein Homology.	protein Smp	4668629	645	yes
ECDH10B_RS23200		Derived by automated computational analysis using gene prediction method: Protein Homology.	phosphoserine phosphatase	4669379	969	yes
ECDH10B_RS23210		catalyzes the formation of NAD(+) from nicotinamide ribonucleotide; catalyzes the formation of nicotinamide mononucleotide from nicotinamide riboside; also has a regulatory function; Derived by automated computational analysis using gene prediction method: Protein Homology.	trifunctional nicotinamide-nucleotide adenylyltransferase/ribosylnicotinamide kinase/transcriptional regulator NadR	4671799	1233	yes
ECDH10B_RS23220		Derived by automated computational analysis using gene prediction method: Protein Homology.	energy-dependent translational throttle protein EttA	4673339	1668	yes
ECDH10B_RS23225		Derived by automated computational analysis using gene prediction method: Protein Homology.	murein transglycosylase	4675217	1938	yes
ECDH10B_RS23230		Derived by automated computational analysis using gene prediction method: Protein Homology.	Trp operon repressor	4677244	327	yes
ECDH10B_RS23235		Derived by automated computational analysis using gene prediction method: Protein Homology.	non-canonical purine NTP phosphatase	4677717	513	yes
ECDH10B_RS23240		catalyzes reactions involving the transfer of phospho groups between the three carbon atoms of phosphoglycerate; Derived by automated computational analysis using gene prediction method: Protein Homology.	phosphoglycerate mutase GpmB	4678281	648	yes
ECDH10B_RS23245		AraC family; binds to the right arm of the replication origin oriC; Derived by automated computational analysis using gene prediction method: Protein Homology.	right origin-binding protein	4678925	870	yes
ECDH10B_RS23250		Derived by automated computational analysis using gene prediction method: Protein Homology.	protein CreA	4680005	474	yes
ECDH10B_RS23255		Derived by automated computational analysis using gene prediction method: Protein Homology.	DNA-binding response regulator	4680491	690	yes
ECDH10B_RS23265		Derived by automated computational analysis using gene prediction method: Protein Homology.	cell envelope integrity protein CreD	4682662	1353	yes
ECDH10B_RS23270		Derived by automated computational analysis using gene prediction method: Protein Homology.	DNA-binding response regulator	4684074	717	yes
ECDH10B_RS23275		Derived by automated computational analysis using gene prediction method: Protein Homology.	hypothetical protein	4684886	141	yes
