# Supplementary material for: Epidemiology of Extended-Spectrum β-Lactamase-Producing E. coli and Vancomycin-Resistant Enterococci in the Northern Dutch–German Cross-Border Region
Source: Front Microbiol. 2017 Oct 5;8:1914. doi: 10.3389/fmicb.2017.01914 (PMC5633748; doi:10.3389/fmicb.2017.01914)
Supplement: TABLE S4 — Accessory genes included in the wgMLST scheme of E. coli. [file Table_4.XLS]

## Sheet: E_coli_Accessory_2329_targets_K
Target	Gene	Note	Product	Abs. Offset	Ref.-seq. len.	Translated
ECDH10B_RS00020		Derived by automated computational analysis using gene prediction method: Protein Homology.	threonine synthase	3733	1287	yes
ECDH10B_RS00025		Derived by automated computational analysis using gene prediction method: Protein Homology.	hypothetical protein	5087	150	yes
ECDH10B_RS00030		Derived by automated computational analysis using gene prediction method: Protein Homology.	DUF2502 domain-containing protein	5233	297	yes
ECDH10B_RS00035		Derived by automated computational analysis using gene prediction method: Protein Homology.	peroxide stress protein YaaA	5682	777	yes
ECDH10B_RS00040		Derived by automated computational analysis using gene prediction method: Protein Homology.	transporter	6528	1431	yes
ECDH10B_RS00045		Derived by automated computational analysis using gene prediction method: Protein Homology.	transaldolase 1	8237	954	yes
ECDH10B_RS00050		Derived by automated computational analysis using gene prediction method: Protein Homology.	molybdopterin adenylyltransferase	9305	588	yes
ECDH10B_RS00060		Derived by automated computational analysis using gene prediction method: Protein Homology.	hypothetical protein	10642	714	yes
ECDH10B_RS00065		Derived by automated computational analysis using gene prediction method: Protein Homology.	hypothetical protein	11381	405	yes
ECDH10B_RS00070		Derived by automated computational analysis using gene prediction method: Protein Homology.	molecular chaperone DnaK	12162	1917	yes
ECDH10B_RS00085		Derived by automated computational analysis using gene prediction method: Protein Homology.	protein hokC	16750	153	yes
ECDH10B_RS00090	nhaA	exports sodium by using the electrochemical proton gradient to allow protons into the cell; functions in adaptation to high salinity and alkaline pH; activity increases at higher pH; downregulated at acidic pH; Derived by automated computational analysis using gene prediction method: Protein Homology.	Na+/H+ antiporter NhaA	17488	1167	yes
ECDH10B_RS00095		Derived by automated computational analysis using gene prediction method: Protein Homology.	transcriptional activator NhaR	18720	900	yes
ECDH10B_RS00145		Derived by automated computational analysis using gene prediction method: Protein Homology.	non-specific ribonucleoside hydrolase RihC	27292	915	yes
ECDH10B_RS00150		Derived by automated computational analysis using gene prediction method: Protein Homology.	4-hydroxy-tetrahydrodipicolinate reductase	28373	822	yes
ECDH10B_RS00155		Derived by automated computational analysis using gene prediction method: Protein Homology.	hypothetical protein	29236	168	yes
ECDH10B_RS00160		Derived by automated computational analysis using gene prediction method: Protein Homology.	hypothetical protein	29437	96	yes
ECDH10B_RS00175		Derived by automated computational analysis using gene prediction method: Protein Homology.	hypothetical protein	34085	180	yes
ECDH10B_RS00185		involved in the synthesis of a cofactor required for carnitine dehydratase and carnitine racemase activities; Derived by automated computational analysis using gene prediction method: Protein Homology.	carnitine operon protein CaiE	34780	591	yes
ECDH10B_RS00190		catalyzes the dehydration of L-carnitinyl-CoA to crotonobetainyl-CoA; Derived by automated computational analysis using gene prediction method: Protein Homology.	carnitinyl-CoA dehydratase	35376	786	yes
ECDH10B_RS00240		Required for full activity of KefC, a potassium-proton antiporter; Derived by automated computational analysis using gene prediction method: Protein Homology.	glutathione-regulated potassium-efflux system ancillary protein KefF	47245	531	yes
ECDH10B_RS00255		Derived by automated computational analysis using gene prediction method: Protein Homology.	diadenosine tetraphosphatase	50379	843	yes
ECDH10B_RS00295		Derived by automated computational analysis using gene prediction method: Protein Homology.	bifunctional tRNA pseudouridine(32) synthase/ribosomal large subunit pseudouridine synthase RluA	59686	660	yes
ECDH10B_RS00325		Derived by automated computational analysis using gene prediction method: Protein Homology.	peptidoglycan synthase FtsI	65516	1767	yes
ECDH10B_RS00330		Derived by automated computational analysis using gene prediction method: Protein Homology.	UDP-N-acetylmuramoyl-L-alanyl-D-glutamate--2, 6-diaminopimelate ligase	67269	1488	yes
ECDH10B_RS00340		Derived by automated computational analysis using gene prediction method: Protein Homology.	phospho-N-acetylmuramoyl-pentapeptide- transferase	70105	1083	yes
ECDH10B_RS00345	murD	UDP-N-acetylmuramoylalanine--D-glutamate ligase; involved in peptidoglycan biosynthesis; cytoplasmic; catalyzes the addition of glutamate to the nucleotide precursor UDP-N-acetylmuramoyl-L-alanine during cell wall formation; Derived by automated computational analysis using gene prediction method: Protein Homology.	UDP-N-acetylmuramoyl-L-alanine--D-glutamate ligase	71190	1317	yes
ECDH10B_RS00365	ddl	D-alanine--D-alanine ligase; DdlA; DdlB; cytoplasmic; catalyzes the formation of D-alanyl-D-alanine from two D-alanines in peptidoglycan synthesis; there are two forms of this enzyme in Escherichia coli; Derived by automated computational analysis using gene prediction method: Protein Homology.	D-alanine--D-alanine ligase B	76336	921	yes
ECDH10B_RS00400		Derived by automated computational analysis using gene prediction method: Protein Homology.	8-oxo-dGTP diphosphatase	85147	390	yes
ECDH10B_RS00405		Derived by automated computational analysis using gene prediction method: Protein Homology.	hypothetical protein	85667	135	yes
ECDH10B_RS00415		Derived by automated computational analysis using gene prediction method: Protein Homology.	cell division protein ZapD	85959	744	yes
ECDH10B_RS00430		Derived by automated computational analysis using gene prediction method: Protein Homology.	protein transport protein HofC	88625	1203	yes
ECDH10B_RS00435		Derived by automated computational analysis using gene prediction method: Protein Homology.	protein transport protein HofB	89817	1386	yes
ECDH10B_RS00445		Derived by automated computational analysis using gene prediction method: Protein Homology.	hypothetical protein	91674	225	yes
ECDH10B_RS00480	aceF	E2 component of pyruvate dehydrogenase multienzyme complex; in Escherichia coli AceF contains three N-terminal lipoyl domains; Derived by automated computational analysis using gene prediction method: Protein Homology.	dihydrolipoyllysine-residue acetyltransferase component of pyruvate dehydrogenase complex	99798	1893	yes
ECDH10B_RS00490		Derived by automated computational analysis using gene prediction method: Protein Homology.	DUF3300 domain-containing protein	103510	1854	yes
ECDH10B_RS00520		laccase; copper-stimulated phenoloxidase and ferroxidase which may be involved in copper detoxification; Derived by automated computational analysis using gene prediction method: Protein Homology.	multicopper oxidase	111186	1551	yes
ECDH10B_RS00550		Derived by automated computational analysis using gene prediction method: Protein Homology.	PTS Enzyme IIA	118680	441	yes
ECDH10B_RS00555		Derived by automated computational analysis using gene prediction method: Protein Homology.	hypothetical protein	119184	1230	yes
ECDH10B_RS00560		Derived by automated computational analysis using gene prediction method: Protein Homology.	aspartate 1-decarboxylase	120417	381	yes
ECDH10B_RS00565		Derived by automated computational analysis using gene prediction method: Protein Homology.	transposase	121071	903	yes
ECDH10B_RS00575		Derived by automated computational analysis using gene prediction method: Protein Homology.	3-methyl-2-oxobutanoate hydroxymethyltransferase	122910	795	yes
ECDH10B_RS00580		Derived by automated computational analysis using gene prediction method: Protein Homology.	fimbrial-like adhesin protein	123818	1239	yes
ECDH10B_RS00585		Derived by automated computational analysis using gene prediction method: Protein Homology.	fimbrial-like adhesin protein	125106	597	yes
ECDH10B_RS00590		Derived by automated computational analysis using gene prediction method: Protein Homology.	fimbrial protein	125729	603	yes
ECDH10B_RS00595		Derived by automated computational analysis using gene prediction method: Protein Homology.	fimbrial-like adhesin protein	126346	570	yes
ECDH10B_RS00600		Derived by automated computational analysis using gene prediction method: Protein Homology.	outer membrane usher protein	126932	2598	yes
ECDH10B_RS00605	ecpD	Derived by automated computational analysis using gene prediction method: Protein Homology.	fimbrial chaperone	129564	741	yes
ECDH10B_RS00610		Derived by automated computational analysis using gene prediction method: Protein Homology.	fimbrial-like adhesin protein	130402	585	yes
ECDH10B_RS00615		Derived by automated computational analysis using gene prediction method: Protein Homology.	2-amino-4-hydroxy-6- hydroxymethyldihydropteridine pyrophosphokinase	131356	480	yes
ECDH10B_RS00620		Derived by automated computational analysis using gene prediction method: Protein Homology.	polynucleotide adenylyltransferase PcnB	131832	1365	yes
ECDH10B_RS00635		Derived by automated computational analysis using gene prediction method: Protein Homology.	sugar fermentation stimulation protein SfsA	134885	705	yes
ECDH10B_RS00645		Derived by automated computational analysis using gene prediction method: Protein Homology.	ATP-dependent helicase HrpB	136163	2475	yes
ECDH10B_RS00650		Derived by automated computational analysis using gene prediction method: Protein Homology.	hypothetical protein	138640	207	yes
ECDH10B_RS00665		part of the FhuBCD ATP-dependent iron (III) hydroxamate transporter; Derived by automated computational analysis using gene prediction method: Protein Homology.	iron(3+)-hydroxamate import ATP-binding protein FhuC	143881	798	yes
ECDH10B_RS00675		Derived by automated computational analysis using gene prediction method: Protein Homology.	iron(3+)-hydroxamate import system permease FhuB	145565	1983	yes
ECDH10B_RS00685		Derived by automated computational analysis using gene prediction method: Protein Homology.	ClC family H(+)/Cl(-) exchange transporter	149210	1422	yes
ECDH10B_RS00690		essential respiratory protein A; may be involved in the transfer of iron-sulfur clusters; essential for growth using oxygen or alternate electron acceptors; Derived by automated computational analysis using gene prediction method: Protein Homology.	iron-sulfur cluster insertion protein ErpA	150713	345	yes
ECDH10B_RS00695		Derived by automated computational analysis using gene prediction method: Protein Homology.	hypothetical protein	151104	624	yes
ECDH10B_RS00705		Derived by automated computational analysis using gene prediction method: Protein Homology.	5'-methylthioadenosine/S-adenosylhomocysteine nucleosidase	152558	699	yes
ECDH10B_RS00720		regulates the expression of the operons for the enzymes involved in galactarate, glucarate and glycerate utilization; Derived by automated computational analysis using gene prediction method: Protein Homology.	carbohydrate diacid regulator	156566	1158	yes
ECDH10B_RS00730		Derived by automated computational analysis using gene prediction method: Protein Homology.	phosphodiesterase YaeI	158360	813	yes
ECDH10B_RS00835		constitutive; catalyzes the formation of cadaverine from lysine; Derived by automated computational analysis using gene prediction method: Protein Homology.	lysine decarboxylase constitutive	183782	2142	yes
ECDH10B_RS00845		Derived by automated computational analysis using gene prediction method: Protein Homology.	tRNA lysidine(34) synthetase TilS	186434	1299	yes
ECDH10B_RS00855		Derived by automated computational analysis using gene prediction method: Protein Homology.	hypothetical protein	188028	201	yes
ECDH10B_RS00870		Derived by automated computational analysis using gene prediction method: Protein Homology.	lipoprotein NlpE	189372	711	yes
ECDH10B_RS00900		part of the MetNIQ methionine uptake system; Derived by automated computational analysis using gene prediction method: Protein Homology.	methionine ABC transporter	195071	654	yes
ECDH10B_RS00960		Derived by automated computational analysis using gene prediction method: Protein Homology.	SAM-dependent methyltransferase	206029	624	yes
ECDH10B_RS00995		Derived by automated computational analysis using gene prediction method: Protein Homology.	lipoprotein	211438	786	yes
ECDH10B_RS01000		Derived by automated computational analysis using gene prediction method: Protein Homology.	hypothetical protein	212360	480	yes
ECDH10B_RS01005		Derived by automated computational analysis using gene prediction method: Protein Homology.	hypothetical protein	212849	339	yes
ECDH10B_RS01025	fadE	functions in fatty acid oxidation; converts acyl-CoA and FAD to FADH2 and delta2-enoyl-CoA; Derived by automated computational analysis using gene prediction method: Protein Homology.	acyl-CoA dehydrogenase	214962	2445	yes
ECDH10B_RS01040		Derived by automated computational analysis using gene prediction method: Protein Homology.	transpeptidase	219168	741	yes
ECDH10B_RS01045		Derived by automated computational analysis using gene prediction method: Protein Homology.	mRNA interferase YafQ	220064	279	yes
ECDH10B_RS01050		DNA-damage-inducible protein J; antitoxin of YafQ-DinJ toxin-antitoxin system; Derived by automated computational analysis using gene prediction method: Protein Homology.	antitoxin DinJ	220345	261	yes
ECDH10B_RS01055		Derived by automated computational analysis using gene prediction method: Protein Homology.	endopeptidase	220815	750	yes
ECDH10B_RS01060		Derived by automated computational analysis using gene prediction method: Protein Homology.	transposase	221740	498	yes
ECDH10B_RS01065		Derived by automated computational analysis using gene prediction method: Protein Homology.	flagellar biosynthesis protein FlhA	222461	1740	yes
ECDH10B_RS01070		Derived by automated computational analysis using gene prediction method: Protein Homology.	hypothetical protein	224145	786	yes
ECDH10B_RS01075		involved in translesion DNA polymerization with beta clamp of polymerase III; belongs to Y family of polymerases; does not contain proofreading function; Derived by automated computational analysis using gene prediction method: Protein Homology.	DNA polymerase IV	225001	1056	yes
ECDH10B_RS01080		Derived by automated computational analysis using gene prediction method: Protein Homology.	antitoxin YafN	226108	294	yes
ECDH10B_RS01085		YafO overproduction induces toxicity; it is believed to be the toxin of a toxin-antitoxin pair; unknown function; Derived by automated computational analysis using gene prediction method: Protein Homology.	mRNA interferase YafO	226404	399	yes
ECDH10B_RS01090		Derived by automated computational analysis using gene prediction method: Protein Homology.	GNAT family acetyltransferase	226812	453	yes
ECDH10B_RS01095		Derived by automated computational analysis using gene prediction method: Protein Homology.	hypothetical protein	227570	267	yes
ECDH10B_RS01100		Derived by automated computational analysis using gene prediction method: Protein Homology.	peptide chain release factor H	227748	558	yes
ECDH10B_RS01145		Derived by automated computational analysis using gene prediction method: Protein Homology.	toxin YkfI	236655	342	yes
ECDH10B_RS01150		Derived by automated computational analysis using gene prediction method: Protein Homology.	antitoxin YafW	237017	318	yes
ECDH10B_RS01155		Derived by automated computational analysis using gene prediction method: Protein Homology.	UPF0758 protein YkfG	237583	477	yes
ECDH10B_RS01160		Derived by automated computational analysis using gene prediction method: Protein Homology.	hypothetical protein	238075	459	yes
ECDH10B_RS01165		Derived by automated computational analysis using gene prediction method: Protein Homology.	UPF0401 protein YkfF	238631	240	yes
ECDH10B_RS01170		Derived by automated computational analysis using gene prediction method: Protein Homology.	hypothetical protein	238947	468	yes
ECDH10B_RS01175		Derived by automated computational analysis using gene prediction method: Protein Homology.	lipoprotein, inner membrane; degP regulator; CP4-6 prophage	239437	444	yes
ECDH10B_RS01185		Derived by automated computational analysis using gene prediction method: Protein Homology.	UPF0380 protein YafZ	240511	822	yes
ECDH10B_RS01190		Derived by automated computational analysis using gene prediction method: Protein Homology.	hypothetical protein	241424	864	yes
ECDH10B_RS01195		Derived by automated computational analysis using gene prediction method: Protein Homology.	transcriptional regulator	242616	894	yes
ECDH10B_RS01235		Derived by automated computational analysis using gene prediction method: Protein Homology.	S-methylmethionine permease	248652	1404	yes
ECDH10B_RS01240		Derived by automated computational analysis using gene prediction method: Protein Homology.	homocysteine S-methyltransferase	250042	933	yes
ECDH10B_RS01245	fbpC	Part of the ABC transporter complex FbpABC involved in Fe(3+) ions import; Derived by automated computational analysis using gene prediction method: Protein Homology.	Fe(3+) ions import ATP-binding protein FbpC	251083	1047	yes
ECDH10B_RS01250		Derived by automated computational analysis using gene prediction method: GeneMarkS+.	iron ABC transporter permease	252141	363	yes
ECDH10B_RS01265		Derived by automated computational analysis using gene prediction method: Protein Homology.	transposase	253351	339	yes
ECDH10B_RS01270		Derived by automated computational analysis using gene prediction method: Protein Homology.	hypothetical protein	253712	351	yes
ECDH10B_RS01275		Derived by automated computational analysis using gene prediction method: Protein Homology.	IS481 family transposase	254156	1143	yes
ECDH10B_RS01280		Derived by automated computational analysis using gene prediction method: Protein Homology.	dihydrodipicolinate synthase family protein	255605	909	yes
ECDH10B_RS01285		Derived by automated computational analysis using gene prediction method: Protein Homology.	dehydratase	256528	1968	yes
ECDH10B_RS01290		uncharacterized member of the GPH family of galactose-pentose-hexuronide transporters; Derived by automated computational analysis using gene prediction method: Protein Homology.	MFS transporter	258722	1383	yes
ECDH10B_RS01295		Derived by automated computational analysis using gene prediction method: Protein Homology.	arabinosidase	260116	1611	yes
ECDH10B_RS01320		Derived by automated computational analysis using gene prediction method: Protein Homology.	ornithine carbamoyltransferase chain F	264074	1005	yes
ECDH10B_RS01330		Derived by automated computational analysis using gene prediction method: Protein Homology.	hypothetical protein	266273	732	yes
ECDH10B_RS01335		Derived by automated computational analysis using gene prediction method: Protein Homology.	hypothetical protein	267095	627	yes
ECDH10B_RS01340		Derived by automated computational analysis using gene prediction method: Protein Homology.	hypothetical protein	267993	699	yes
ECDH10B_RS01345		Derived by automated computational analysis using gene prediction method: Protein Homology.	hypothetical protein	268718	855	yes
ECDH10B_RS01350		Derived by automated computational analysis using gene prediction method: Protein Homology.	DNA-binding protein	269691	225	yes
ECDH10B_RS01355		Derived by automated computational analysis using gene prediction method: Protein Homology.	hypothetical protein	269912	441	yes
ECDH10B_RS01360		Derived by automated computational analysis using gene prediction method: Protein Homology.	preprotein translocase	270469	1326	yes
ECDH10B_RS01370		Derived by automated computational analysis using gene prediction method: Protein Homology.	hypothetical protein	272154	411	yes
ECDH10B_RS01375		Derived by automated computational analysis using gene prediction method: Protein Homology.	moco insertion factor for PaoABC aldehyde oxidoreductase	272543	957	yes
ECDH10B_RS01380		Derived by automated computational analysis using gene prediction method: Protein Homology.	PaoABC aldehyde oxidoreductase Moco-containing subunit	273509	2199	yes
ECDH10B_RS01385		Derived by automated computational analysis using gene prediction method: Protein Homology.	PaoABC aldehyde oxidoreductase FAD-containing subunit	275704	957	yes
ECDH10B_RS01390		Derived by automated computational analysis using gene prediction method: Protein Homology.	PaoABC aldehyde oxidoreductase 2Fe-2S subunit	276657	690	yes
ECDH10B_RS01395		Derived by automated computational analysis using gene prediction method: Protein Homology.	hypothetical protein	277764	615	yes
ECDH10B_RS01400		Derived by automated computational analysis using gene prediction method: Protein Homology.	ferredoxin	278626	330	yes
ECDH10B_RS01405		Derived by automated computational analysis using gene prediction method: Protein Homology.	fimbrial chaperone EcpE	279268	711	yes
ECDH10B_RS01410		Derived by automated computational analysis using gene prediction method: Protein Homology.	fimbria adhesin EcpD	279947	1644	yes
ECDH10B_RS01415		Derived by automated computational analysis using gene prediction method: Protein Homology.	usher protein EcpC	281580	2526	yes
ECDH10B_RS01420		Derived by automated computational analysis using gene prediction method: Protein Homology.	fimbrial chaperone EcpB	284131	669	yes
ECDH10B_RS01425		Derived by automated computational analysis using gene prediction method: Protein Homology.	common pilus major fimbrillin subunit EcpA	284857	588	yes
ECDH10B_RS01430		Derived by automated computational analysis using gene prediction method: Protein Homology.	helix-turn-helix transcriptional regulator	285519	543	yes
ECDH10B_RS01435		Derived by automated computational analysis using gene prediction method: Protein Homology.	hypothetical protein	286885	228	yes
ECDH10B_RS01455		Derived by automated computational analysis using gene prediction method: Protein Homology.	attachment protein	289130	888	yes
ECDH10B_RS01470		Derived by automated computational analysis using gene prediction method: Protein Homology.	AraC family transcriptional regulator	291223	687	yes
ECDH10B_RS01475		Derived by automated computational analysis using gene prediction method: Protein Homology.	protein RclC	292499	594	yes
ECDH10B_RS01485		Involved in disulfide oxidoreductase activity and electron transport; Derived by automated computational analysis using gene prediction method: Protein Homology.	pyridine nucleotide-disulfide oxidoreductase	293449	1326	yes
ECDH10B_RS01490		Derived by automated computational analysis using gene prediction method: Protein Homology.	transcriptional regulator	295000	855	yes
ECDH10B_RS01495		Derived by automated computational analysis using gene prediction method: Protein Homology.	cysteine-rich LutA family protein; electron transport chain YkgEFG component	296381	720	yes
ECDH10B_RS01500		Derived by automated computational analysis using gene prediction method: Protein Homology.	ferredoxin-like LutB family protein; electron transport chain YkgEFG component	297111	1428	yes
ECDH10B_RS01505		Derived by automated computational analysis using gene prediction method: Protein Homology.	lactate utilization protein C	298531	696	yes
ECDH10B_RS01515		Derived by automated computational analysis using gene prediction method: Protein Homology.	hypothetical protein	299469	669	yes
ECDH10B_RS01520		Derived by automated computational analysis using gene prediction method: Protein Homology.	oxygen-dependent choline dehydrogenase	300350	1671	yes
ECDH10B_RS01525		Derived by automated computational analysis using gene prediction method: Protein Homology.	betaine-aldehyde dehydrogenase	302034	1473	yes
ECDH10B_RS01530		Derived by automated computational analysis using gene prediction method: Protein Homology.	transcriptional regulator	303520	588	yes
ECDH10B_RS01535		Derived by automated computational analysis using gene prediction method: Protein Homology.	choline transporter	304236	2034	yes
ECDH10B_RS01540		Derived by automated computational analysis using gene prediction method: Protein Homology.	hypothetical protein	306639	186	yes
ECDH10B_RS01545		Derived by automated computational analysis using gene prediction method: Protein Homology.	cyclic di-GMP phosphodiesterase YahA	307144	1089	yes
ECDH10B_RS01550		Derived by automated computational analysis using gene prediction method: Protein Homology.	DNA-bindng transcriptional regulator	308274	933	yes
ECDH10B_RS01555		Derived by automated computational analysis using gene prediction method: Protein Homology.	hypothetical protein	309298	498	yes
ECDH10B_RS01560		Derived by automated computational analysis using gene prediction method: Protein Homology.	transcriptional regulator	310053	606	yes
ECDH10B_RS01565		Derived by automated computational analysis using gene prediction method: Protein Homology.	DUF2877 domain-containing protein	310698	864	yes
ECDH10B_RS01570		Derived by automated computational analysis using gene prediction method: Protein Homology.	NAD(P)-binding succinyl-CoA synthase	311551	1548	yes
ECDH10B_RS01580		Derived by automated computational analysis using gene prediction method: Protein Homology.	3-(3-hydroxy-phenyl)propionate transporter	314013	1212	yes
ECDH10B_RS01590		Derived by automated computational analysis using gene prediction method: Protein Homology.	S-formylglutathione hydrolase FrmB	316089	834	yes
ECDH10B_RS01605		Derived by automated computational analysis using gene prediction method: Protein Homology.	outer membrane protein	318623	774	yes
ECDH10B_RS01610		Derived by automated computational analysis using gene prediction method: Protein Homology.	transferase	319398	444	yes
ECDH10B_RS01630		Derived by automated computational analysis using gene prediction method: Protein Homology.	family 2 glycosyl transferase	321293	1197	yes
ECDH10B_RS01635		Derived by automated computational analysis using gene prediction method: Protein Homology.	PIG-L family deacetylase	322613	558	yes
ECDH10B_RS01650		Derived by automated computational analysis using gene prediction method: Protein Homology.	taurine ABC transporter permease	325525	828	yes
ECDH10B_RS01655		Derived by automated computational analysis using gene prediction method: Protein Homology.	taurine dioxygenase	326349	852	yes
ECDH10B_RS01665		Derived by automated computational analysis using gene prediction method: Protein Homology.	hypothetical protein	328451	252	yes
ECDH10B_RS01685		incomplete; partial in the middle of a contig; missing start; Derived by automated computational analysis using gene prediction method: Protein Homology.	pertactin	331530	1443	yes
ECDH10B_RS01695		Derived by automated computational analysis using gene prediction method: Protein Homology.	transcriptional regulator	333060	624	yes
ECDH10B_RS01700		Derived by automated computational analysis using gene prediction method: Protein Homology.	D-alanyl-D-alanine- carboxypeptidase/endopeptidase AmpH	333684	1158	yes
ECDH10B_RS01705		Derived by automated computational analysis using gene prediction method: Protein Homology.	hypothetical protein	334979	195	yes
ECDH10B_RS01730		Derived by automated computational analysis using gene prediction method: Protein Homology.	D-alanine--D-alanine ligase A	338383	1095	yes
ECDH10B_RS01735		Derived by automated computational analysis using gene prediction method: Protein Homology.	hypothetical protein	339558	201	yes
ECDH10B_RS01745		Derived by automated computational analysis using gene prediction method: Protein Homology.	alkaline phosphatase	340301	1416	yes
ECDH10B_RS01755	adrA	catalyzes the conversion of 2 GTP into c-di-GMP; adrA overexpression induces cellulose biosynthesis, cell adherence to abiotic surfaces and swimming and swarming motility; AdrA acts post-transcriptionally on the bcsABZC operon activating cellulose biosynthesis; Derived by automated computational analysis using gene prediction method: Protein Homology.	diguanylate cyclase AdrA	342257	1116	yes
ECDH10B_RS01765		Derived by automated computational analysis using gene prediction method: Protein Homology.	DUF188 domain-containing protein	344318	459	yes
ECDH10B_RS01785		Derived by automated computational analysis using gene prediction method: Protein Homology.	protein AroM	345982	678	yes
ECDH10B_RS01795		Derived by automated computational analysis using gene prediction method: Protein Homology.	hypothetical protein	347223	282	yes
ECDH10B_RS01800		Derived by automated computational analysis using gene prediction method: Protein Homology.	recombination-associated protein RdgC	347662	912	yes
ECDH10B_RS01810		Derived by automated computational analysis using gene prediction method: Protein Homology.	MFS transporter	349851	1185	yes
ECDH10B_RS01815		Derived by automated computational analysis using gene prediction method: Protein Homology.	nuclease SbcCD subunit C	351161	3147	yes
ECDH10B_RS01845		Derived by automated computational analysis using gene prediction method: Protein Homology.	alpha-glycosidase	361069	1818	yes
ECDH10B_RS01850		Converts holo-ACP to apo-ACP by hydrolytic cleavage of the phosphopantetheine prosthetic group from ACP; Derived by automated computational analysis using gene prediction method: Protein Homology.	ACP phosphodiesterase	362891	582	yes
ECDH10B_RS01880		Derived by automated computational analysis using gene prediction method: Protein Homology.	HNH endonuclease	369159	348	yes
ECDH10B_RS01885		Derived by automated computational analysis using gene prediction method: Protein Homology.	hypothetical protein	369520	123	yes
ECDH10B_RS01895		Derived by automated computational analysis using gene prediction method: Protein Homology.	lipoprotein	370866	540	yes
ECDH10B_RS01925		Derived by automated computational analysis using gene prediction method: Protein Homology.	phosphatidylglycerophosphatase A	375143	519	yes
ECDH10B_RS01955		Derived by automated computational analysis using gene prediction method: Protein Homology.	DJ-1 family protein	381605	591	yes
ECDH10B_RS01970		Derived by automated computational analysis using gene prediction method: Protein Homology.	MFS transporter	383856	1365	yes
ECDH10B_RS01985		Derived by automated computational analysis using gene prediction method: Protein Homology.	cytochrome bo(3) ubiquinol oxidase subunit 3	386600	615	yes
ECDH10B_RS01995		Derived by automated computational analysis using gene prediction method: Protein Homology.	cytochrome ubiquinol oxidase subunit II	389217	948	yes
ECDH10B_RS02000		Derived by automated computational analysis using gene prediction method: Protein Homology.	muropeptide MFS transporter AmpG	390624	1476	yes
ECDH10B_RS02035		Derived by automated computational analysis using gene prediction method: Protein Homology.	Lon protease	397442	2355	yes
ECDH10B_RS02045		Derived by automated computational analysis using gene prediction method: Protein Homology.	peptidyl-prolyl cis-trans isomerase	400469	1872	yes
ECDH10B_RS02065		Derived by automated computational analysis using gene prediction method: Protein Homology.	ABC transporter substrate-binding protein	404166	1701	yes
ECDH10B_RS02080		Derived by automated computational analysis using gene prediction method: Protein Homology.	multidrug ABC transporter permease/ATP-binding protein	407425	1773	yes
ECDH10B_RS02115		Derived by automated computational analysis using gene prediction method: Protein Homology.	DUF1428 domain-containing protein	415226	354	yes
ECDH10B_RS02120		Derived by automated computational analysis using gene prediction method: Protein Homology.	cyclic di-GMP phosphodiesterase	415621	1551	yes
ECDH10B_RS02130		Derived by automated computational analysis using gene prediction method: Protein Homology.	maltose O-acetyltransferase	417921	552	yes
ECDH10B_RS02160		Derived by automated computational analysis using gene prediction method: Protein Homology.	mechanosensitive channel MscK	425090	3363	yes
ECDH10B_RS02165		Derived by automated computational analysis using gene prediction method: Protein Homology.	hypothetical protein	428490	141	yes
ECDH10B_RS02170		Derived by automated computational analysis using gene prediction method: Protein Homology.	DUF2496 domain-containing protein	428664	162	yes
ECDH10B_RS02175		PriC; protein involved in DNA replication; part of the primosome, a protein complex required to restart stalled replication forks; binds the complex formed by PriA, PriB and DNA; PriC-dependent primosome requires a gap to restart DNA replication; stimulates Rep activity at stalled forks; Derived by automated computational analysis using gene prediction method: Protein Homology.	primosomal replication protein N''	428839	528	yes
ECDH10B_RS02180		Derived by automated computational analysis using gene prediction method: Protein Homology.	hypothetical protein	429436	378	yes
ECDH10B_RS02190		catalyzes the DNA-template-directed extension of the 3'-end of a DNA strand; the tau chain serves as a scaffold to help in the dimerizaton of the alpha,epsilon and theta core complex; the gamma chain seems to interact with the delta and delta' subunits to transfer the beta subunit on the DNA; Derived by automated computational analysis using gene prediction method: Protein Homology.	DNA polymerase III subunit gamma/tau	430646	1932	yes
ECDH10B_RS02220		Derived by automated computational analysis using gene prediction method: Protein Homology.	acetylesterase	437568	960	yes
ECDH10B_RS02225		catalyzes the formation of inosine/guanosine monophosphate from inosine or guanosine and ATP; Derived by automated computational analysis using gene prediction method: Protein Homology.	inosine/guanosine kinase	438679	1305	yes
ECDH10B_RS02230		Derived by automated computational analysis using gene prediction method: Protein Homology.	hypothetical protein	440116	1677	yes
ECDH10B_RS02235		Derived by automated computational analysis using gene prediction method: Protein Homology.	fosmidomycin resistance protein	442030	1221	yes
ECDH10B_RS02255		Derived by automated computational analysis using gene prediction method: Protein Homology.	transcriptional regulator	446772	342	yes
ECDH10B_RS02265		catalyzes the formation of glutamate from glutamine; Derived by automated computational analysis using gene prediction method: Protein Homology.	glutaminase 1	450195	933	yes
ECDH10B_RS02280		Derived by automated computational analysis using gene prediction method: Protein Homology.	hypothetical protein	452955	459	yes
ECDH10B_RS02290		Derived by automated computational analysis using gene prediction method: Protein Homology.	iron export ATP-binding protein FetA	454473	678	yes
ECDH10B_RS02300		Derived by automated computational analysis using gene prediction method: Protein Homology.	co-chaperone YbbN	455979	855	yes
ECDH10B_RS02310		Derived by automated computational analysis using gene prediction method: Protein Homology.	arylesterase	457693	624	yes
ECDH10B_RS02330		Derived by automated computational analysis using gene prediction method: Protein Homology.	immunity protein	466135	369	yes
ECDH10B_RS02335		Derived by automated computational analysis using gene prediction method: Protein Homology.	hypothetical protein	466503	711	yes
ECDH10B_RS02340		Derived by automated computational analysis using gene prediction method: Protein Homology.	hypothetical protein	467194	261	yes
ECDH10B_RS02370		Derived by automated computational analysis using gene prediction method: Protein Homology.	glyoxylate carboligase	472470	1782	yes
ECDH10B_RS02375		Derived by automated computational analysis using gene prediction method: Protein Homology.	hydroxypyruvate isomerase	474264	777	yes
ECDH10B_RS02380		Derived by automated computational analysis using gene prediction method: Protein Homology.	2-hydroxy-3-oxopropionate reductase	475140	879	yes
ECDH10B_RS02385		Derived by automated computational analysis using gene prediction method: Protein Homology.	allantoin transporter	476187	1455	yes
ECDH10B_RS02395		Derived by automated computational analysis using gene prediction method: Protein Homology.	uracil/xanthine transporter	479119	1302	yes
ECDH10B_RS02400		Derived by automated computational analysis using gene prediction method: Protein Homology.	glycerate kinase	480442	1146	yes
ECDH10B_RS02405		Derived by automated computational analysis using gene prediction method: Protein Homology.	(S)-ureidoglycine aminohydrolase	481815	786	yes
ECDH10B_RS02415		Derived by automated computational analysis using gene prediction method: Protein Homology.	ureidoglycolate dehydrogenase (NAD(+))	483868	1050	yes
ECDH10B_RS02465		Derived by automated computational analysis using gene prediction method: Protein Homology.	hypothetical protein	494586	522	yes
ECDH10B_RS02480		Derived by automated computational analysis using gene prediction method: Protein Homology.	FimA homolog, function unknown	496766	543	yes
ECDH10B_RS02485		Derived by automated computational analysis using gene prediction method: Protein Homology.	fimbrial chaperone SfmC	497528	693	yes
ECDH10B_RS02490		Derived by automated computational analysis using gene prediction method: Protein Homology.	outer membrane usher protein SfmD	498251	2604	yes
ECDH10B_RS02495	fimH	involved in the regulation of fimbriae length and mediates adhesion of type 1 fimbriae; Derived by automated computational analysis using gene prediction method: Protein Homology.	fimbrial adhesin FimH	500896	978	yes
ECDH10B_RS02500		Derived by automated computational analysis using gene prediction method: Protein Homology.	FimA homolog, function unknown	501884	516	yes
ECDH10B_RS02505		activates the production of the major fimbrae protein FimA; Derived by automated computational analysis using gene prediction method: Protein Homology.	DNA-binding response regulator	502402	633	yes
ECDH10B_RS02515		Derived by automated computational analysis using gene prediction method: Protein Homology.	integrase	503369	1164	yes
ECDH10B_RS02530		Derived by automated computational analysis using gene prediction method: Protein Homology.	hypothetical protein	505238	96	yes
ECDH10B_RS02550		Derived by automated computational analysis using gene prediction method: Protein Homology.	multidrug SMR transporter	506869	333	yes
ECDH10B_RS02555		Derived by automated computational analysis using gene prediction method: Protein Homology.	hypothetical protein	507249	150	yes
ECDH10B_RS02560		Derived by automated computational analysis using gene prediction method: Protein Homology.	DLP12 prophage; recombinase	507456	1527	yes
ECDH10B_RS02565		Derived by automated computational analysis using gene prediction method: Protein Homology.	hypothetical protein	509447	552	yes
ECDH10B_RS02570		Derived by automated computational analysis using gene prediction method: Protein Homology.	transcriptional regulator	510008	798	yes
ECDH10B_RS02575		DLP12 prophage; Derived by automated computational analysis using gene prediction method: Protein Homology.	hypothetical protein	511020	456	yes
ECDH10B_RS02580		DLP12 prophage; conserved protein similar to phage 82 and lambda proteins; Derived by automated computational analysis using gene prediction method: Protein Homology.	protein NinE from lambdoid prophage DLP12	511475	171	yes
ECDH10B_RS02585		Derived by automated computational analysis using gene prediction method: Protein Homology.	hypothetical protein	511638	291	yes
ECDH10B_RS02590		Derived by automated computational analysis using gene prediction method: Protein Homology.	crossover junction endodeoxyribonuclease RuvA	511925	363	yes
ECDH10B_RS02595		Derived by automated computational analysis using gene prediction method: Protein Homology.	hypothetical protein	512284	141	yes
ECDH10B_RS02600		Derived by automated computational analysis using gene prediction method: Protein Homology.	Antitermination protein Q homolog from lambdoid prophage DLP12	512510	384	yes
ECDH10B_RS03710		Derived by automated computational analysis using gene prediction method: Protein Homology.	apolipoprotein N-acyltransferase	741157	1539	yes
ECDH10B_RS03735	ubiF	catalyzes the formation of 2-octaprenyl-3-methyl-5-hydroxy-6-methoxy-1,4-benzoquinol from 2-octaprenyl-3-methyl-6-methoxy-1,4-benzoquinol; functions in the biosynthesis of ubiquinone or coenzyme Q; Derived by automated computational analysis using gene prediction method: Protein Homology.	2-octaprenyl-3-methyl-6-methoxy-1,4-benzoquinol hydroxylase	746915	1176	yes
ECDH10B_RS03785		regulates the synthesis of glucosamine and N-acetylglucosamine by acting as a repressor of the nagEBACD operon and both a repressor and activator of the glmSU operon; Derived by automated computational analysis using gene prediction method: Protein Homology.	N-acetylglucosamine repressor	752188	1221	yes
ECDH10B_RS03800		Derived by automated computational analysis using gene prediction method: Protein Homology.	PTS N-acetylglucosamine EIICBA component	755758	1947	yes
ECDH10B_RS03805		Derived by automated computational analysis using gene prediction method: Protein Homology.	glutamine--tRNA ligase	757907	1665	yes
ECDH10B_RS03810	chiP	outer membrane porin involved in the transport of chitooligosaccharides; Derived by automated computational analysis using gene prediction method: Protein Homology.	chitoporin	760148	1407	yes
ECDH10B_RS03825		Derived by automated computational analysis using gene prediction method: Protein Homology.	Fur leader peptide	762453	87	yes
ECDH10B_RS03830		Derived by automated computational analysis using gene prediction method: Protein Homology.	hypothetical protein	762505	255	yes
ECDH10B_RS03845		Derived by automated computational analysis using gene prediction method: Protein Homology.	esterase	763852	765	yes
ECDH10B_RS03860		Derived by automated computational analysis using gene prediction method: Protein Homology.	lipoprotein	767226	495	yes
ECDH10B_RS03875		Derived by automated computational analysis using gene prediction method: Protein Homology.	putrescine-ornithine antiporter	768760	1320	yes
ECDH10B_RS03880		Derived by automated computational analysis using gene prediction method: Protein Homology.	ornithine decarboxylase	770076	2199	yes
ECDH10B_RS03885		Derived by automated computational analysis using gene prediction method: Protein Homology.	hypothetical protein	772397	258	yes
ECDH10B_RS03900		Derived by automated computational analysis using gene prediction method: Protein Homology.	potassium-transporting ATPase C chain	776221	573	yes
ECDH10B_RS03905		Derived by automated computational analysis using gene prediction method: Protein Homology.	potassium-transporting ATPase B chain	776802	2049	yes
ECDH10B_RS03910		catalyzes the hydrolysis of ATP coupled with the exchange of hydrogen and potassium ions; Derived by automated computational analysis using gene prediction method: Protein Homology.	potassium-transporting ATPase A chain	778873	1674	yes
ECDH10B_RS03930		Derived by automated computational analysis using gene prediction method: Protein Homology.	hypothetical protein	785590	327	yes
ECDH10B_RS03940		Derived by automated computational analysis using gene prediction method: Protein Homology.	hypothetical protein	787464	570	yes
ECDH10B_RS03965		Derived by automated computational analysis using gene prediction method: Protein Homology.	deoxyribodipyrimidine photo-lyase	791321	1419	yes
ECDH10B_RS03970		Derived by automated computational analysis using gene prediction method: Protein Homology.	dipeptide permease D	792889	1482	yes
ECDH10B_RS03975		Derived by automated computational analysis using gene prediction method: Protein Homology.	Nif3-like dinuclear metal center hexameric protein	794641	744	yes
ECDH10B_RS03980		Derived by automated computational analysis using gene prediction method: Protein Homology.	hypothetical protein	795407	657	yes
ECDH10B_RS03985		Derived by automated computational analysis using gene prediction method: Protein Homology.	allophanate hydrolase	796057	933	yes
ECDH10B_RS03990		Derived by automated computational analysis using gene prediction method: Protein Homology.	LamB/YcsF family protein	796979	735	yes
ECDH10B_RS03995		5-formyluracil/5-hydroxymethyluracil DNA glycosylase; involved in base excision repair of DNA damaged by oxidation or by mutagenic agents; acts as DNA glycosylase that recognizes and removes damaged bases with a preference for oxidized pyrimidines; has apurinic/apyrimidinic lyase activity; Derived by automated computational analysis using gene prediction method: Protein Homology.	endonuclease VII	797749	792	yes
ECDH10B_RS04000		Derived by automated computational analysis using gene prediction method: Protein Homology.	protein AbrB	798537	1047	yes
ECDH10B_RS04005		Derived by automated computational analysis using gene prediction method: Protein Homology.	fimbrial protein	799735	1062	yes
ECDH10B_RS04010		Derived by automated computational analysis using gene prediction method: Protein Homology.	periplasmic pilin chaperone	800793	729	yes
ECDH10B_RS04015		Derived by automated computational analysis using gene prediction method: Protein Homology.	outer membrane protein	801536	2448	yes
ECDH10B_RS04020		Derived by automated computational analysis using gene prediction method: Protein Homology.	fimbrial-like adhesin protein	804043	567	yes
ECDH10B_RS04030		Derived by automated computational analysis using gene prediction method: Protein Homology.	hypothetical protein	806270	186	yes
ECDH10B_RS04040		Derived by automated computational analysis using gene prediction method: Protein Homology.	succinate dehydrogenase hydrophobic membrane anchor subunit	807374	348	yes
ECDH10B_RS04055		Derived by automated computational analysis using gene prediction method: Protein Homology.	hypothetical protein	810278	261	yes
ECDH10B_RS04060		Derived by automated computational analysis using gene prediction method: Protein Homology.	2-oxoglutarate dehydrogenase subunit E1	810520	2802	yes
ECDH10B_RS04080		regulates the succiny-lCoA synthetase operon; Derived by automated computational analysis using gene prediction method: Protein Homology.	mannosyl-D-glycerate transport/metabolism system repressor MngR	816967	723	yes
ECDH10B_RS04085		Derived by automated computational analysis using gene prediction method: Protein Homology.	PTS 2-O-a-mannosyl-D-glycerate transporter subunit IIABC	817858	1917	yes
ECDH10B_RS04090		Derived by automated computational analysis using gene prediction method: Protein Homology.	mannosylglycerate hydrolase	819792	2634	yes
ECDH10B_RS04095		Derived by automated computational analysis using gene prediction method: Protein Homology.	hypothetical protein	822450	228	yes
ECDH10B_RS04135	tolA	inner membrane component of 7 member Tol-Pal envelope-spanning complex; involved in maintaining cell envelope integrity; utilized by colicins and filamentous phages for import; interacts with TolB, Pal, and through TolB to various outer membrane porins; Derived by automated computational analysis using gene prediction method: Protein Homology.	cell envelope integrity/translocation protein TolA	828156	1266	yes
ECDH10B_RS04195		involved in nicotinamide riboside transport; Derived by automated computational analysis using gene prediction method: Protein Homology.	nicotinamide riboside transporter PnuC	834980	720	yes
ECDH10B_RS04200		involved in zinc efflux across the cytoplasmic membrane; Derived by automated computational analysis using gene prediction method: Protein Homology.	zinc transporter ZitB	835696	942	yes
ECDH10B_RS04205		Derived by automated computational analysis using gene prediction method: Protein Homology.	periplasmic protein	836751	381	yes
ECDH10B_RS04230		Derived by automated computational analysis using gene prediction method: Protein Homology.	galactokinase	840645	1023	yes
ECDH10B_RS04260		Derived by automated computational analysis using gene prediction method: Protein Homology.	molybdenum-dependent transcriptional regulator	847006	789	yes
ECDH10B_RS04295		Derived by automated computational analysis using gene prediction method: Protein Homology.	LysR family transcriptional regulator	852772	954	yes
ECDH10B_RS04300		Derived by automated computational analysis using gene prediction method: Protein Homology.	PrpF family isomerase	853909	1053	yes
ECDH10B_RS04305		Derived by automated computational analysis using gene prediction method: Protein Homology.	hypothetical protein	855037	1434	yes
ECDH10B_RS04310		Derived by automated computational analysis using gene prediction method: Protein Homology.	hydratase	856653	2262	yes
ECDH10B_RS04335		Derived by automated computational analysis using gene prediction method: Protein Homology.	8-amino-7-oxononanoate synthase	863531	1155	yes
ECDH10B_RS04340		methyltransferase; acyl carrier protein involved in an unidentified step in the synthesis of pimeloyl-CoA, a biotin precursor; member of the bio operon (bioABFCD); in Escherichia coli, bioC-null mutants require biotin for growth; Derived by automated computational analysis using gene prediction method: Protein Homology.	malonyl-[acyl-carrier protein] O-methyltransferase BioC	864672	756	yes
ECDH10B_RS04345		Derived by automated computational analysis using gene prediction method: Protein Homology.	dethiobiotin synthase	865420	678	yes
ECDH10B_RS04350		Derived by automated computational analysis using gene prediction method: Protein Homology.	excinuclease ABC subunit B	866676	2022	yes
ECDH10B_RS04375		Derived by automated computational analysis using gene prediction method: Protein Homology.	cyclic pyranopterin monophosphate synthase accessory protein	871720	486	yes
ECDH10B_RS04380	moaD	catalyzes the conversion of molybdopterin precursor Z into molybdopterin; Derived by automated computational analysis using gene prediction method: Protein Homology.	molybdopterin synthase sulfur carrier subunit	872198	246	yes
ECDH10B_RS04390		Derived by automated computational analysis using gene prediction method: Protein Homology.	hypothetical protein	873034	705	yes
ECDH10B_RS04395		Derived by automated computational analysis using gene prediction method: Protein Homology.	Bax protein	873943	714	yes
ECDH10B_RS04405		Derived by automated computational analysis using gene prediction method: Protein Homology.	cardiolipin synthase B	875648	1242	yes
ECDH10B_RS04415		Derived by automated computational analysis using gene prediction method: Protein Homology.	hypothetical protein	877780	411	yes
ECDH10B_RS04425		Derived by automated computational analysis using gene prediction method: Protein Homology.	inner membrane transport permease YbhS	879269	1134	yes
ECDH10B_RS04435		Derived by automated computational analysis using gene prediction method: Protein Homology.	secretion protein HlyD	882124	996	yes
ECDH10B_RS04450		Derived by automated computational analysis using gene prediction method: Protein Homology.	swarming motility protein	885618	450	yes
ECDH10B_RS04455	dinG	helicase involved in DNA repair and perhaps also replication; Derived by automated computational analysis using gene prediction method: Protein Homology.	ATP-dependent helicase DinG	886220	2151	yes
ECDH10B_RS04460		Derived by automated computational analysis using gene prediction method: Protein Homology.	DNA-binding protein YbiB	888398	963	yes
ECDH10B_RS04465		Derived by automated computational analysis using gene prediction method: Protein Homology.	dehydrogenase	889501	1086	yes
ECDH10B_RS04480		Derived by automated computational analysis using gene prediction method: Protein Homology.	PKHD-type hydroxylase	891680	678	yes
ECDH10B_RS04485		Fiu; YbiL; porin involved in the uptake of iron complexed with catecholate siderophores (e.g. dihydroxybenzoylserine, dihydroxybenzoate) and beta lactam agents; Fiu interacts with TonB which provides the energy required for transport across the outer membrane; acts as a receptor for iron-siderophores and microcins E492, M, and H47; outer membrane protein; Derived by automated computational analys…	catecholate siderophore receptor Fiu	892399	2283	yes
ECDH10B_RS04495		Derived by automated computational analysis using gene prediction method: Protein Homology.	ribosomal RNA large subunit methyltransferase F	895482	927	yes
ECDH10B_RS04500		Derived by automated computational analysis using gene prediction method: Protein Homology.	moderate conductance mechanosensitive channel YbiO	896405	2226	yes
ECDH10B_RS04530		Derived by automated computational analysis using gene prediction method: Protein Homology.	threonine/homoserine exporter RhtA	902360	888	yes
ECDH10B_RS04555		Derived by automated computational analysis using gene prediction method: Protein Homology.	anion transporter	906797	1119	yes
ECDH10B_RS04570		Derived by automated computational analysis using gene prediction method: Protein Homology.	DUF1479 domain-containing protein	910946	1266	yes
ECDH10B_RS04575		Derived by automated computational analysis using gene prediction method: Protein Homology.	sugar phosphatase YbiV	912363	816	yes
ECDH10B_RS04590		Derived by automated computational analysis using gene prediction method: Protein Homology.	fructose-6-phosphate aldolase 1	916792	663	yes
ECDH10B_RS04595		Derived by automated computational analysis using gene prediction method: Protein Homology.	molybdopterin-synthase adenylyltransferase	917530	750	yes
ECDH10B_RS04600		Derived by automated computational analysis using gene prediction method: Protein Homology.	molybdopterin molybdenumtransferase	918279	1236	yes
ECDH10B_RS04605		Derived by automated computational analysis using gene prediction method: Protein Homology.	isoaspartyl peptidase/L-asparaginase	919718	966	yes
ECDH10B_RS04610		Derived by automated computational analysis using gene prediction method: Protein Homology.	glutathione import ATP-binding protein GsiA	920670	1872	yes
ECDH10B_RS04630		Derived by automated computational analysis using gene prediction method: Protein Homology.	cyclic di-GMP phosphodiesterase	926129	2349	yes
ECDH10B_RS04635		Derived by automated computational analysis using gene prediction method: Protein Homology.	GGDEF domain-containing protein	928485	1329	yes
ECDH10B_RS04650		Derived by automated computational analysis using gene prediction method: Protein Homology.	soluble aldose sugar dehydrogenase YliI	931892	1116	yes
ECDH10B_RS04670		Derived by automated computational analysis using gene prediction method: Protein Homology.	undecaprenyl-diphosphatase	935942	597	yes
ECDH10B_RS04675		Derived by automated computational analysis using gene prediction method: Protein Homology.	multidrug transporter MdfA	936823	1233	yes
ECDH10B_RS04680		Derived by automated computational analysis using gene prediction method: Protein Homology.	hypothetical protein	938096	279	yes
ECDH10B_RS04685		Derived by automated computational analysis using gene prediction method: Protein Homology.	flavin mononucleotide phosphatase YbjI	938466	816	yes
ECDH10B_RS04695		Derived by automated computational analysis using gene prediction method: Protein Homology.	DNA-binding transcriptional regulator	940573	537	yes
ECDH10B_RS04710		functions as an electron carrier in the glutathione-dependent synthesis of deoxyribonucleotides by the enzyme ribonucleotide reductase; also involved in reducing some disulfides in a coupled system with glutathione reductase; Derived by automated computational analysis using gene prediction method: Protein Homology.	glutaredoxin	943646	258	yes
ECDH10B_RS04715		YbjC; located in the same operon as the nfsA gene; member of the soxRS regulon which mediates in part the increased levels of superoxide in response to oxidative stress; induced by paraquat; regulated by SoxS; unknown function; Derived by automated computational analysis using gene prediction method: Protein Homology.	DUF1418 domain-containing protein	944063	288	yes
ECDH10B_RS04720		Derived by automated computational analysis using gene prediction method: Protein Homology.	NADPH-dependent oxidoreductase	944334	723	yes
ECDH10B_RS04730		Derived by automated computational analysis using gene prediction method: Protein Homology.	negative regulator of motility; multicopy suppressor of coaA(Ts)	946107	477	yes
ECDH10B_RS04735		Derived by automated computational analysis using gene prediction method: Protein Homology.	hypothetical protein	946789	162	yes
ECDH10B_RS04745	potG	part of the PotFGHI ATP-dependent putrescine transporter; Derived by automated computational analysis using gene prediction method: Protein Homology.	putrescine transport ATP-binding protein PotG	948141	1134	yes
ECDH10B_RS04750		Derived by automated computational analysis using gene prediction method: Protein Homology.	spermidine/putrescine ABC transporter permease	949284	954	yes
ECDH10B_RS04755		Derived by automated computational analysis using gene prediction method: Protein Homology.	spermidine/putrescine ABC transporter permease	950234	846	yes
ECDH10B_RS04795		Derived by automated computational analysis using gene prediction method: Protein Homology.	lipoprotein	957102	516	yes
ECDH10B_RS04805		catalyzes the cleavage of the bond between muamic acid and l-alanine; Derived by automated computational analysis using gene prediction method: Protein Homology.	N-acetylmuramoyl-L-alanine amidase	958063	831	yes
ECDH10B_RS04810		Derived by automated computational analysis using gene prediction method: Protein Homology.	NAD(P)H-dependent oxidoreductase	958890	1014	yes
ECDH10B_RS04815		Derived by automated computational analysis using gene prediction method: Protein Homology.	NAD(P)-dependent oxidoreductase	960002	1431	yes
ECDH10B_RS04840		Derived by automated computational analysis using gene prediction method: Protein Homology.	transporter	967108	900	yes
ECDH10B_RS04850		Derived by automated computational analysis using gene prediction method: Protein Homology.	hypothetical protein	969410	156	yes
ECDH10B_RS04855		Derived by automated computational analysis using gene prediction method: Protein Homology.	hypothetical protein	969623	1659	yes
ECDH10B_RS04870		Derived by automated computational analysis using gene prediction method: Protein Homology.	macrolide ABC transporter permease/ATP-binding protein MacB	973497	1947	yes
ECDH10B_RS04885		Derived by automated computational analysis using gene prediction method: Protein Homology.	ATP-dependent Clp protease ATP-binding subunit ClpA	976414	2277	yes
ECDH10B_RS04900		Derived by automated computational analysis using gene prediction method: Protein Homology.	leucyl/phenylalanyl-tRNA--protein transferase	979878	705	yes
ECDH10B_RS04905		in Escherichia coli the CydCD ABC transporter exports cysteine and glutathione into the periplasm in order to maintain redox balance; important for cytochrome bd and c; Derived by automated computational analysis using gene prediction method: Protein Homology.	cysteine/glutathione ABC transporter ATP-binding protein/permease CydC	980624	1722	yes
ECDH10B_RS04910		in Escherichia coli the CydCD ABC transporter exports cysteine and glutathione into the periplasm in order to maintain redox balance; important for cytochrome bd and c; Derived by automated computational analysis using gene prediction method: Protein Homology.	ATP-binding/permease CydD	982346	1767	yes
ECDH10B_RS04925		Derived by automated computational analysis using gene prediction method: Protein Homology.	DNA translocase FtsK	986374	3990	yes
ECDH10B_RS04940		Derived by automated computational analysis using gene prediction method: Protein Homology.	serine--tRNA ligase	992578	1293	yes
ECDH10B_RS04955		Derived by automated computational analysis using gene prediction method: Protein Homology.	dimethyl sulfoxide reductase subunit C	997183	864	yes
ECDH10B_RS04960		Derived by automated computational analysis using gene prediction method: Protein Homology.	hydrolase	998081	627	yes
ECDH10B_RS04965		Derived by automated computational analysis using gene prediction method: Protein Homology.	MFS transporter	999021	1149	yes
ECDH10B_RS04970		Derived by automated computational analysis using gene prediction method: Protein Homology.	inner membrane transporter YcaM	1000379	1431	yes
ECDH10B_RS04975		Derived by automated computational analysis using gene prediction method: Protein Homology.	LysR family transcriptional regulator	1001810	909	yes
ECDH10B_RS04980		Derived by automated computational analysis using gene prediction method: Protein Homology.	NAD(P)H-dependent oxidoreductase	1002818	591	yes
ECDH10B_RS05000		Derived by automated computational analysis using gene prediction method: Protein Homology.	ribosomal protein S12 methylthiotransferase accessory factor YcaO	1008022	1761	yes
ECDH10B_RS05005		Derived by automated computational analysis using gene prediction method: Protein Homology.	DUF421 domain-containing protein	1009912	693	yes
ECDH10B_RS05015		Derived by automated computational analysis using gene prediction method: Protein Homology.	3-phosphoshikimate 1-carboxyvinyltransferase	1011962	1284	yes
ECDH10B_RS05040		Derived by automated computational analysis using gene prediction method: Protein Homology.	ComEC family protein	1017470	2265	yes
ECDH10B_RS05050		Derived by automated computational analysis using gene prediction method: Protein Homology.	tetraacyldisaccharide 4'-kinase	1021516	987	yes
ECDH10B_RS05055		Derived by automated computational analysis using gene prediction method: Protein Homology.	hypothetical protein	1022539	1233	yes
ECDH10B_RS05065		CMP-2-keto-3-deoxyoctulosonic acid synthetase; catalyzes the formation of CMP-3-deoxy-D-manno-octulosonate from CTP and 3-deoxy-D-manno-octulosonate which is incorporated into LPS; Derived by automated computational analysis using gene prediction method: Protein Homology.	3-deoxy-manno-octulosonate cytidylyltransferase	1024002	747	yes
ECDH10B_RS05075		Derived by automated computational analysis using gene prediction method: Protein Homology.	envelope biogenesis factor ElyC	1025772	780	yes
ECDH10B_RS05085		acts with MukB and MukE to condense the chromosome and allow for segregation during cell division; Derived by automated computational analysis using gene prediction method: Protein Homology.	chromosome partition protein MukF	1027469	1323	yes
ECDH10B_RS05090		Derived by automated computational analysis using gene prediction method: Protein Homology.	condensin subunit E	1028772	705	yes
ECDH10B_RS05100		Derived by automated computational analysis using gene prediction method: Protein Homology.	transpeptidase	1034197	1848	yes
ECDH10B_RS05110		Derived by automated computational analysis using gene prediction method: Protein Homology.	metal-binding enzyme	1036800	648	yes
ECDH10B_RS05125		Derived by automated computational analysis using gene prediction method: Protein Homology.	phosphoporin PhoE	1039044	1089	yes
ECDH10B_RS05145		Derived by automated computational analysis using gene prediction method: Protein Homology.	aliphatic sulfonate ABC transporter ATP-binding protein	1046427	768	yes
ECDH10B_RS05155		Derived by automated computational analysis using gene prediction method: Protein Homology.	alkanesulfonate monooxygenase	1047993	1146	yes
ECDH10B_RS05160		Derived by automated computational analysis using gene prediction method: Protein Homology.	sulfonate ABC transporter substrate-binding protein	1049135	960	yes
ECDH10B_RS05165		Derived by automated computational analysis using gene prediction method: Protein Homology.	NAD(P)H-dependent FMN reductase	1050087	576	yes
ECDH10B_RS05170		Derived by automated computational analysis using gene prediction method: Protein Homology.	fimbrial subunit ElfA	1051018	540	yes
ECDH10B_RS05175		Derived by automated computational analysis using gene prediction method: Protein Homology.	fimbrial protein	1051667	675	yes
ECDH10B_RS05180		involved in fimbria production; Derived by automated computational analysis using gene prediction method: Protein Homology.	outer membrane usher protein	1052411	2556	yes
ECDH10B_RS05185		Derived by automated computational analysis using gene prediction method: Protein Homology.	fimbrial-like adhesin protein	1054957	1071	yes
ECDH10B_RS05190		Derived by automated computational analysis using gene prediction method: Protein Homology.	fimbrial protein	1056129	453	yes
ECDH10B_RS05195		Derived by automated computational analysis using gene prediction method: Protein Homology.	fimbrial-like adhesin protein	1056589	516	yes
ECDH10B_RS05200		Derived by automated computational analysis using gene prediction method: Protein Homology.	periplasmic pilin chaperone	1057097	711	yes
ECDH10B_RS05210		Derived by automated computational analysis using gene prediction method: Protein Homology.	cell division protein ZapC	1059102	543	yes
ECDH10B_RS05215		Derived by automated computational analysis using gene prediction method: Protein Homology.	6-N-hydroxylaminopurine detoxification oxidoreductase	1059641	1110	yes
ECDH10B_RS05225		Derived by automated computational analysis using gene prediction method: Protein Homology.	ABC transporter ATP-binding protein	1063114	1908	yes
ECDH10B_RS05230		Derived by automated computational analysis using gene prediction method: Protein Homology.	paraquat-inducible protein A	1065151	1254	yes
ECDH10B_RS05235		Derived by automated computational analysis using gene prediction method: Protein Homology.	paraquat-inducible protein B	1066409	1641	yes
ECDH10B_RS05255		Derived by automated computational analysis using gene prediction method: Protein Homology.	peptidase	1069689	1761	yes
ECDH10B_RS05265		Derived by automated computational analysis using gene prediction method: Protein Homology.	outer membrane protein A	1072163	1041	yes
ECDH10B_RS05270		Derived by automated computational analysis using gene prediction method: Protein Homology.	hypothetical protein	1073406	171	yes
ECDH10B_RS05280		Derived by automated computational analysis using gene prediction method: Protein Homology.	protein Sxy	1074288	630	yes
ECDH10B_RS05285		Derived by automated computational analysis using gene prediction method: Protein Homology.	hypothetical protein	1074880	2154	yes
ECDH10B_RS05290		Derived by automated computational analysis using gene prediction method: Protein Homology.	hypothetical protein	1077052	447	yes
ECDH10B_RS05295	helD	catalyzes the ATP-dependent unwinding of duplex DNA in the 3' to 5' direction with respect to the bound single strand; Derived by automated computational analysis using gene prediction method: Protein Homology.	helicase IV	1077621	2055	yes
ECDH10B_RS05300		Derived by automated computational analysis using gene prediction method: Protein Homology.	methylglyoxal synthase	1079707	459	yes
ECDH10B_RS05305		Derived by automated computational analysis using gene prediction method: Protein Homology.	hypothetical protein	1080261	663	yes
ECDH10B_RS05310		Derived by automated computational analysis using gene prediction method: Protein Homology.	hypothetical protein	1080963	171	yes
ECDH10B_RS05315		Derived by automated computational analysis using gene prediction method: Protein Homology.	CoA-binding protein	1081096	414	yes
ECDH10B_RS05320		Derived by automated computational analysis using gene prediction method: Protein Homology.	heat-shock protein HspQ	1081554	318	yes
ECDH10B_RS05330		catalyzes the hydrolysis of acylphosphate; Derived by automated computational analysis using gene prediction method: Protein Homology.	acylphosphatase	1083214	279	yes
ECDH10B_RS05335		transfers sulfur from TusBCD complex to MnmA; involved in thiouridation of U34 position of some tRNAs; Derived by automated computational analysis using gene prediction method: Protein Homology.	sulfurtransferase TusE	1083489	330	yes
ECDH10B_RS05370		Derived by automated computational analysis using gene prediction method: Protein Homology.	hydrogenase-1 operon protein HyaE	1089504	399	yes
ECDH10B_RS05375		Derived by automated computational analysis using gene prediction method: Protein Homology.	hydrogenase-1 operon protein HyaF	1089899	858	yes
ECDH10B_RS05390		Derived by automated computational analysis using gene prediction method: Protein Homology.	cytochrome bd-II oxidase subunit	1093595	93	yes
ECDH10B_RS05395		Derived by automated computational analysis using gene prediction method: Protein Homology.	periplasmic AppA protein	1093767	1299	yes
ECDH10B_RS05400		Derived by automated computational analysis using gene prediction method: Protein Homology.	tyrosine-protein kinase etk	1095180	2181	yes
ECDH10B_RS05405		Wzb shows phosphatase activity towards the autophosphorylated Wzc protein, which induces colanic acid biosynthesis; catalyzes the phosphorylation of UDP-glucose dehydrogenase, an enzyme involved in colanic acid biosynthesis; Derived by automated computational analysis using gene prediction method: Protein Homology.	protein-tyrosine-phosphatase	1097380	447	yes
ECDH10B_RS05410		required for the translocation of capsular polysaccharide through the outer membrane; Derived by automated computational analysis using gene prediction method: Protein Homology.	O-antigen capsule outer membrane auxillary protein export channel	1097814	1140	yes
ECDH10B_RS05415		Derived by automated computational analysis using gene prediction method: Protein Homology.	O-antigen capsule production periplasmic protein	1098999	2097	yes
ECDH10B_RS05420		Derived by automated computational analysis using gene prediction method: Protein Homology.	O-antigen capsule production periplasmic protein	1101095	747	yes
ECDH10B_RS05425		Derived by automated computational analysis using gene prediction method: Protein Homology.	hypothetical protein	1101838	645	yes
ECDH10B_RS05430		Derived by automated computational analysis using gene prediction method: Protein Homology.	threonine-rich inner membrane protein GfcA	1102589	306	yes
ECDH10B_RS05445		Derived by automated computational analysis using gene prediction method: Protein Homology.	cold-shock protein CspH	1104113	213	yes
ECDH10B_RS05455		Derived by automated computational analysis using gene prediction method: Protein Homology.	cold-shock protein	1104997	231	yes
ECDH10B_RS05460		Derived by automated computational analysis using gene prediction method: Protein Homology.	protein GnsA	1105217	174	yes
ECDH10B_RS05465		Derived by automated computational analysis using gene prediction method: Protein Homology.	4Fe-4S membrane protein	1105439	1074	yes
ECDH10B_RS05470		Derived by automated computational analysis using gene prediction method: Protein Homology.	hybrid sensor histidine kinase/response regulator	1106584	2715	yes
ECDH10B_RS05475		Derived by automated computational analysis using gene prediction method: Protein Homology.	TMAO reductase system periplasmic protein TorT	1109411	1029	yes
ECDH10B_RS05480		Derived by automated computational analysis using gene prediction method: Protein Homology.	two-component system response regulator TorR	1110412	693	yes
ECDH10B_RS05495		Derived by automated computational analysis using gene prediction method: Protein Homology.	molecular chaperone TorD	1114949	600	yes
ECDH10B_RS05510		Derived by automated computational analysis using gene prediction method: Protein Homology.	hypothetical protein	1117186	1257	yes
ECDH10B_RS05515		Derived by automated computational analysis using gene prediction method: Protein Homology.	bifunctional glucose-1-phosphatase/inositol phosphatase	1118735	1242	yes
ECDH10B_RS05525		Derived by automated computational analysis using gene prediction method: Protein Homology.	NAD(P)H dehydrogenase (quinone)	1120262	597	yes
ECDH10B_RS05530		Derived by automated computational analysis using gene prediction method: Protein Homology.	hypothetical protein	1121062	237	yes
ECDH10B_RS05535		Derived by automated computational analysis using gene prediction method: Protein Homology.	KGG family protein	1121231	174	yes
ECDH10B_RS05540		Derived by automated computational analysis using gene prediction method: Protein Homology.	transporter	1121661	1329	yes
ECDH10B_RS05545		Derived by automated computational analysis using gene prediction method: Protein Homology.	FMN reductase	1123010	495	yes
ECDH10B_RS05550		Derived by automated computational analysis using gene prediction method: Protein Homology.	nitroreductase family protein	1123515	591	yes
ECDH10B_RS05555		Derived by automated computational analysis using gene prediction method: Protein Homology.	reactive intermediate detoxifying aminoacrylate hydrolase	1124115	801	yes
ECDH10B_RS05560		Derived by automated computational analysis using gene prediction method: Protein Homology.	aminoacrylate deaminase reactive intermediate detoxification; weak enamine/imine deaminase activity	1124923	387	yes
ECDH10B_RS05565		Derived by automated computational analysis using gene prediction method: Protein Homology.	peroxyureidoacrylate/ureidoacrylate amidohydrolase RutB	1125321	693	yes
ECDH10B_RS05570		Derived by automated computational analysis using gene prediction method: Protein Homology.	pyrimidine monooxygenase RutA	1126013	1092	yes
ECDH10B_RS05610		Derived by automated computational analysis using gene prediction method: Protein Homology.	deferrochelatase/peroxidase EfeB	1136526	1272	yes
ECDH10B_RS05615		Derived by automated computational analysis using gene prediction method: Protein Homology.	hypothetical protein	1137715	348	yes
ECDH10B_RS05625		Derived by automated computational analysis using gene prediction method: Protein Homology.	poly-beta-1,6-N-acetyl-D-glucosamine biosynthesis protein PgaD	1139256	414	yes
ECDH10B_RS05630		Derived by automated computational analysis using gene prediction method: Protein Homology.	poly-beta-1,6 N-acetyl-D-glucosamine synthase	1139671	1239	yes
ECDH10B_RS05635	pgaB	in Yersinia this protein is involved in biofilm formation and hemin adsorption; related protein PgaB in Escherichia coli is an outer membrane N-deacetylase involved in poly-beta-1,6-N-acetyl-D-glucosamine (PGA) export; Derived by automated computational analysis using gene prediction method: Protein Homology.	poly-beta-1,6-N-acetyl-D-glucosamine N-deacetylase PgaB	1140989	2019	yes
ECDH10B_RS05640		Derived by automated computational analysis using gene prediction method: Protein Homology.	poly-beta-1,6 N-acetyl-D-glucosamine export porin PgaA	1143016	2424	yes
ECDH10B_RS05675		Derived by automated computational analysis using gene prediction method: Protein Homology.	hypothetical protein	1150009	324	yes
ECDH10B_RS05680		Derived by automated computational analysis using gene prediction method: Protein Homology.	hypothetical protein	1150329	987	yes
ECDH10B_RS05695		Derived by automated computational analysis using gene prediction method: Protein Homology.	glyoxylate/hydroxypyruvate reductase A	1152553	939	yes
ECDH10B_RS05700		Derived by automated computational analysis using gene prediction method: Protein Homology.	phosphatase	1153546	738	yes
ECDH10B_RS05705		Derived by automated computational analysis using gene prediction method: Protein Homology.	molecular chaperone	1154307	555	yes
ECDH10B_RS05710		Derived by automated computational analysis using gene prediction method: Protein Homology.	hypothetical protein	1154963	492	yes
ECDH10B_RS05730		activates the csgBA and csgDEFG operons involved in biofilm formation; Derived by automated computational analysis using gene prediction method: Protein Homology.	transcriptional regulator CsgD	1157213	651	yes
ECDH10B_RS05735		Derived by automated computational analysis using gene prediction method: Protein Homology.	hypothetical protein	1158330	186	yes
ECDH10B_RS05745	csgA	the major structural subunit of curlin which assemble to form curli which can bind to fibronectin; Derived by automated computational analysis using gene prediction method: Protein Homology.	major curlin subunit	1159114	456	yes
ECDH10B_RS05755		Derived by automated computational analysis using gene prediction method: Protein Homology.	hypothetical protein	1160081	312	yes
ECDH10B_RS05760		interacts and inactivates RNase III during cold shock; Derived by automated computational analysis using gene prediction method: Protein Homology.	O-acetyl-ADP-ribose deacetylase	1160487	534	yes
ECDH10B_RS05765		Derived by automated computational analysis using gene prediction method: Protein Homology.	cardiolipin synthase C	1161022	1422	yes
ECDH10B_RS05770		Derived by automated computational analysis using gene prediction method: Protein Homology.	glucan biosynthesis protein C	1162451	1158	yes
ECDH10B_RS05775		Derived by automated computational analysis using gene prediction method: Protein Homology.	hypothetical protein	1163653	144	yes
ECDH10B_RS05785	mdoG	involved in the biosynthesis of osmoregulated periplasmic glucans; required for the assembly of the polyglucose structure of glucan; Derived by automated computational analysis using gene prediction method: Protein Homology.	glucan biosynthesis protein G	1163984	1554	yes
ECDH10B_RS05795		Derived by automated computational analysis using gene prediction method: Protein Homology.	outer membrane integrity lipoprotein	1168246	228	yes
ECDH10B_RS05800		Derived by automated computational analysis using gene prediction method: Protein Homology.	acidic protein MsyB	1168474	375	yes
ECDH10B_RS05805		Derived by automated computational analysis using gene prediction method: Protein Homology.	hypothetical protein	1168878	99	yes
ECDH10B_RS05810		Confers resistance to fosfomycin and deoxycholate; Derived by automated computational analysis using gene prediction method: Protein Homology.	multidrug resistance protein MdtG	1168931	1227	yes
ECDH10B_RS05815		Acylates the intermediate (KDO)2-lipid IVA to form (KDO)2-(lauroyl)-lipid IVA; Derived by automated computational analysis using gene prediction method: Protein Homology.	lipid A biosynthesis lauroyltransferase	1170329	921	yes
ECDH10B_RS05820		Derived by automated computational analysis using gene prediction method: Protein Homology.	sulfurtransferase	1171474	1053	yes
ECDH10B_RS05825		Derived by automated computational analysis using gene prediction method: Protein Homology.	hypothetical protein	1172568	576	yes
ECDH10B_RS05830		Derived by automated computational analysis using gene prediction method: Protein Homology.	cytochrome b561 homolog 2	1173147	567	yes
ECDH10B_RS05835		Derived by automated computational analysis using gene prediction method: Protein Homology.	DUF2770 domain-containing protein	1173974	114	yes
ECDH10B_RS05840		Derived by automated computational analysis using gene prediction method: Protein Homology.	N-methyl-L-tryptophan oxidase	1174135	1119	yes
ECDH10B_RS05850		Derived by automated computational analysis using gene prediction method: Protein Homology.	DNA-damage-inducible protein I	1175909	246	yes
ECDH10B_RS05855		Derived by automated computational analysis using gene prediction method: Protein Homology.	dihydroorotase	1176228	1047	yes
ECDH10B_RS05865		Derived by automated computational analysis using gene prediction method: Protein Homology.	glutaredoxin 2	1178074	648	yes
ECDH10B_RS05870		Confers resistance to norfloxacin and enoxacin; Derived by automated computational analysis using gene prediction method: Protein Homology.	multidrug resistance protein MdtH	1178785	1209	yes
ECDH10B_RS05885		Derived by automated computational analysis using gene prediction method: Protein Homology.	oxidoreductase	1181473	924	yes
ECDH10B_RS05890		Derived by automated computational analysis using gene prediction method: Protein Homology.	lipid II flippase MurJ	1182506	1536	yes
ECDH10B_RS05895		export chaperone for FlgK and FlgL; Derived by automated computational analysis using gene prediction method: Protein Homology.	flagella synthesis protein FlgN	1184081	417	yes
ECDH10B_RS05900		Derived by automated computational analysis using gene prediction method: Protein Homology.	anti-sigma-28 factor FlgM	1184502	294	yes
ECDH10B_RS05905		Derived by automated computational analysis using gene prediction method: Protein Homology.	flagella basal body P-ring formation protein FlgA	1184871	660	yes
ECDH10B_RS05915		Derived by automated computational analysis using gene prediction method: Protein Homology.	flagellar basal body rod protein FlgC	1186105	405	yes
ECDH10B_RS05925	flgE	the hook connects flagellar basal body to the flagellar filament; Derived by automated computational analysis using gene prediction method: Protein Homology.	flagellar hook protein FlgE	1187241	1209	yes
ECDH10B_RS05930	flgF	FlgF, with FlgB and C, makes up the proximal portion of the flagellar basal body rod; Derived by automated computational analysis using gene prediction method: Protein Homology.	flagellar basal body rod protein FlgF	1188469	756	yes
ECDH10B_RS05945	flgI	part of the basal body which consists of four rings L, P, S, and M mounted on a central rod; Vibrio parahaemolyticus, Yersinia, Bradyrhizobium and other bacteria have two copies of this and other flagellar genes; the V. parahaemolyticus protein is associated with the polar flagella and the Bradyrhizobium protein is associated with the thick flagellum; Derived by automated computational analysis u…	flagellar P-ring protein	1190941	1098	yes
ECDH10B_RS05950		Derived by automated computational analysis using gene prediction method: Protein Homology.	peptidoglycan hydrolase FlgJ	1192038	942	yes
ECDH10B_RS05955		Derived by automated computational analysis using gene prediction method: Protein Homology.	flagellar hook-associated protein 1	1193045	1644	yes
ECDH10B_RS05960		Derived by automated computational analysis using gene prediction method: Protein Homology.	flagellar hook-associated protein	1194700	954	yes
ECDH10B_RS05965		Derived by automated computational analysis using gene prediction method: Protein Homology.	ribonuclease E	1195849	3186	yes
ECDH10B_RS06025		Derived by automated computational analysis using gene prediction method: Protein Homology.	4-amino-4-deoxychorismate lyase	1207967	810	yes
ECDH10B_RS06035		Derived by automated computational analysis using gene prediction method: Protein Homology.	thymidylate kinase	1209791	642	yes
ECDH10B_RS06040		Derived by automated computational analysis using gene prediction method: Protein Homology.	DNA polymerase III subunit delta'	1210429	1005	yes
ECDH10B_RS06055		Derived by automated computational analysis using gene prediction method: Protein Homology.	fhuE receptor	1214029	2190	yes
ECDH10B_RS06065		Derived by automated computational analysis using gene prediction method: Protein Homology.	hypothetical protein	1216914	378	yes
ECDH10B_RS06070		Derived by automated computational analysis using gene prediction method: Protein Homology.	penicillin-binding protein activator LpoB	1217305	642	yes
ECDH10B_RS06090		Derived by automated computational analysis using gene prediction method: Protein Homology.	NADH dehydrogenase	1220752	1305	yes
ECDH10B_RS06100		Derived by automated computational analysis using gene prediction method: Protein Homology.	TetR family transcriptional regulator	1222867	633	yes
ECDH10B_RS06105		Derived by automated computational analysis using gene prediction method: Protein Homology.	multiple stress resistance protein BhsA	1223740	258	yes
ECDH10B_RS06110		Derived by automated computational analysis using gene prediction method: Protein Homology.	peptidoglycan-binding protein LysM	1224079	960	yes
ECDH10B_RS06120		Derived by automated computational analysis using gene prediction method: Protein Homology.	hypothetical protein	1228759	1074	yes
ECDH10B_RS06130		Derived by automated computational analysis using gene prediction method: Protein Homology.	lipoprotein ABC transporter ATP-binding protein LolD	1231286	702	yes
ECDH10B_RS06150		Derived by automated computational analysis using gene prediction method: Protein Homology.	hypothetical protein	1235146	789	yes
ECDH10B_RS06155		Derived by automated computational analysis using gene prediction method: Protein Homology.	hypothetical protein	1235931	462	yes
ECDH10B_RS06170		Derived by automated computational analysis using gene prediction method: Protein Homology.	spermidine/putrescine ABC transporter permease	1238284	858	yes
ECDH10B_RS06180		Derived by automated computational analysis using gene prediction method: Protein Homology.	hypothetical protein	1240240	216	yes
ECDH10B_RS06225		Derived by automated computational analysis using gene prediction method: Protein Homology.	23S rRNA pseudouridine synthase E	1248965	654	yes
ECDH10B_RS06235		interacts RssB preventing the degradation of the stress sigma factor RpoS; Derived by automated computational analysis using gene prediction method: Protein Homology.	anti-adapter protein IraM	1251143	324	yes
ECDH10B_RS06240		Derived by automated computational analysis using gene prediction method: Protein Homology.	hypothetical protein	1252003	111	yes
ECDH10B_RS06245		Derived by automated computational analysis using gene prediction method: Protein Homology.	DUF1398 domain-containing protein	1252166	405	yes
ECDH10B_RS06250		Derived by automated computational analysis using gene prediction method: Protein Homology.	helix-turn-helix-type transcriptional regulator	1252791	732	yes
ECDH10B_RS06255		Derived by automated computational analysis using gene prediction method: Protein Homology.	blue light- and temperature-regulated antirepressor BluF	1253727	1212	yes
ECDH10B_RS06260		Derived by automated computational analysis using gene prediction method: Protein Homology.	two-component-system connector protein YcgZ	1255252	237	yes
ECDH10B_RS06265		Derived by automated computational analysis using gene prediction method: Protein Homology.	two-component-system connector protein YmgA	1255531	273	yes
ECDH10B_RS06270		Derived by automated computational analysis using gene prediction method: Protein Homology.	RcsB connector protein for regulation of biofilm and acid-resistance	1255832	267	yes
ECDH10B_RS06275		Derived by automated computational analysis using gene prediction method: Protein Homology.	hypothetical protein	1256211	249	yes
ECDH10B_RS06280		Derived by automated computational analysis using gene prediction method: Protein Homology.	cyclic di-GMP phosphodiesterase	1256791	1524	yes
ECDH10B_RS06285		Derived by automated computational analysis using gene prediction method: Protein Homology.	hypothetical protein	1258446	219	yes
ECDH10B_RS06290		Derived by automated computational analysis using gene prediction method: Protein Homology.	hypothetical protein	1258669	129	yes
ECDH10B_RS23340		Derived by automated computational analysis using gene prediction method: Protein Homology.	autotransporter	1259064	1521	yes
ECDH10B_RS23345		Derived by automated computational analysis using gene prediction method: GeneMarkS+.	autotransporter	1260792	894	yes
ECDH10B_RS06310		Derived by automated computational analysis using gene prediction method: Protein Homology.	hypothetical protein	1262453	174	yes
ECDH10B_RS06335		Derived by automated computational analysis using gene prediction method: Protein Homology.	hypothetical protein	1266063	369	yes
ECDH10B_RS06340		Derived by automated computational analysis using gene prediction method: Protein Homology.	inhibitor of g-type lysozyme	1266534	402	yes
ECDH10B_RS06345		Derived by automated computational analysis using gene prediction method: Protein Homology.	hypothetical protein	1266919	216	yes
ECDH10B_RS06350		Derived by automated computational analysis using gene prediction method: Protein Homology.	hypothetical protein	1267144	327	yes
ECDH10B_RS06355		Derived by automated computational analysis using gene prediction method: Protein Homology.	isomerase/hydrolase	1267542	660	yes
ECDH10B_RS06365		Derived by automated computational analysis using gene prediction method: Protein Homology.	hemolysin E	1268946	912	yes
ECDH10B_RS06370		binds with UmuC protein to form functional DNA pol V (UmuD'2UmuC); involved in translesion polymerization; Derived by automated computational analysis using gene prediction method: Protein Homology.	protein UmuD	1270230	420	yes
ECDH10B_RS06375		binds processed UmuD protein to form functional DNA pol V (UmuD'2UmuC); involved in translesion polymerization; Derived by automated computational analysis using gene prediction method: Protein Homology.	protein UmuC	1270649	1269	yes
ECDH10B_RS06415		Derived by automated computational analysis using gene prediction method: Protein Homology.	murein tetrapeptide carboxypeptidase	1281629	915	yes
ECDH10B_RS06425		Derived by automated computational analysis using gene prediction method: Protein Homology.	flagellar brake protein YcgR	1283256	735	yes
ECDH10B_RS06435		Derived by automated computational analysis using gene prediction method: Protein Homology.	hypothetical protein	1284623	441	yes
ECDH10B_RS06440		Derived by automated computational analysis using gene prediction method: Protein Homology.	trehalase	1285142	1698	yes
ECDH10B_RS06445		Derived by automated computational analysis using gene prediction method: Protein Homology.	dihydroxyacetone kinase subunit DhaM	1287159	1419	yes
ECDH10B_RS06450		Derived by automated computational analysis using gene prediction method: Protein Homology.	dihydroxyacetone kinase subunit DhaL	1288588	633	yes
ECDH10B_RS06460		Derived by automated computational analysis using gene prediction method: Protein Homology.	sigma-54-dependent Fis family transcriptional regulator	1290529	1920	yes
ECDH10B_RS06465		Derived by automated computational analysis using gene prediction method: Protein Homology.	adhesin	1292548	2868	yes
ECDH10B_RS06470		Derived by automated computational analysis using gene prediction method: Protein Homology.	hypothetical protein	1295760	180	yes
ECDH10B_RS06475		Derived by automated computational analysis using gene prediction method: Protein Homology.	GTP-binding protein YchF	1296184	1092	yes
ECDH10B_RS06520		Derived by automated computational analysis using gene prediction method: Protein Homology.	protein-(glutamine-N5) methyltransferase, release factor-specific	1305557	834	yes
ECDH10B_RS06525		Derived by automated computational analysis using gene prediction method: Protein Homology.	protein sirB2	1306387	393	yes
ECDH10B_RS06570		Derived by automated computational analysis using gene prediction method: Protein Homology.	hypothetical protein	1312709	354	yes
ECDH10B_RS06575		Derived by automated computational analysis using gene prediction method: Protein Homology.	YchO family inverse autotransporter domain-containing protein	1313247	1395	yes
ECDH10B_RS06580		Derived by automated computational analysis using gene prediction method: Protein Homology.	DNA-binding response regulator	1314642	651	yes
ECDH10B_RS06585		Derived by automated computational analysis using gene prediction method: Protein Homology.	nitrate/nitrite two-component system sensor histidine kinase	1315285	1797	yes
ECDH10B_RS06635		Derived by automated computational analysis using gene prediction method: Protein Homology.	formyltetrahydrofolate deformylase	1327245	843	yes
ECDH10B_RS06645		Derived by automated computational analysis using gene prediction method: Protein Homology.	patatin family protein	1328708	906	yes
ECDH10B_RS06650		Derived by automated computational analysis using gene prediction method: Protein Homology.	two-component system response regulator RssB	1329705	1014	yes
ECDH10B_RS06685		Derived by automated computational analysis using gene prediction method: Protein Homology.	hypothetical protein	1338061	648	yes
ECDH10B_RS06710		Derived by automated computational analysis using gene prediction method: Protein Homology.	oligopeptide transport ATP-binding protein OppD	1343795	1014	yes
ECDH10B_RS06715		Derived by automated computational analysis using gene prediction method: Protein Homology.	oligopeptide transport ATP-binding protein OppF	1344805	1005	yes
ECDH10B_RS06725		Derived by automated computational analysis using gene prediction method: Protein Homology.	cardiolipin synthase A	1346226	1461	yes
ECDH10B_RS06740		Derived by automated computational analysis using gene prediction method: Protein Homology.	integrase	1349815	1194	yes
ECDH10B_RS06745		Derived by automated computational analysis using gene prediction method: Protein Homology.	hypothetical protein	1351005	198	yes
ECDH10B_RS06750		Derived by automated computational analysis using gene prediction method: Protein Homology.	hypothetical protein	1351244	240	yes
ECDH10B_RS06760		Derived by automated computational analysis using gene prediction method: Protein Homology.	DUF1317 domain-containing protein	1352368	153	yes
ECDH10B_RS06765		Derived by automated computational analysis using gene prediction method: Protein Homology.	hypothetical protein	1352517	429	yes
ECDH10B_RS06770		Derived by automated computational analysis using gene prediction method: Protein Homology.	exonuclease	1352942	681	yes
ECDH10B_RS06775		Derived by automated computational analysis using gene prediction method: Protein Homology.	hypothetical protein	1353619	918	yes
ECDH10B_RS06780		Derived by automated computational analysis using gene prediction method: Protein Homology.	hypothetical protein	1354546	282	yes
ECDH10B_RS06785		Derived by automated computational analysis using gene prediction method: Protein Homology.	hypothetical protein	1354835	969	yes
ECDH10B_RS06790		Derived by automated computational analysis using gene prediction method: Protein Homology.	hypothetical protein	1355908	837	yes
ECDH10B_RS06795		Derived by automated computational analysis using gene prediction method: Protein Homology.	cell division protein FtsZ	1356755	210	yes
ECDH10B_RS06800		Derived by automated computational analysis using gene prediction method: Protein Homology.	hypothetical protein	1357121	210	yes
ECDH10B_RS06805		Derived by automated computational analysis using gene prediction method: Protein Homology.	hypothetical protein	1357486	294	yes
ECDH10B_RS06810		Derived by automated computational analysis using gene prediction method: Protein Homology.	hypothetical protein	1358340	210	yes
ECDH10B_RS06815		Derived by automated computational analysis using gene prediction method: Protein Homology.	hypothetical protein	1358580	867	yes
ECDH10B_RS06820		Derived by automated computational analysis using gene prediction method: Protein Homology.	repressor	1359583	711	yes
ECDH10B_RS06825		Derived by automated computational analysis using gene prediction method: Protein Homology.	transcriptional regulator	1360411	222	yes
ECDH10B_RS06830		Derived by automated computational analysis using gene prediction method: Protein Homology.	hypothetical protein	1360663	543	yes
ECDH10B_RS06835		Derived by automated computational analysis using gene prediction method: Protein Homology.	hypothetical protein	1361291	909	yes
ECDH10B_RS06840		Derived by automated computational analysis using gene prediction method: Protein Homology.	hypothetical protein	1362196	690	yes
ECDH10B_RS06850		DLP12 prophage; Derived by automated computational analysis using gene prediction method: Protein Homology.	hypothetical protein	1363889	456	yes
ECDH10B_RS06855		DLP12 prophage; conserved protein similar to phage 82 and lambda proteins; Derived by automated computational analysis using gene prediction method: Protein Homology.	hypothetical protein	1364344	171	yes
ECDH10B_RS06860		Derived by automated computational analysis using gene prediction method: Protein Homology.	serine/threonine protein phosphatase	1364511	669	yes
ECDH10B_RS06865		Derived by automated computational analysis using gene prediction method: Protein Homology.	protein ninG	1365172	642	yes
ECDH10B_RS06870		Derived by automated computational analysis using gene prediction method: GeneMarkS+.	hypothetical protein	1365810	207	yes
ECDH10B_RS06875		Derived by automated computational analysis using gene prediction method: Protein Homology.	antitermination protein	1366129	810	yes
ECDH10B_RS06880		Derived by automated computational analysis using gene prediction method: Protein Homology.	hypothetical protein	1367417	225	yes
ECDH10B_RS06885		Derived by automated computational analysis using gene prediction method: Protein Homology.	lysozyme	1367619	495	yes
ECDH10B_RS06890		Derived by automated computational analysis using gene prediction method: Protein Homology.	endopeptidase	1368110	459	yes
ECDH10B_RS06895		Derived by automated computational analysis using gene prediction method: Protein Homology.	hypothetical protein	1368767	519	yes
ECDH10B_RS06900		Derived by automated computational analysis using gene prediction method: Protein Homology.	hypothetical protein	1369357	597	yes
ECDH10B_RS06905		Derived by automated computational analysis using gene prediction method: Protein Homology.	hypothetical protein	1369952	231	yes
ECDH10B_RS06910		Derived by automated computational analysis using gene prediction method: Protein Homology.	hypothetical protein	1370344	729	yes
ECDH10B_RS06915		Derived by automated computational analysis using gene prediction method: Protein Homology.	protein convertase	1371320	546	yes
ECDH10B_RS06920		Derived by automated computational analysis using gene prediction method: Protein Homology.	terminase	1371840	1923	yes
ECDH10B_RS06925		Derived by automated computational analysis using gene prediction method: Protein Homology.	head-tail joining protein	1373762	207	yes
ECDH10B_RS06930		Derived by automated computational analysis using gene prediction method: Protein Homology.	phage portal protein	1373965	1593	yes
ECDH10B_RS06935		Derived by automated computational analysis using gene prediction method: Protein Homology.	phage capsid assembly protein	1375538	1344	yes
ECDH10B_RS06940		Derived by automated computational analysis using gene prediction method: Protein Homology.	head decoration protein	1376891	333	yes
ECDH10B_RS06950		Derived by automated computational analysis using gene prediction method: Protein Homology.	cyanate hydratase	1378248	471	yes
ECDH10B_RS06955		Derived by automated computational analysis using gene prediction method: Protein Homology.	cyanate transporter	1378724	1182	yes
ECDH10B_RS06960		Derived by automated computational analysis using gene prediction method: Protein Homology.	galactoside O-acetyltransferase	1380008	612	yes
ECDH10B_RS06965	lacY	lactose/proton symporter; mediates lactose/proton symport through the membrane by utilizing the proton gradient to drive transport of galactosides; member of major facilitator superfamily; functions as a monomer with 12 transmembrane segments; Derived by automated computational analysis using gene prediction method: Protein Homology.	MFS transporter	1380685	1254	yes
ECDH10B_RS06970	lacZ	forms a homotetramer; hydrolyzes lactose disaccharide to galactose and glucose; converts lactose to allolactose which is the natural inducer of the lac operon; Derived by automated computational analysis using gene prediction method: Protein Homology.	beta-D-galactosidase	1381990	2913	yes
ECDH10B_RS06975	lacI	transcriptional repressor of lac operon; forms a homotetramer as a dimer of dimers; binds specific sites in lac operon resulting in DNA looping between the operators; binds allolactose as inducer; Derived by automated computational analysis using gene prediction method: Protein Homology.	lac repressor	1385094	960	yes
ECDH10B_RS06980		activator of 3-phenylpropionic acid catabolism; Derived by automated computational analysis using gene prediction method: Protein Homology.	mhp operon transcriptional activator	1386253	834	yes
ECDH10B_RS06985	mhpA	catalyzes the formation of 3-(2,3-dihydroxyphenyl)propionate from 3-(3-hydroxyphenyl)propionate; Derived by automated computational analysis using gene prediction method: Protein Homology.	3-(3-hydroxy-phenyl)propionate/3-hydroxycinnamic acid hydroxylase	1387277	1665	yes
ECDH10B_RS06990	mhpB	catalyzes the cleavage of 3-(2,3-dihydroxyphenyl) propionate into 2-hydroxy-6-oxonona-2,4-diene-1,9-dioate; part of the 3-phenylpropionic acid degradation pathway; member of the protocatechuate 4,5-dioxygenase family; Derived by automated computational analysis using gene prediction method: Protein Homology.	2,3-dihydroxyphenylpropionate/2, 3-dihydroxicinnamic acid 1,2-dioxygenase	1388943	945	yes
ECDH10B_RS06995		Derived by automated computational analysis using gene prediction method: Protein Homology.	2-hydroxy-6-oxononadienedioate/2-hydroxy-6- oxononatrienedioate hydrolase	1389905	867	yes
ECDH10B_RS07000		Derived by automated computational analysis using gene prediction method: GeneMarkS+.	hypothetical protein	1390781	234	yes
ECDH10B_RS07005		Derived by automated computational analysis using gene prediction method: Protein Homology.	hypothetical protein	1391118	2097	yes
ECDH10B_RS07010		Derived by automated computational analysis using gene prediction method: Protein Homology.	transposase	1393230	552	yes
ECDH10B_RS07025		Derived by automated computational analysis using gene prediction method: Protein Homology.	hypothetical protein	1397988	297	yes
ECDH10B_RS07035		Derived by automated computational analysis using gene prediction method: Protein Homology.	acyl-CoA thioesterase	1399267	399	yes
ECDH10B_RS07045		Derived by automated computational analysis using gene prediction method: Protein Homology.	hypothetical protein	1400339	744	yes
ECDH10B_RS07050		Derived by automated computational analysis using gene prediction method: Protein Homology.	outer membrane protein W	1401439	639	yes
ECDH10B_RS07055		Derived by automated computational analysis using gene prediction method: Protein Homology.	YciE/YciF family protein	1402137	507	yes
ECDH10B_RS07060		Derived by automated computational analysis using gene prediction method: Protein Homology.	YciE/YciF family protein	1402689	501	yes
ECDH10B_RS07065		Derived by automated computational analysis using gene prediction method: Protein Homology.	hypothetical protein	1403275	180	yes
ECDH10B_RS07070		Derived by automated computational analysis using gene prediction method: Protein Homology.	tryptophan synthase subunit alpha	1403835	807	yes
ECDH10B_RS07080		monomeric bifunctional protein; functions in tryptophan biosynthesis pathway; phosphoribosylanthranilate is rearranged to carboxyphenylaminodeoxyribulosephosphate which is then closed to form indole-3-glycerol phosphate; Derived by automated computational analysis using gene prediction method: Protein Homology.	bifunctional indole-3-glycerol phosphate synthase/phosphoribosylanthranilate isomerase	1405846	1359	yes
ECDH10B_RS07085		Derived by automated computational analysis using gene prediction method: Protein Homology.	bifunctional glutamine amidotransferase/anthranilate phosphoribosyltransferase	1407208	1596	yes
ECDH10B_RS07090		Derived by automated computational analysis using gene prediction method: Protein Homology.	anthranilate synthase component I	1408803	1563	yes
ECDH10B_RS07105		Derived by automated computational analysis using gene prediction method: Protein Homology.	hypothetical protein	1412165	1896	yes
ECDH10B_RS07125		Derived by automated computational analysis using gene prediction method: Protein Homology.	hypothetical protein	1416575	165	yes
ECDH10B_RS07150		Derived by automated computational analysis using gene prediction method: Protein Homology.	LysR family transcriptional regulator CysB	1421274	975	yes
ECDH10B_RS07160		Derived by automated computational analysis using gene prediction method: Protein Homology.	hypothetical protein	1422710	168	yes
ECDH10B_RS07165		Derived by automated computational analysis using gene prediction method: Protein Homology.	hypothetical protein	1422951	126	yes
ECDH10B_RS07170		Derived by automated computational analysis using gene prediction method: Protein Homology.	aconitate hydratase 1	1423250	2676	yes
ECDH10B_RS07180		Derived by automated computational analysis using gene prediction method: Protein Homology.	phosphatidylglycerophosphatase B	1426749	765	yes
ECDH10B_RS07190		Derived by automated computational analysis using gene prediction method: Protein Homology.	LPS assembly protein B	1427977	1170	yes
ECDH10B_RS07195		Derived by automated computational analysis using gene prediction method: Protein Homology.	orotidine 5'-phosphate decarboxylase	1429340	738	yes
ECDH10B_RS07210		Derived by automated computational analysis using gene prediction method: Protein Homology.	DeoR family transcriptional regulator	1431016	750	yes
ECDH10B_RS07220		c-di-GMP phosphodiesterase; probably degrades signalling molecule c-di-GMP; Derived by automated computational analysis using gene prediction method: Protein Homology.	cyclic di-GMP phosphodiesterase	1432176	1986	yes
ECDH10B_RS07225		Derived by automated computational analysis using gene prediction method: Protein Homology.	hypothetical protein	1434215	105	yes
ECDH10B_RS07235		Derived by automated computational analysis using gene prediction method: Protein Homology.	oxidoreductase	1436399	1128	yes
ECDH10B_RS07240		Derived by automated computational analysis using gene prediction method: Protein Homology.	enoyl-ACP reductase	1437670	789	yes
ECDH10B_RS07245		Derived by automated computational analysis using gene prediction method: Protein Homology.	hypothetical protein	1438826	351	yes
ECDH10B_RS07260		Derived by automated computational analysis using gene prediction method: Protein Homology.	peptide ABC transporter permease	1441047	891	yes
ECDH10B_RS07275		Derived by automated computational analysis using gene prediction method: Protein Homology.	hypothetical protein	1444572	201	yes
ECDH10B_RS07285		Derived by automated computational analysis using gene prediction method: Protein Homology.	putrescine importer	1445221	1386	yes
ECDH10B_RS07290		Derived by automated computational analysis using gene prediction method: Protein Homology.	gamma-glutamylputrescine synthetase PuuA	1446909	1419	yes
ECDH10B_RS07295	puuD	catalyzes the degradation of gamma-glutamyl-gamma-aminobutyrate into glutamate and gamma-aminobutyrate; Derived by automated computational analysis using gene prediction method: Protein Homology.	gamma-glutamyl-gamma-aminobutyrate hydrolase	1448539	765	yes
ECDH10B_RS07300		regulates genes involved in putrescine degradation; Derived by automated computational analysis using gene prediction method: Protein Homology.	transcriptional regulator	1449330	558	yes
ECDH10B_RS07305		Derived by automated computational analysis using gene prediction method: Protein Homology.	aldehyde dehydrogenase PuuC	1450162	1488	yes
ECDH10B_RS07310		catalyzes the formation of gamma-glutamyl-gamma-aminobutyraldehyde from gamma-glutamylputrescine; Derived by automated computational analysis using gene prediction method: Protein Homology.	gamma-glutamylputrescine oxidoreductase	1451651	1281	yes
ECDH10B_RS07315		Derived by automated computational analysis using gene prediction method: Protein Homology.	4-aminobutyrate aminotransferase PuuE	1452969	1266	yes
ECDH10B_RS07320		Derived by automated computational analysis using gene prediction method: Protein Homology.	psp operon transcriptional activator PspF	1454354	978	yes
ECDH10B_RS07345		Derived by automated computational analysis using gene prediction method: Protein Homology.	thiosulfate sulfurtransferase PspE	1457108	315	yes
ECDH10B_RS07350		Derived by automated computational analysis using gene prediction method: Protein Homology.	alpha amylase catalytic domain family protein	1457635	1680	yes
ECDH10B_RS07355		Derived by automated computational analysis using gene prediction method: Protein Homology.	sugar ABC transporter substrate-binding protein	1459328	1293	yes
ECDH10B_RS07360		Derived by automated computational analysis using gene prediction method: Protein Homology.	ABC transporter permease	1460641	882	yes
ECDH10B_RS07365		Derived by automated computational analysis using gene prediction method: Protein Homology.	ABC transporter permease	1461509	843	yes
ECDH10B_RS07370		Derived by automated computational analysis using gene prediction method: Protein Homology.	Zn-dependent NAD(P)-binding oxidoreductase	1462382	1053	yes
ECDH10B_RS07375		Derived by automated computational analysis using gene prediction method: Protein Homology.	hypothetical protein	1463453	789	yes
ECDH10B_RS07380		Derived by automated computational analysis using gene prediction method: Protein Homology.	NADH-binding oxidoreductase	1464251	1056	yes
ECDH10B_RS07385		Derived by automated computational analysis using gene prediction method: Protein Homology.	family 65 glycosyl hydrolase	1465303	2268	yes
ECDH10B_RS07390		Derived by automated computational analysis using gene prediction method: Protein Homology.	beta-phosphoglucomutase	1467567	660	yes
ECDH10B_RS07400		Derived by automated computational analysis using gene prediction method: Protein Homology.	outer membrane protein G	1469366	906	yes
ECDH10B_RS07405		Derived by automated computational analysis using gene prediction method: Protein Homology.	LacI family transcriptional regulator	1470382	999	yes
ECDH10B_RS07415		Derived by automated computational analysis using gene prediction method: Protein Homology.	hypothetical protein	1472930	1062	yes
ECDH10B_RS07420		Derived by automated computational analysis using gene prediction method: Protein Homology.	TyrR family transcriptional regulator	1474139	1542	yes
ECDH10B_RS07425		Derived by automated computational analysis using gene prediction method: Protein Homology.	2-Cys peroxiredoxin	1475724	507	yes
ECDH10B_RS07430		Derived by automated computational analysis using gene prediction method: Protein Homology.	dipeptide epimerase	1476349	966	yes
ECDH10B_RS07435		Derived by automated computational analysis using gene prediction method: Protein Homology.	murein peptide amidase A	1477289	729	yes
ECDH10B_RS07440		Derived by automated computational analysis using gene prediction method: Protein Homology.	hypothetical protein	1478099	183	yes
ECDH10B_RS07445		Derived by automated computational analysis using gene prediction method: Protein Homology.	S9 homolog non-peptidase	1478352	921	yes
ECDH10B_RS07450		Derived by automated computational analysis using gene prediction method: Protein Homology.	transcriptional regulator	1479410	900	yes
ECDH10B_RS07455		Derived by automated computational analysis using gene prediction method: Protein Homology.	hypothetical protein	1480398	126	yes
ECDH10B_RS07460		is involved in the transport of the murein peptide L-alanyl-gamma-D-glutamyl-meso-diaminopimelate; Derived by automated computational analysis using gene prediction method: Protein Homology.	periplasmic murein peptide-binding protein	1480646	1614	yes
ECDH10B_RS07465		Derived by automated computational analysis using gene prediction method: Protein Homology.	low conductance mechanosensitive channel YnaI	1482310	1032	yes
ECDH10B_RS07475		Derived by automated computational analysis using gene prediction method: Protein Homology.	DUF2534 domain-containing protein	1484784	258	yes
ECDH10B_RS07480		with UspC and UspD is involved in resistance to UV irradiation; Derived by automated computational analysis using gene prediction method: Protein Homology.	universal stress protein E	1485091	951	yes
ECDH10B_RS07490		Derived by automated computational analysis using gene prediction method: Protein Homology.	methylated-DNA--protein-cysteine methyltransferase	1487140	516	yes
ECDH10B_RS07495		Derived by automated computational analysis using gene prediction method: Protein Homology.	p-aminobenzoyl-glutamate transporter	1487666	1407	yes
ECDH10B_RS07500		Derived by automated computational analysis using gene prediction method: Protein Homology.	hypothetical protein	1489122	195	yes
ECDH10B_RS07505		Derived by automated computational analysis using gene prediction method: Protein Homology.	p-aminobenzoyl-glutamate hydrolase subunit B	1489229	1446	yes
ECDH10B_RS07510		Derived by automated computational analysis using gene prediction method: Protein Homology.	p-aminobenzoyl-glutamate hydrolase subunit A	1490674	1311	yes
ECDH10B_RS07515		Derived by automated computational analysis using gene prediction method: Protein Homology.	transcriptional regulator	1492160	909	yes
ECDH10B_RS07525		Derived by automated computational analysis using gene prediction method: Protein Homology.	DNA endonuclease SmrA	1493398	564	yes
ECDH10B_RS07530		Derived by automated computational analysis using gene prediction method: Protein Homology.	diguanylate cyclase	1493982	1233	yes
ECDH10B_RS07535	zntB	Derived by automated computational analysis using gene prediction method: Protein Homology.	zinc transporter ZntB	1495469	984	yes
ECDH10B_RS07545		Derived by automated computational analysis using gene prediction method: Protein Homology.	ATP-dependent RNA helicase	1496930	1374	yes
ECDH10B_RS07555		Derived by automated computational analysis using gene prediction method: Protein Homology.	integrase	1499419	141	yes
ECDH10B_RS07560		Derived by automated computational analysis using gene prediction method: Protein Homology.	Rac prophage; conserved protein	1500656	216	yes
ECDH10B_RS07565		Rac prophage; Derived by automated computational analysis using gene prediction method: Protein Homology.	double-strand break reduction protein	1500950	210	yes
ECDH10B_RS07570	lar	seems to be involved in restriction alleviation and enhancement of modification by EcoKI, but not in restriction alleviation of type III restriction systems; Rac prophage; Derived by automated computational analysis using gene prediction method: Protein Homology.	restriction alleviation and modification enhancement protein	1501152	195	yes
ECDH10B_RS07575	recT	Derived by automated computational analysis using gene prediction method: Protein Homology.	DNA recombination protein RecT	1501403	810	yes
ECDH10B_RS07580		The RecE (also known as exonuclease VIII) pathway is an alternative pathway for the initiation of homologous recombination in Escherichia coli. The RecE pathway is activated in recB, recC sbcA (suppressors of recB and recC) mutants. Activation of the RecE pathway results in the production of at least two phage proteins relevant for recombinational repair. RecE is a duplex DNA-specific exonuclease…	exodeoxyribonuclease 8	1502205	2601	yes
ECDH10B_RS07585		Rac prophage hypothetical protein; Derived by automated computational analysis using gene prediction method: Protein Homology.	protein RacC	1504907	276	yes
ECDH10B_RS07590		Derived by automated computational analysis using gene prediction method: Protein Homology.	hypothetical protein	1505257	177	yes
ECDH10B_RS07595	kil	Rac prophage Kil protein; Kil overexpression leads to morphological defects and inhibits cell division; Derived by automated computational analysis using gene prediction method: Protein Homology.	killing protein KilR	1505427	222	yes
ECDH10B_RS07600		Derived by automated computational analysis using gene prediction method: Protein Homology.	superinfection exclusion protein B	1506090	489	yes
ECDH10B_RS23285		Derived by automated computational analysis using gene prediction method: Protein Homology.	DUF1391 domain-containing protein	1506575	156	yes
ECDH10B_RS07605		Derived by automated computational analysis using gene prediction method: Protein Homology.	Rac prophage repressor	1507184	477	yes
ECDH10B_RS07610		Derived by automated computational analysis using gene prediction method: Protein Homology.	transcriptional regulator	1507784	297	yes
ECDH10B_RS07615		Derived by automated computational analysis using gene prediction method: Protein Homology.	phage protein	1508103	423	yes
ECDH10B_RS07620		Derived by automated computational analysis using gene prediction method: Protein Homology.	Rac prophage; conserved protein	1508538	858	yes
ECDH10B_RS07625		Derived by automated computational analysis using gene prediction method: Protein Homology.	Rac prophage; DNA replication protein	1509402	747	yes
ECDH10B_RS07635		Derived by automated computational analysis using gene prediction method: Protein Homology.	endopeptidase	1510614	450	yes
ECDH10B_RS07640		Derived by automated computational analysis using gene prediction method: Protein Homology.	Trk system potassium uptake protein TrkG	1511201	1458	yes
ECDH10B_RS07645		Derived by automated computational analysis using gene prediction method: Protein Homology.	Rac prophage; conserved protein	1512796	264	yes
ECDH10B_RS07650		Derived by automated computational analysis using gene prediction method: Protein Homology.	hypothetical protein	1513040	360	yes
ECDH10B_RS07655		Derived by automated computational analysis using gene prediction method: Protein Homology.	hypothetical protein	1513507	201	yes
ECDH10B_RS07660		Derived by automated computational analysis using gene prediction method: Protein Homology.	hypothetical protein	1513873	1029	yes
ECDH10B_RS07680		Derived by automated computational analysis using gene prediction method: Protein Homology.	hypothetical protein	1516404	174	yes
ECDH10B_RS07720		allows for ions and hydrophilic solutes to cross the outer membrane; Derived by automated computational analysis using gene prediction method: Protein Homology.	phosphoporin PhoE	1524378	1134	yes
ECDH10B_RS07725		Derived by automated computational analysis using gene prediction method: Protein Homology.	pyruvate-flavodoxin oxidoreductase	1525878	3525	yes
ECDH10B_RS07735		Derived by automated computational analysis using gene prediction method: Protein Homology.	heat-shock protein HslJ	1529939	423	yes
ECDH10B_RS07745		Derived by automated computational analysis using gene prediction method: Protein Homology.	hypothetical protein	1531669	2640	yes
ECDH10B_RS07750		Derived by automated computational analysis using gene prediction method: Protein Homology.	lipoprotein	1534305	186	yes
ECDH10B_RS07755		Derived by automated computational analysis using gene prediction method: Protein Homology.	DUF1318 domain-containing protein	1534498	327	yes
ECDH10B_RS07760		Derived by automated computational analysis using gene prediction method: Protein Homology.	transcriptional activator FeaR	1534996	906	yes
ECDH10B_RS07765		Derived by automated computational analysis using gene prediction method: Protein Homology.	NAD-dependent phenylacetaldehyde dehydrogenase	1536137	1500	yes
ECDH10B_RS07770	tynA	catalyzes the formation of phenylacetaldehyde from 2-phenylethylamine; Derived by automated computational analysis using gene prediction method: Protein Homology.	primary-amine oxidase	1537694	2274	yes
ECDH10B_RS07775		Derived by automated computational analysis using gene prediction method: Protein Homology.	bifunctional aldehyde dehydrogenase/enoyl-CoA hydratase	1540215	2046	yes
ECDH10B_RS07780		Derived by automated computational analysis using gene prediction method: Protein Homology.	1,2-phenylacetyl-CoA epoxidase subunit A	1542545	930	yes
ECDH10B_RS07785		Derived by automated computational analysis using gene prediction method: Protein Homology.	1,2-phenylacetyl-CoA epoxidase subunit B	1543486	288	yes
ECDH10B_RS07790		Derived by automated computational analysis using gene prediction method: Protein Homology.	1,2-phenylacetyl-CoA epoxidase subunit C	1543782	747	yes
ECDH10B_RS07795		Derived by automated computational analysis using gene prediction method: Protein Homology.	1,2-phenylacetyl-CoA epoxidase	1544543	498	yes
ECDH10B_RS07800		Derived by automated computational analysis using gene prediction method: Protein Homology.	1,2-phenylacetyl-CoA epoxidase subunit E	1545048	1071	yes
ECDH10B_RS07805		Derived by automated computational analysis using gene prediction method: Protein Homology.	2,3-dehydroadipyl-CoA hydratase	1546115	768	yes
ECDH10B_RS07810		Derived by automated computational analysis using gene prediction method: Protein Homology.	2-(1,2-epoxy-1,2-dihydrophenyl)acetyl-CoA isomerase	1546882	789	yes
ECDH10B_RS07815		Derived by automated computational analysis using gene prediction method: Protein Homology.	3-hydroxyadipyl-CoA dehydrogenase	1547672	1428	yes
ECDH10B_RS07820		Derived by automated computational analysis using gene prediction method: Protein Homology.	acyl-CoA thioesterase	1549089	423	yes
ECDH10B_RS07825		Derived by automated computational analysis using gene prediction method: Protein Homology.	3-oxoadipyl-CoA/3-oxo-5,6-dehydrosuberyl-CoA thiolase	1549511	1206	yes
ECDH10B_RS07830		Derived by automated computational analysis using gene prediction method: Protein Homology.	phenylacetate--CoA ligase	1550743	1314	yes
ECDH10B_RS07835		Derived by automated computational analysis using gene prediction method: Protein Homology.	transcriptional regulator	1552157	951	yes
ECDH10B_RS07840		Derived by automated computational analysis using gene prediction method: Protein Homology.	phenylacetic acid degradation protein PaaY	1553089	591	yes
ECDH10B_RS07865		Derived by automated computational analysis using gene prediction method: Protein Homology.	autotransporter subunit beta	1559308	3324	yes
ECDH10B_RS07870		Derived by automated computational analysis using gene prediction method: Protein Homology.	oxidoreductase	1562839	861	yes
ECDH10B_RS07875		Derived by automated computational analysis using gene prediction method: Protein Homology.	hypothetical protein	1563762	2307	yes
ECDH10B_RS07880		Derived by automated computational analysis using gene prediction method: Protein Homology.	hypothetical protein	1566239	606	yes
ECDH10B_RS07885		Derived by automated computational analysis using gene prediction method: Protein Homology.	CDP-diglyceride synthase	1566844	897	yes
ECDH10B_RS07890		Derived by automated computational analysis using gene prediction method: Protein Homology.	esterase	1567756	1758	yes
ECDH10B_RS07895		Derived by automated computational analysis using gene prediction method: Protein Homology.	hypothetical protein	1569503	1317	yes
ECDH10B_RS07900		FMN-dependent; requires NADH; catalyzes the cleavage of azo bond in aromatic azo compounds; Derived by automated computational analysis using gene prediction method: Protein Homology.	FMN-dependent NADH-azoreductase	1570873	606	yes
ECDH10B_RS07905		Derived by automated computational analysis using gene prediction method: Protein Homology.	ATP-dependent helicase	1571679	3903	yes
ECDH10B_RS07910		Derived by automated computational analysis using gene prediction method: Protein Homology.	hypothetical protein	1575853	801	yes
ECDH10B_RS07915		Derived by automated computational analysis using gene prediction method: Protein Homology.	lactaldehyde dehydrogenase	1576850	1440	yes
ECDH10B_RS07925		Derived by automated computational analysis using gene prediction method: Protein Homology.	glyceraldehyde-3-phosphate dehydrogenase	1578579	405	yes
ECDH10B_RS07930		Derived by automated computational analysis using gene prediction method: Protein Homology.	glyceraldehyde-3-phosphate dehydrogenase	1579215	117	yes
ECDH10B_RS07935		B-type di-heme cytochrome with a major alpha-absorption peak at 561 nm and a minor peak at 555 nm; Derived by automated computational analysis using gene prediction method: Protein Homology.	cytochrome b561	1579520	531	yes
ECDH10B_RS07940		Derived by automated computational analysis using gene prediction method: Protein Homology.	periplasmic protein	1580295	174	yes
ECDH10B_RS07945		Derived by automated computational analysis using gene prediction method: Protein Homology.	protein HokB	1580540	150	yes
ECDH10B_RS07950		Derived by automated computational analysis using gene prediction method: Protein Homology.	methyl-accepting chemotaxis protein III	1581088	1641	yes
ECDH10B_RS07955		Derived by automated computational analysis using gene prediction method: Protein Homology.	transcriptional regulator	1582766	924	yes
ECDH10B_RS07960		Derived by automated computational analysis using gene prediction method: Protein Homology.	metalloenzyme	1583906	1344	yes
ECDH10B_RS07970		Derived by automated computational analysis using gene prediction method: Protein Homology.	hypothetical protein	1587050	204	yes
ECDH10B_RS07980		Derived by automated computational analysis using gene prediction method: Protein Homology.	ribosomal-protein-serine acetyltransferase	1587556	540	yes
ECDH10B_RS07985		Derived by automated computational analysis using gene prediction method: Protein Homology.	hypothetical protein	1588087	981	yes
ECDH10B_RS07990		Derived by automated computational analysis using gene prediction method: Protein Homology.	dicarboxylate transporter/tellurite-resistance protein TehA	1589179	1005	yes
ECDH10B_RS07995		Derived by automated computational analysis using gene prediction method: Protein Homology.	tellurite methyltransferase	1590180	594	yes
ECDH10B_RS08000		Derived by automated computational analysis using gene prediction method: Protein Homology.	lipoprotein	1591075	669	yes
ECDH10B_RS08010		Derived by automated computational analysis using gene prediction method: Protein Homology.	transposase	1591980	288	yes
ECDH10B_RS08015		Derived by automated computational analysis using gene prediction method: Protein Homology.	transposase	1592335	1149	yes
ECDH10B_RS08020		Derived by automated computational analysis using gene prediction method: Protein Homology.	hypothetical protein	1593523	1176	yes
ECDH10B_RS08025		Derived by automated computational analysis using gene prediction method: Protein Homology.	transcriptional regulator	1594790	537	yes
ECDH10B_RS08035		Derived by automated computational analysis using gene prediction method: Protein Homology.	hypothetical protein	1597452	171	yes
ECDH10B_RS08040		Derived by automated computational analysis using gene prediction method: Protein Homology.	mRNA interferase HicA	1597904	177	yes
ECDH10B_RS08045		Derived by automated computational analysis using gene prediction method: Protein Homology.	antitoxin	1598105	438	yes
ECDH10B_RS08050		Derived by automated computational analysis using gene prediction method: Protein Homology.	transcriptional regulator	1598621	1407	yes
ECDH10B_RS08055		Derived by automated computational analysis using gene prediction method: Protein Homology.	ABC transporter substrate-binding protein	1600272	1146	yes
ECDH10B_RS08060		Derived by automated computational analysis using gene prediction method: Protein Homology.	ABC transporter ATPase	1601435	1014	yes
ECDH10B_RS08065		Derived by automated computational analysis using gene prediction method: Protein Homology.	ABC transporter permease	1602449	942	yes
ECDH10B_RS08070		Derived by automated computational analysis using gene prediction method: Protein Homology.	ABC transporter permease	1603380	795	yes
ECDH10B_RS08075		Derived by automated computational analysis using gene prediction method: Protein Homology.	gamma-aminobutyraldehyde dehydrogenase	1604196	1425	yes
ECDH10B_RS08085		Derived by automated computational analysis using gene prediction method: Protein Homology.	DUF2566 domain-containing protein	1606007	174	yes
ECDH10B_RS08095		Derived by automated computational analysis using gene prediction method: Protein Homology.	hypothetical protein	1606500	450	yes
ECDH10B_RS08105		Derived by automated computational analysis using gene prediction method: Protein Homology.	NADP-dependent oxidoreductase	1607645	1038	yes
ECDH10B_RS08110		Derived by automated computational analysis using gene prediction method: Protein Homology.	transcriptional regulator	1608880	666	yes
ECDH10B_RS08115		Derived by automated computational analysis using gene prediction method: Protein Homology.	TonB-dependent receptor	1609581	2103	yes
ECDH10B_RS08130		Derived by automated computational analysis using gene prediction method: Protein Homology.	glutathione S-transferase	1614865	618	yes
ECDH10B_RS08135		Derived by automated computational analysis using gene prediction method: Protein Homology.	hypothetical protein	1615558	213	yes
ECDH10B_RS08145		Derived by automated computational analysis using gene prediction method: Protein Homology.	hypothetical protein	1618540	483	yes
ECDH10B_RS08150		Derived by automated computational analysis using gene prediction method: Protein Homology.	ISAs1 family transposase	1619204	747	yes
ECDH10B_RS08160		4-OT; member of subfamily 5; forms a dimer; the function in the Escherichia coli cell is unknown; Derived by automated computational analysis using gene prediction method: Protein Homology.	tautomerase PptA	1621670	234	yes
ECDH10B_RS08165		Derived by automated computational analysis using gene prediction method: Protein Homology.	flavin reductase-like protein	1621900	570	yes
ECDH10B_RS08170		Derived by automated computational analysis using gene prediction method: Protein Homology.	N-hydroxyarylamine O-acetyltransferase	1622642	846	yes
ECDH10B_RS08180		Derived by automated computational analysis using gene prediction method: Protein Homology.	respiratory nitrate reductase subunit gamma	1624555	681	yes
ECDH10B_RS08185		Derived by automated computational analysis using gene prediction method: Protein Homology.	nitrate reductase molybdenum cofactor assembly chaperone NarW	1625232	696	yes
ECDH10B_RS08200		Derived by automated computational analysis using gene prediction method: Protein Homology.	nitrate/nitrite transporter NarU	1631290	1389	yes
ECDH10B_RS08210		Derived by automated computational analysis using gene prediction method: Protein Homology.	lipoprotein	1634356	291	yes
ECDH10B_RS08215		Derived by automated computational analysis using gene prediction method: Protein Homology.	aromatic amino acid exporter	1634906	825	yes
ECDH10B_RS08235		Derived by automated computational analysis using gene prediction method: Protein Homology.	formate dehydrogenase nitrate-inducible cytochrome b556(Fdn) subunit	1639956	654	yes
ECDH10B_RS08260		Derived by automated computational analysis using gene prediction method: Protein Homology.	protein bdm	1644683	216	yes
ECDH10B_RS08265		Derived by automated computational analysis using gene prediction method: Protein Homology.	peroxiredoxin OsmC	1645243	432	yes
ECDH10B_RS08270		Derived by automated computational analysis using gene prediction method: Protein Homology.	peptide ABC transporter ATP-binding protein	1645730	927	yes
ECDH10B_RS08275		Derived by automated computational analysis using gene prediction method: Protein Homology.	peptide ABC transporter ATP-binding protein	1646649	987	yes
ECDH10B_RS08280		Derived by automated computational analysis using gene prediction method: Protein Homology.	peptide ABC transporter permease	1647632	897	yes
ECDH10B_RS08285		Derived by automated computational analysis using gene prediction method: Protein Homology.	peptide ABC transporter permease	1648525	1023	yes
ECDH10B_RS08290		Derived by automated computational analysis using gene prediction method: Protein Homology.	peptide ABC transporter substrate-binding protein	1649549	1551	yes
ECDH10B_RS08295		Derived by automated computational analysis using gene prediction method: Protein Homology.	D-alanyl-D-alanine dipeptidase	1651113	582	yes
ECDH10B_RS08300		Derived by automated computational analysis using gene prediction method: Protein Homology.	oxygen-sensing cyclic-di-GMP phosphodiesterase	1651952	2424	yes
ECDH10B_RS08305		Derived by automated computational analysis using gene prediction method: Protein Homology.	diguanylate cyclase	1654376	1383	yes
ECDH10B_RS08310		Derived by automated computational analysis using gene prediction method: Protein Homology.	hypothetical protein	1656122	1155	yes
ECDH10B_RS08325		Derived by automated computational analysis using gene prediction method: Protein Homology.	hypothetical protein	1660674	99	yes
ECDH10B_RS08330		Derived by automated computational analysis using gene prediction method: Protein Homology.	peptidase M16	1661025	2784	yes
ECDH10B_RS08335		Derived by automated computational analysis using gene prediction method: Protein Homology.	TonB-dependent receptor	1663865	2373	yes
ECDH10B_RS08340		Derived by automated computational analysis using gene prediction method: Protein Homology.	ABC transporter ATP-binding protein	1666275	1686	yes
ECDH10B_RS08345		Derived by automated computational analysis using gene prediction method: Protein Homology.	anaerobic sulfatase maturase	1668251	1158	yes
ECDH10B_RS08350		Derived by automated computational analysis using gene prediction method: Protein Homology.	Ser-type periplasmic non-aryl sulfatase	1669460	1683	yes
ECDH10B_RS08355		regulates the cellular response to acid resistance; Derived by automated computational analysis using gene prediction method: Protein Homology.	transcriptional regulator	1671544	762	yes
ECDH10B_RS08360		Derived by automated computational analysis using gene prediction method: Protein Homology.	two-component-system connector protein SafA	1672380	198	yes
ECDH10B_RS08365		in Escherichia coli it may be involved in repression of type III secretion system (TTSS) genes of the host cell; involved with increased resistance to low pH; member of the prokaryotic molybdopterin-containing oxidoreductase family; Derived by automated computational analysis using gene prediction method: Protein Homology.	hypothetical protein	1672825	2280	yes
ECDH10B_RS08370		Derived by automated computational analysis using gene prediction method: Protein Homology.	fimbrial-like adhesin protein	1675438	915	yes
ECDH10B_RS08375		Derived by automated computational analysis using gene prediction method: Protein Homology.	fimbrial-like adhesin protein	1676411	504	yes
ECDH10B_RS08380		Derived by automated computational analysis using gene prediction method: Protein Homology.	fimbrial protein	1676927	495	yes
ECDH10B_RS08385		Derived by automated computational analysis using gene prediction method: Protein Homology.	transcriptional regulator	1678005	180	yes
ECDH10B_RS08390		Derived by automated computational analysis using gene prediction method: Protein Homology.	serine/threonine protein kinase	1678502	1323	yes
ECDH10B_RS08395		Derived by automated computational analysis using gene prediction method: Protein Homology.	transcriptional regulator	1679824	267	yes
ECDH10B_RS08400		Derived by automated computational analysis using gene prediction method: Protein Homology.	outer membrane autotransporter barrel domain-containing protein	1680313	1401	yes
ECDH10B_RS08405		Derived by automated computational analysis using gene prediction method: Protein Homology.	hypothetical protein	1681757	3978	yes
ECDH10B_RS08410		Derived by automated computational analysis using gene prediction method: Protein Homology.	autoinducer-2 kinase	1686265	1593	yes
ECDH10B_RS08415		regulates the transcription of lsr genes; involved in autoinducer 2 uptake, biofilm formation and stress responses; Derived by automated computational analysis using gene prediction method: Protein Homology.	LsrR family transcriptional regulator	1687936	954	yes
ECDH10B_RS08420		Derived by automated computational analysis using gene prediction method: Protein Homology.	autoinducer 2 import ATP-binding protein LsrA	1689138	1536	yes
ECDH10B_RS08425		Derived by automated computational analysis using gene prediction method: Protein Homology.	autoinducer 2 import system permease LsrC	1690667	1029	yes
ECDH10B_RS08430		Derived by automated computational analysis using gene prediction method: Protein Homology.	autoinducer 2 import system permease LsrD	1691695	993	yes
ECDH10B_RS08435		with lsrACD is involved in the transport of autoinducer 2 into the cell; Derived by automated computational analysis using gene prediction method: Protein Homology.	autoinducer 2 ABC transporter substrate-binding protein	1692699	1023	yes
ECDH10B_RS08440		involved in autoinducer 2 transport and processing; Derived by automated computational analysis using gene prediction method: Protein Homology.	autoinducer-2 (AI-2) aldolase	1693748	876	yes
ECDH10B_RS08445		Derived by automated computational analysis using gene prediction method: Protein Homology.	autoinducer 2-degrading protein LsrG	1694647	291	yes
ECDH10B_RS08450		Derived by automated computational analysis using gene prediction method: Protein Homology.	trans-aconitate 2-methyltransferase	1694994	759	yes
ECDH10B_RS08455		Derived by automated computational analysis using gene prediction method: Protein Homology.	bestrophin family inner membrane protein	1695756	915	yes
ECDH10B_RS08460		Derived by automated computational analysis using gene prediction method: Protein Homology.	hypothetical protein	1696620	201	yes
ECDH10B_RS08470		Derived by automated computational analysis using gene prediction method: Protein Homology.	GGDEF domain-containing protein	1698555	948	yes
ECDH10B_RS08485		Derived by automated computational analysis using gene prediction method: Protein Homology.	succinate semialdehyde dehydrogenase [NAD(P)+] Sad	1700963	1389	yes
ECDH10B_RS08490		Derived by automated computational analysis using gene prediction method: Protein Homology.	LysR family transcriptional regulator	1702452	882	yes
ECDH10B_RS08495		Derived by automated computational analysis using gene prediction method: Protein Homology.	hypothetical protein	1703411	1116	yes
ECDH10B_RS08500		Derived by automated computational analysis using gene prediction method: Protein Homology.	sugar efflux transporter	1704676	1191	yes
ECDH10B_RS08520		Derived by automated computational analysis using gene prediction method: Protein Homology.	multiple antibiotic resistance regulatory periplasmic protein MarB	1707637	219	yes
ECDH10B_RS08525		Derived by automated computational analysis using gene prediction method: Protein Homology.	O-acetylserine/cysteine exporter	1707886	900	yes
ECDH10B_RS08530		Derived by automated computational analysis using gene prediction method: Protein Homology.	MFS transporter	1708980	1188	yes
ECDH10B_RS08540		Derived by automated computational analysis using gene prediction method: Protein Homology.	diguanylate cyclase	1710608	891	yes
ECDH10B_RS08545		Derived by automated computational analysis using gene prediction method: Protein Homology.	hydrogen peroxide resistance protein	1711753	393	yes
ECDH10B_RS08550		Derived by automated computational analysis using gene prediction method: Protein Homology.	hypothetical protein	1712421	519	yes
ECDH10B_RS08555		Derived by automated computational analysis using gene prediction method: Protein Homology.	peptidyl-dipeptidase Dcp	1712983	2046	yes
ECDH10B_RS08560		Derived by automated computational analysis using gene prediction method: Protein Homology.	NAD(P)-dependent oxidoreductase	1715165	747	yes
ECDH10B_RS08565		Derived by automated computational analysis using gene prediction method: Protein Homology.	transcriptional regulator	1716000	687	yes
ECDH10B_RS08575		Derived by automated computational analysis using gene prediction method: Protein Homology.	NAD-dependent D-mannonate oxidoreductase	1717101	1461	yes
ECDH10B_RS08580		Derived by automated computational analysis using gene prediction method: Protein Homology.	MFS transporter	1718650	1284	yes
ECDH10B_RS08615		Derived by automated computational analysis using gene prediction method: Protein Homology.	phage protein	1724695	411	yes
ECDH10B_RS08620		Derived by automated computational analysis using gene prediction method: Protein Homology.	protein GnsB	1725257	174	yes
ECDH10B_RS08625		Derived by automated computational analysis using gene prediction method: Protein Homology.	hypothetical protein	1725602	177	yes
ECDH10B_RS08630		Derived by automated computational analysis using gene prediction method: Protein Homology.	cold-shock protein CspI	1726103	213	yes
ECDH10B_RS08635		Derived by automated computational analysis using gene prediction method: Protein Homology.	Rz-like protein, Qin prophage	1726678	498	yes
ECDH10B_RS08640		Derived by automated computational analysis using gene prediction method: Protein Homology.	lysozyme from lambdoid prophage Qin	1727172	534	yes
ECDH10B_RS08645		Derived by automated computational analysis using gene prediction method: Protein Homology.	phage protein	1727702	312	yes
ECDH10B_RS08650		Derived by automated computational analysis using gene prediction method: Protein Homology.	Lysis protein S homolog from lambdoid prophage Qin	1728018	216	yes
ECDH10B_RS08655		Derived by automated computational analysis using gene prediction method: Protein Homology.	cold-shock protein CspB	1728987	216	yes
ECDH10B_RS08660		Derived by automated computational analysis using gene prediction method: Protein Homology.	cold-shock protein CspF	1729503	213	yes
ECDH10B_RS08665		Derived by automated computational analysis using gene prediction method: Protein Homology.	Antitermination protein Q homolog from lambdoid prophage Qin	1730137	753	yes
ECDH10B_RS08670		Derived by automated computational analysis using gene prediction method: Protein Homology.	hypothetical protein	1730903	1050	yes
ECDH10B_RS08675		Derived by automated computational analysis using gene prediction method: Protein Homology.	hypothetical protein	1731954	279	yes
ECDH10B_RS08680		Derived by automated computational analysis using gene prediction method: Protein Homology.	hypothetical protein	1732299	252	yes
ECDH10B_RS08690		Derived by automated computational analysis using gene prediction method: Protein Homology.	mRNA interferase RelE	1732994	288	yes
ECDH10B_RS08695		Qin prophage; bifunctional antitoxin of the RelE-RelB toxin-antitoxin system/transcriptional repressor; Derived by automated computational analysis using gene prediction method: Protein Homology.	antitoxin RelB	1733281	240	yes
ECDH10B_RS08700		Derived by automated computational analysis using gene prediction method: Protein Homology.	protein FlxA	1734053	333	yes
ECDH10B_RS23370		Derived by automated computational analysis using gene prediction method: Protein Homology.	hypothetical protein	1734770	228	yes
ECDH10B_RS08705		Derived by automated computational analysis using gene prediction method: Protein Homology.	hypothetical protein	1734994	291	yes
ECDH10B_RS08710		Derived by automated computational analysis using gene prediction method: Protein Homology.	repressor protein of division inhibition gene dicB	1735268	231	yes
ECDH10B_RS08715		The transcriptional repressor of DicA (divison cell) has a hypothetical DNA binding domain. It represses the transcription of dicB and dicC, but its specific role in cellular replication and mode of action are still unknown; Derived by automated computational analysis using gene prediction method: Protein Homology.	transcriptional regulator	1735582	408	yes
ECDH10B_RS08720		Derived by automated computational analysis using gene prediction method: Protein Homology.	phage protein	1736156	156	yes
ECDH10B_RS08725		Derived by automated computational analysis using gene prediction method: Protein Homology.	hypothetical protein	1736471	219	yes
ECDH10B_RS08730		Derived by automated computational analysis using gene prediction method: Protein Homology.	hypothetical protein	1736693	294	yes
ECDH10B_RS08735		Derived by automated computational analysis using gene prediction method: Protein Homology.	division inhibition protein DicB	1737257	189	yes
ECDH10B_RS08740		Derived by automated computational analysis using gene prediction method: Protein Homology.	phage protein	1737442	192	yes
ECDH10B_RS08745		Derived by automated computational analysis using gene prediction method: GeneMarkS+.	hypothetical protein	1737945	312	yes
ECDH10B_RS08775		Derived by automated computational analysis using gene prediction method: Protein Homology.	starvation-sensing protein RspB	1741880	1020	yes
ECDH10B_RS08780		starvation-sensing protein; maybe involved in homoserine lactone degradation; Derived by automated computational analysis using gene prediction method: Protein Homology.	starvation-sensing protein RspA	1742911	1215	yes
ECDH10B_RS08785		Derived by automated computational analysis using gene prediction method: Protein Homology.	hypothetical protein	1744331	327	yes
ECDH10B_RS08790		Derived by automated computational analysis using gene prediction method: Protein Homology.	hypothetical protein	1744792	342	yes
ECDH10B_RS08800		Derived by automated computational analysis using gene prediction method: Protein Homology.	lipoprotein	1745731	747	yes
ECDH10B_RS08805		Derived by automated computational analysis using gene prediction method: Protein Homology.	DUF1161 domain-containing protein	1746549	306	yes
ECDH10B_RS08810		Derived by automated computational analysis using gene prediction method: Protein Homology.	dimethyl sulfoxide reductase subunit A	1747053	2427	yes
ECDH10B_RS08815		Derived by automated computational analysis using gene prediction method: Protein Homology.	dimethyl sulfoxide reductase subunit A	1749567	2397	yes
ECDH10B_RS08820		Derived by automated computational analysis using gene prediction method: Protein Homology.	dimethylsulfoxide reductase	1751974	618	yes
ECDH10B_RS08825		Derived by automated computational analysis using gene prediction method: Protein Homology.	dimethylsulfoxide reductase	1752593	855	yes
ECDH10B_RS08830		Derived by automated computational analysis using gene prediction method: Protein Homology.	Tat proofreading chaperone DmsD	1753490	615	yes
ECDH10B_RS08835		Derived by automated computational analysis using gene prediction method: Protein Homology.	voltage-gated ClC-type chloride channel ClcB	1754299	1257	yes
ECDH10B_RS08840		Derived by automated computational analysis using gene prediction method: Protein Homology.	dethiobiotin synthase	1755508	696	yes
ECDH10B_RS08845		mlc, controls the expression of genes involved in the phosphotransferase and phosphoenolpyruvate systems, regulates genes involved in the uptake of sugars; Derived by automated computational analysis using gene prediction method: Protein Homology.	protein mlc	1756328	1221	yes
ECDH10B_RS08850		Derived by automated computational analysis using gene prediction method: Protein Homology.	LysR family transcriptional regulator	1757683	894	yes
ECDH10B_RS08855		Derived by automated computational analysis using gene prediction method: Protein Homology.	MFS transporter	1758683	1254	yes
ECDH10B_RS08860		required for growth and survival under moderately acid conditions; Derived by automated computational analysis using gene prediction method: Protein Homology.	acid-shock protein	1760333	336	yes
ECDH10B_RS08870		Derived by automated computational analysis using gene prediction method: Protein Homology.	serine protease	1760944	822	yes
ECDH10B_RS08875		with MdtJ is involved in resistance to deoxycholate, nalidixic acid, fosfomycin, and SDS; Derived by automated computational analysis using gene prediction method: Protein Homology.	spermidine export protein MdtI	1761804	330	yes
ECDH10B_RS08880		with MdtI is involved in resistance to deoxycholate, nalidixic acid, fosfomycin, and SDS; Derived by automated computational analysis using gene prediction method: Protein Homology.	multidrug transporter subunit MdtJ	1762120	366	yes
ECDH10B_RS08885	tqsA	transport of quorum-sensing signal; mutations in this gene alters the transport of the quorum-sensing signal autoinducer 2 (AI-2) which affects expression of a large number of genes; Derived by automated computational analysis using gene prediction method: Protein Homology.	AI-2 transporter TqsA	1762897	1035	yes
ECDH10B_RS08920		Derived by automated computational analysis using gene prediction method: Protein Homology.	DNA-binding response regulator	1771143	720	yes
ECDH10B_RS08925		Derived by automated computational analysis using gene prediction method: Protein Homology.	two-component sensor histidine kinase	1771866	1302	yes
ECDH10B_RS08930		Derived by automated computational analysis using gene prediction method: Protein Homology.	DNA replication terminus site-binding protein	1773243	930	yes
ECDH10B_RS08955		Derived by automated computational analysis using gene prediction method: Protein Homology.	glucuronide uptake porin UidC	1780570	1266	yes
ECDH10B_RS08960		Derived by automated computational analysis using gene prediction method: Protein Homology.	glucuronide carrier protein	1781874	1374	yes
ECDH10B_RS08965		Derived by automated computational analysis using gene prediction method: Protein Homology.	beta-glucuronidase	1783244	1812	yes
ECDH10B_RS08970		Derived by automated computational analysis using gene prediction method: Protein Homology.	TetR family transcriptional regulator	1785446	591	yes
ECDH10B_RS08975		Acts on the hydroxyl group at position 7 of the steroid frame; Derived by automated computational analysis using gene prediction method: Protein Homology.	7-alpha-hydroxysteroid dehydrogenase	1786257	768	yes
ECDH10B_RS08980		Derived by automated computational analysis using gene prediction method: Protein Homology.	maltose regulon regulatory protein MalI	1787136	1029	yes
ECDH10B_RS08990		catalyzes the formation of homocysteine and pyruvate from cystathionine; also acts a a negative regulator for the mal regulon but interacting with the transcriptional activator MalT; Derived by automated computational analysis using gene prediction method: Protein Homology.	protein MalY	1789941	1173	yes
ECDH10B_RS09000		Derived by automated computational analysis using gene prediction method: Protein Homology.	oxidoreductase	1792252	1041	yes
ECDH10B_RS09020		Derived by automated computational analysis using gene prediction method: Protein Homology.	electron transport complex subunit RsxB	1794942	579	yes
ECDH10B_RS09025		part of membrane-bound complex thought to be involved in electron transport to nitrogen; Derived by automated computational analysis using gene prediction method: Protein Homology.	electron transporter RsxC	1795513	2223	yes
ECDH10B_RS09045		Derived by automated computational analysis using gene prediction method: Protein Homology.	endonuclease III	1800117	636	yes
ECDH10B_RS09050		Derived by automated computational analysis using gene prediction method: Protein Homology.	hypothetical protein	1800880	201	yes
ECDH10B_RS09060		Derived by automated computational analysis using gene prediction method: Protein Homology.	glutathione S-transferase	1802971	606	yes
ECDH10B_RS09075		Derived by automated computational analysis using gene prediction method: Protein Homology.	pyridoxine/pyridoxamine 5'-phosphate oxidase	1805945	657	yes
ECDH10B_RS09085		Derived by automated computational analysis using gene prediction method: Protein Homology.	anhydro-N-acetylmuramic acid kinase	1807087	1110	yes
ECDH10B_RS09090		Derived by automated computational analysis using gene prediction method: Protein Homology.	hypothetical protein	1808470	468	yes
ECDH10B_RS09105		Derived by automated computational analysis using gene prediction method: Protein Homology.	membrane fusion protein (MFP) of YdhJK efflux pump	1809858	858	yes
ECDH10B_RS09115		SodC; copper and zinc binding; converts superoxide radicals to hydrogen peroxide and water; Derived by automated computational analysis using gene prediction method: Protein Homology.	superoxide dismutase [Cu-Zn]	1812728	522	yes
ECDH10B_RS09120		Derived by automated computational analysis using gene prediction method: Protein Homology.	oxidoreductase	1813330	897	yes
ECDH10B_RS09130		represses nemA which is involved in degradation of N-ethylmaleimide; Derived by automated computational analysis using gene prediction method: Protein Homology.	transcriptional regulator	1814617	600	yes
ECDH10B_RS09150		Derived by automated computational analysis using gene prediction method: Protein Homology.	ATP-dependent helicase	1817681	4617	yes
ECDH10B_RS09160		Derived by automated computational analysis using gene prediction method: Protein Homology.	murein DD-endopeptidase MepH	1823029	816	yes
ECDH10B_RS09170		Derived by automated computational analysis using gene prediction method: Protein Homology.	MFS transporter	1824715	1170	yes
ECDH10B_RS09185		Derived by automated computational analysis using gene prediction method: Protein Homology.	LysR family transcriptional regulator	1827460	933	yes
ECDH10B_RS09190		Derived by automated computational analysis using gene prediction method: Protein Homology.	MFS transporter	1828505	1212	yes
ECDH10B_RS09200		Derived by automated computational analysis using gene prediction method: Protein Homology.	riboflavin synthase	1831195	642	yes
ECDH10B_RS09205		NorM; MdtK; functions as a Na(+)/drug antiporter; inactivation in Vibrio cholerae results in susceptibility to fluoroquinolones; Derived by automated computational analysis using gene prediction method: Protein Homology.	multidrug resistance protein MdtK	1832051	1374	yes
ECDH10B_RS09210		Derived by automated computational analysis using gene prediction method: Protein Homology.	autotransporter adhesin-related protein	1833465	1257	yes
ECDH10B_RS09225		Derived by automated computational analysis using gene prediction method: Protein Homology.	hypothetical protein	1835294	306	yes
ECDH10B_RS09230		Derived by automated computational analysis using gene prediction method: Protein Homology.	FAD/NAD(P) binding domain-containing protein	1835725	1605	yes
ECDH10B_RS09235		Derived by automated computational analysis using gene prediction method: Protein Homology.	FNR, Nar, NarP-regulated protein; subunit of YdhYVWXUT oxidoreductase complex	1837341	813	yes
ECDH10B_RS09240		Derived by automated computational analysis using gene prediction method: Protein Homology.	protein PhsC	1838157	786	yes
ECDH10B_RS09245		Derived by automated computational analysis using gene prediction method: Protein Homology.	4Fe-4S ferredoxin	1838939	669	yes
ECDH10B_RS09250		Derived by automated computational analysis using gene prediction method: Protein Homology.	hypothetical protein	1839671	639	yes
ECDH10B_RS09255		Derived by automated computational analysis using gene prediction method: Protein Homology.	aldehyde ferredoxin oxidoreductase	1840322	2103	yes
ECDH10B_RS09260		Derived by automated computational analysis using gene prediction method: Protein Homology.	4Fe-4S ferredoxin	1842445	627	yes
ECDH10B_RS09265		Derived by automated computational analysis using gene prediction method: Protein Homology.	hypothetical protein	1843526	210	yes
ECDH10B_RS09280		catalyzes the formation of a meso-diaminopimelyl-3-a meso-diaminopimelyl-3 cross-link in peptidoglycan synthesis; Derived by automated computational analysis using gene prediction method: Protein Homology.	transpeptidase	1846315	1005	yes
ECDH10B_RS09300		Derived by automated computational analysis using gene prediction method: Protein Homology.	ABC transporter ATP-binding protein	1850360	747	yes
ECDH10B_RS09335		Derived by automated computational analysis using gene prediction method: Protein Homology.	HTH domain DNA-binding protein	1859209	357	yes
ECDH10B_RS09340		Derived by automated computational analysis using gene prediction method: Protein Homology.	MFS transporter	1859665	1215	yes
ECDH10B_RS09345		Derived by automated computational analysis using gene prediction method: Protein Homology.	MFS transporter	1861106	1266	yes
ECDH10B_RS09350		Derived by automated computational analysis using gene prediction method: Protein Homology.	quinate/shikimate dehydrogenase	1862383	867	yes
ECDH10B_RS09360		Derived by automated computational analysis using gene prediction method: Protein Homology.	hypothetical protein	1864181	1596	yes
ECDH10B_RS09365		may play a role in electron transport between the anaerobic fatty acid oxidation pathway and the respiratory chain; Derived by automated computational analysis using gene prediction method: Protein Homology.	acyl-CoA dehydrogenase	1865790	1152	yes
ECDH10B_RS09370		Derived by automated computational analysis using gene prediction method: Protein Homology.	transcriptional regulator	1866984	912	yes
ECDH10B_RS09375		Derived by automated computational analysis using gene prediction method: Protein Homology.	hypothetical protein	1867998	177	yes
ECDH10B_RS09380		Derived by automated computational analysis using gene prediction method: Protein Homology.	electron transfer flavoprotein subunit	1868211	765	yes
ECDH10B_RS09385	fixB	involved in electron transfer during carnitine metabolism; Derived by automated computational analysis using gene prediction method: Protein Homology.	electron transfer flavoprotein, FAD-binding subunit	1868995	939	yes
ECDH10B_RS09390		FAD/NAD(P)-binding domain; possibly part of an electron transfer system required for anaerobic carnitine reduction; Derived by automated computational analysis using gene prediction method: Protein Homology.	electron transfer flavoprotein-quinone oxidoreductase	1869989	1290	yes
ECDH10B_RS09395		Derived by automated computational analysis using gene prediction method: Protein Homology.	ferredoxin-like protein YdiT	1871275	294	yes
ECDH10B_RS09400		Derived by automated computational analysis using gene prediction method: Protein Homology.	cyclohexanecarboxylate-CoA ligase	1871625	1647	yes
ECDH10B_RS09425		Derived by automated computational analysis using gene prediction method: Protein Homology.	hemin uptake protein HemP homolog	1878207	192	yes
ECDH10B_RS09430		Derived by automated computational analysis using gene prediction method: Protein Homology.	hypothetical protein	1878402	1437	yes
ECDH10B_RS09435		Derived by automated computational analysis using gene prediction method: Protein Homology.	anti-FlhD4C2 factor, inactive EAL family phosphodiesterase	1879901	714	yes
ECDH10B_RS09440		Derived by automated computational analysis using gene prediction method: Protein Homology.	endopeptidase	1880861	465	yes
ECDH10B_RS09445		Derived by automated computational analysis using gene prediction method: Protein Homology.	vitamin B12 import ATP-binding protein BtuD	1881403	750	yes
ECDH10B_RS09450		Derived by automated computational analysis using gene prediction method: Protein Homology.	glutathione peroxidase	1882152	552	yes
ECDH10B_RS09455		Derived by automated computational analysis using gene prediction method: Protein Homology.	vitamin B12 import system permease BtuC	1882766	981	yes
ECDH10B_RS09475		Derived by automated computational analysis using gene prediction method: Protein Homology.	hypothetical protein	1887650	96	yes
ECDH10B_RS09510		Derived by automated computational analysis using gene prediction method: Protein Homology.	acid-inducible outer membrane protein	1893919	759	yes
ECDH10B_RS09515		Derived by automated computational analysis using gene prediction method: Protein Homology.	ATP-dependent 6-phosphofructokinase	1894964	930	yes
ECDH10B_RS09520		Derived by automated computational analysis using gene prediction method: Protein Homology.	hypothetical protein	1895994	291	yes
ECDH10B_RS09525		Derived by automated computational analysis using gene prediction method: Protein Homology.	fructosamine kinase	1896390	861	yes
ECDH10B_RS09545		Derived by automated computational analysis using gene prediction method: Protein Homology.	transporter	1899528	1392	yes
ECDH10B_RS09550		Derived by automated computational analysis using gene prediction method: Protein Homology.	hypothetical protein	1900923	804	yes
ECDH10B_RS09555		Derived by automated computational analysis using gene prediction method: Protein Homology.	cell division activator CedA	1902015	243	yes
ECDH10B_RS09560		Derived by automated computational analysis using gene prediction method: Protein Homology.	catalase HPII	1902461	2262	yes
ECDH10B_RS09565		Derived by automated computational analysis using gene prediction method: Protein Homology.	chitooligosaccharide deacetylase ChbG	1904980	750	yes
ECDH10B_RS09570		catalyzes the fromation of N-acetyl-D-glucosamine and N-acetyl-D-glucosamine-6-phosphate from diacetylchitobiose-6-phosphate; Derived by automated computational analysis using gene prediction method: Protein Homology.	6-phospho-beta-glucosidase	1905742	1353	yes
ECDH10B_RS09575		Derived by automated computational analysis using gene prediction method: Protein Homology.	transcriptional regulator ChbR	1907199	840	yes
ECDH10B_RS09580		catalyzes the phosphorylation of incoming sugar substrates concomitant with their translocation across the cell membrane; involved N,N'-diacetylchitobiose transport; protein IIA transfers a phosphoryl group to IIB which then transfers the phosphoryl group to the sugar; IIC forms the translocation channel for the sugar uptake; Derived by automated computational analysis using gene prediction metho…	N,N'-diacetylchitobiose-specific phosphotransferase enzyme IIA component	1908049	351	yes
ECDH10B_RS09585		catalyzes the phosphorylation of incoming sugar substrates concomitant with their translocation across the cell membrane; involved in N,N'-diacetylchitobiose transport; protein IIA transfers a phosphoryl group to IIB which then transfers the phosphoryl group to the sugar; IIC forms the translocation channel for the sugar uptake; Derived by automated computational analysis using gene prediction me…	N,N'-diacetylchitobiose permease IIC component	1908450	1359	yes
ECDH10B_RS09600		Derived by automated computational analysis using gene prediction method: Protein Homology.	NAD(+) synthetase	1911052	828	yes
ECDH10B_RS09605		Derived by automated computational analysis using gene prediction method: Protein Homology.	hypothetical protein	1911848	192	yes
ECDH10B_RS09610		3' incision activity; acts with UvrC; Derived by automated computational analysis using gene prediction method: Protein Homology.	nucleotide excision repair endonuclease	1912109	888	yes
ECDH10B_RS09615		Derived by automated computational analysis using gene prediction method: Protein Homology.	protein Ves	1912956	576	yes
ECDH10B_RS09625		Derived by automated computational analysis using gene prediction method: Protein Homology.	succinylglutamate desuccinylase	1914549	969	yes
ECDH10B_RS09630		Derived by automated computational analysis using gene prediction method: Protein Homology.	succinylarginine dihydrolase	1915510	1344	yes
ECDH10B_RS09635		Derived by automated computational analysis using gene prediction method: Protein Homology.	N-succinylglutamate 5-semialdehyde dehydrogenase	1916850	1479	yes
ECDH10B_RS09645		catalyzes the transamination of 2-N-succinylornithine and alpha-ketoglutarate into 2-N-succinylglutamate semialdehyde and glutamate; also functions as the catabolic acetylornithine aminotransferase catalyzing the formation of 2-N-acetylglutamate semialdehyde and glutamate from 2-N-acetylornithine and alpha-ketoglutarate; Derived by automated computational analysis using gene prediction method: Pr…	succinylornithine aminotransferase	1919356	1221	yes
ECDH10B_RS09655		Derived by automated computational analysis using gene prediction method: Protein Homology.	TVP38/TMEM64 family membrane protein YdjX	1921995	711	yes
ECDH10B_RS09660		Derived by automated computational analysis using gene prediction method: Protein Homology.	hypothetical protein	1922710	678	yes
ECDH10B_RS09670		Derived by automated computational analysis using gene prediction method: Protein Homology.	carboxymuconolactone decarboxylase	1924109	549	yes
ECDH10B_RS09675		Derived by automated computational analysis using gene prediction method: Protein Homology.	ABC transporter substrate-binding protein	1924667	1167	yes
ECDH10B_RS09680		Derived by automated computational analysis using gene prediction method: Protein Homology.	ABC transporter permease	1925806	1536	yes
ECDH10B_RS09685		Derived by automated computational analysis using gene prediction method: Protein Homology.	ABC transporter ATPase	1927341	654	yes
ECDH10B_RS09690		Derived by automated computational analysis using gene prediction method: Protein Homology.	thiosulfate sulfurtransferase YnjE	1928061	1308	yes
ECDH10B_RS09695		Derived by automated computational analysis using gene prediction method: Protein Homology.	hypothetical protein	1929377	621	yes
ECDH10B_RS09700		Derived by automated computational analysis using gene prediction method: Protein Homology.	CTP pyrophosphohydrolase	1930084	408	yes
ECDH10B_RS09705		Derived by automated computational analysis using gene prediction method: Protein Homology.	DUF1496 domain-containing protein	1930457	273	yes
ECDH10B_RS09710		Derived by automated computational analysis using gene prediction method: Protein Homology.	glutamate dehydrogenase	1930965	1344	yes
ECDH10B_RS09715		Derived by automated computational analysis using gene prediction method: Protein Homology.	hypothetical protein	1932425	1041	yes
ECDH10B_RS09720		decatenates replicating daughter chromosomes; Derived by automated computational analysis using gene prediction method: Protein Homology.	DNA topoisomerase III	1933593	1962	yes
ECDH10B_RS09725		catalyzes the formation of selenophosphate from selenide and ATP; Derived by automated computational analysis using gene prediction method: Protein Homology.	selenide,water dikinase SelD	1935559	1044	yes
ECDH10B_RS09730		Derived by automated computational analysis using gene prediction method: Protein Homology.	hypothetical protein	1936544	150	yes
ECDH10B_RS09740		Derived by automated computational analysis using gene prediction method: Protein Homology.	hypothetical protein	1937324	165	yes
ECDH10B_RS09745		SppA; catalyzes the degradation of cleaved signal peptides; essential to maintain secretion of mature proteins across the membrane; Derived by automated computational analysis using gene prediction method: Protein Homology.	signal peptide peptidase SppA	1937431	1857	yes
ECDH10B_RS09755		catalyzes the formation of nicotinate from nicotinamide in NAD biosynthesis and the formation of pyrazinoate from pyrazinamide; Derived by automated computational analysis using gene prediction method: Protein Homology.	bifunctional pyrazinamidase/nicotinamidase	1940481	642	yes
ECDH10B_RS09760		Derived by automated computational analysis using gene prediction method: Protein Homology.	MFS transporter	1941215	1359	yes
ECDH10B_RS09765		Derived by automated computational analysis using gene prediction method: Protein Homology.	DeoR family transcriptional regulator	1942690	759	yes
ECDH10B_RS09770		Derived by automated computational analysis using gene prediction method: Protein Homology.	oxidoreductase	1943585	981	yes
ECDH10B_RS09775		Derived by automated computational analysis using gene prediction method: Protein Homology.	kinase	1944575	948	yes
ECDH10B_RS09780		Derived by automated computational analysis using gene prediction method: Protein Homology.	fructose-1,6-bisphosphate aldolase	1945527	837	yes
ECDH10B_RS09785		Derived by automated computational analysis using gene prediction method: Protein Homology.	Zn-dependent NAD(P)-binding oxidoreductase	1946384	1044	yes
ECDH10B_RS09790		Derived by automated computational analysis using gene prediction method: Protein Homology.	MFS transporter	1947444	1380	yes
ECDH10B_RS09795		Derived by automated computational analysis using gene prediction method: Protein Homology.	Zn-dependent NAD(P)-binding oxidoreductase	1948850	1077	yes
ECDH10B_RS09800		Derived by automated computational analysis using gene prediction method: Protein Homology.	DUF1315 domain-containing protein	1950296	273	yes
ECDH10B_RS09815		Derived by automated computational analysis using gene prediction method: Protein Homology.	D-hexose-6-phosphate mutarotase	1952444	885	yes
ECDH10B_RS09840		Derived by automated computational analysis using gene prediction method: Protein Homology.	GGDEF domain-containing protein	1959120	1335	yes
ECDH10B_RS09845		Derived by automated computational analysis using gene prediction method: Protein Homology.	diguanylate cyclase	1960635	1491	yes
ECDH10B_RS09850		Derived by automated computational analysis using gene prediction method: Protein Homology.	hypothetical protein	1962168	504	yes
ECDH10B_RS09855		Derived by automated computational analysis using gene prediction method: Protein Homology.	hypothetical protein	1962672	153	yes
ECDH10B_RS09860		Derived by automated computational analysis using gene prediction method: Protein Homology.	DUF441 family protein	1962946	447	yes
ECDH10B_RS09865		Derived by automated computational analysis using gene prediction method: Protein Homology.	AraC family transcriptional regulator	1963349	822	yes
ECDH10B_RS09870		Derived by automated computational analysis using gene prediction method: Protein Homology.	MFS transporter	1964267	1182	yes
ECDH10B_RS09880		Derived by automated computational analysis using gene prediction method: Protein Homology.	hypothetical protein	1965872	255	yes
ECDH10B_RS09885		Derived by automated computational analysis using gene prediction method: Protein Homology.	diguanylate cyclase	1966309	1026	yes
ECDH10B_RS09890		Derived by automated computational analysis using gene prediction method: Protein Homology.	hypothetical protein	1967367	99	yes
ECDH10B_RS09895		Derived by automated computational analysis using gene prediction method: Protein Homology.	membrane protein	1967601	249	yes
ECDH10B_RS09900		Derived by automated computational analysis using gene prediction method: Protein Homology.	DUF1869 domain-containing protein	1967997	183	yes
ECDH10B_RS09905		Derived by automated computational analysis using gene prediction method: Protein Homology.	hypothetical protein	1968183	360	yes
ECDH10B_RS09910		Derived by automated computational analysis using gene prediction method: Protein Homology.	leucine efflux protein	1968715	639	yes
ECDH10B_RS09915		Derived by automated computational analysis using gene prediction method: Protein Homology.	transcriptional regulator	1969480	924	yes
ECDH10B_RS09920		Derived by automated computational analysis using gene prediction method: Protein Homology.	malate dehydrogenase	1970506	1086	yes
ECDH10B_RS09925		Derived by automated computational analysis using gene prediction method: Protein Homology.	BCCT family transporter	1971797	1431	yes
ECDH10B_RS09930		Derived by automated computational analysis using gene prediction method: Protein Homology.	ring-hydroxylating oxygenase subunit alpha	1973259	1125	yes
ECDH10B_RS09935		Derived by automated computational analysis using gene prediction method: Protein Homology.	ferredoxin--NADP(+) reductase	1974439	966	yes
ECDH10B_RS09950		Derived by automated computational analysis using gene prediction method: Protein Homology.	Slp family lipoprotein, RpoE-regulated	1978545	582	yes
ECDH10B_RS09970		Derived by automated computational analysis using gene prediction method: Protein Homology.	DUF1889 domain-containing protein	1982727	300	yes
ECDH10B_RS09980	pabB	para-aminobenzoate synthase component 1; catalyzes the formation of 4-amino-4-deoxychorismate from chorismate and L-glutamine; Derived by automated computational analysis using gene prediction method: Protein Homology.	aminodeoxychorismate synthase subunit I	1983399	1362	yes
ECDH10B_RS09995		Derived by automated computational analysis using gene prediction method: Protein Homology.	cyclic di-GMP phosphodiesterase	1987021	1599	yes
ECDH10B_RS10005		Derived by automated computational analysis using gene prediction method: Protein Homology.	hypothetical protein	1990167	210	yes
ECDH10B_RS10025		Derived by automated computational analysis using gene prediction method: Protein Homology.	hypothetical protein	1993395	459	yes
ECDH10B_RS10040		Derived by automated computational analysis using gene prediction method: Protein Homology.	23S rRNA (guanine(745)-N(1))-methyltransferase	1994845	810	yes
ECDH10B_RS10050		Derived by automated computational analysis using gene prediction method: Protein Homology.	DUF2527 domain-containing protein	1996042	144	yes
ECDH10B_RS10060		Derived by automated computational analysis using gene prediction method: Protein Homology.	hypothetical protein	1996855	288	yes
ECDH10B_RS10070		Derived by automated computational analysis using gene prediction method: Protein Homology.	hypothetical protein	1997519	240	yes
ECDH10B_RS10080		Derived by automated computational analysis using gene prediction method: Protein Homology.	MFS transporter	1998870	1374	yes
ECDH10B_RS10100		Derived by automated computational analysis using gene prediction method: Protein Homology.	methionine-R-sulfoxide reductase	2004225	498	yes
ECDH10B_RS10105		Derived by automated computational analysis using gene prediction method: Protein Homology.	paraquat-inducible membrane protein A	2004852	1284	yes
ECDH10B_RS10110		Derived by automated computational analysis using gene prediction method: Protein Homology.	MCE domain protein	2006104	2634	yes
ECDH10B_RS10115		Derived by automated computational analysis using gene prediction method: Protein Homology.	16S rRNA (cytosine(1407)-C(5))-methyltransferase RsmF	2008817	1440	yes
ECDH10B_RS10125		Derived by automated computational analysis using gene prediction method: Protein Homology.	hypothetical protein	2010715	192	yes
ECDH10B_RS10130		Derived by automated computational analysis using gene prediction method: Protein Homology.	serine/threonine-protein phosphatase 1	2010907	657	yes
ECDH10B_RS10135		Derived by automated computational analysis using gene prediction method: Protein Homology.	hypothetical protein	2011788	87	yes
ECDH10B_RS10140		Derived by automated computational analysis using gene prediction method: Protein Homology.	hypothetical protein	2011959	339	yes
ECDH10B_RS10145		Derived by automated computational analysis using gene prediction method: Protein Homology.	hypothetical protein	2012313	873	yes
ECDH10B_RS10150		Derived by automated computational analysis using gene prediction method: Protein Homology.	hypothetical protein	2013189	375	yes
ECDH10B_RS10155		Derived by automated computational analysis using gene prediction method: Protein Homology.	DNA polymerase III subunit theta	2013702	231	yes
ECDH10B_RS10160		Derived by automated computational analysis using gene prediction method: Protein Homology.	hypothetical protein	2014034	657	yes
ECDH10B_RS10165		Derived by automated computational analysis using gene prediction method: Protein Homology.	DNA polymerase III subunit epsilon	2014714	663	yes
ECDH10B_RS10170		Derived by automated computational analysis using gene prediction method: Protein Homology.	oligopeptidase B	2015373	2061	yes
ECDH10B_RS10175		Derived by automated computational analysis using gene prediction method: Protein Homology.	protein YebE	2017642	660	yes
ECDH10B_RS10180		Derived by automated computational analysis using gene prediction method: Protein Homology.	hypothetical protein	2018361	111	yes
ECDH10B_RS10185		secreted protein; unknown function; Derived by automated computational analysis using gene prediction method: Protein Homology.	hypothetical protein	2018628	357	yes
ECDH10B_RS10255		Derived by automated computational analysis using gene prediction method: Protein Homology.	Holliday junction DNA helicase RuvB	2032940	1011	yes
ECDH10B_RS10260		Derived by automated computational analysis using gene prediction method: Protein Homology.	Holliday junction ATP-dependent DNA helicase RuvA	2033959	612	yes
ECDH10B_RS10265		Derived by automated computational analysis using gene prediction method: Protein Homology.	DUF830 domain-containing protein	2034845	603	yes
ECDH10B_RS10280		Derived by automated computational analysis using gene prediction method: Protein Homology.	NUDIX pyrophosphatase	2036774	483	yes
ECDH10B_RS10285		Derived by automated computational analysis using gene prediction method: Protein Homology.	aspartate--tRNA ligase	2037344	1773	yes
ECDH10B_RS10290		Derived by automated computational analysis using gene prediction method: Protein Homology.	isochorismatase	2039426	567	yes
ECDH10B_RS10295		Derived by automated computational analysis using gene prediction method: Protein Homology.	hypothetical protein	2039989	819	yes
ECDH10B_RS10310		Derived by automated computational analysis using gene prediction method: Protein Homology.	tRNA 5-methoxyuridine(34)/uridine 5-oxyacetic acid(34) synthase CmoB	2042036	972	yes
ECDH10B_RS10315		catalyzes the reduction of trimethylamine-N-oxide to form trimethylamine; Derived by automated computational analysis using gene prediction method: Protein Homology.	Trimethylamine-N-oxide reductase 2	2043172	2430	yes
ECDH10B_RS10340		Derived by automated computational analysis using gene prediction method: Protein Homology.	hypothetical protein	2050566	489	yes
ECDH10B_RS10345		Derived by automated computational analysis using gene prediction method: Protein Homology.	flagellar biosynthesis protein FlhE	2051174	393	yes
ECDH10B_RS10350		Derived by automated computational analysis using gene prediction method: Protein Homology.	flagellar biosynthesis protein FlhA	2051566	2079	yes
ECDH10B_RS10355		Derived by automated computational analysis using gene prediction method: Protein Homology.	flagellar biosynthetic protein FlhB	2053637	1149	yes
ECDH10B_RS10360		Derived by automated computational analysis using gene prediction method: Protein Homology.	protein phosphatase CheZ	2054987	645	yes
ECDH10B_RS10365		chemotaxis regulator that, when phosphorylated, interacts with the flagellar motor causing the flagella to spin clockwise which causes the cell to tumble; Derived by automated computational analysis using gene prediction method: Protein Homology.	two-component system response regulator	2055642	390	yes
ECDH10B_RS10370		regulates chemotaxis by demethylation of methyl-accepting chemotaxis proteins; Derived by automated computational analysis using gene prediction method: Protein Homology.	chemotaxis response regulator protein-glutamate methylesterase	2056046	1050	yes
ECDH10B_RS10375		Derived by automated computational analysis using gene prediction method: Protein Homology.	chemotaxis protein methyltransferase	2057098	861	yes
ECDH10B_RS10380		mediates taxis toward dipeptides; Derived by automated computational analysis using gene prediction method: Protein Homology.	methyl-accepting chemotaxis protein IV	2057977	1602	yes
ECDH10B_RS10385		Derived by automated computational analysis using gene prediction method: Protein Homology.	methyl-accepting chemotaxis protein II	2059624	1662	yes
ECDH10B_RS10390		Derived by automated computational analysis using gene prediction method: Protein Homology.	chemotaxis protein CheW	2061430	504	yes
ECDH10B_RS10395		Derived by automated computational analysis using gene prediction method: Protein Homology.	chemotaxis protein CheA	2061954	1959	yes
ECDH10B_RS10400	motB	with MotA forms the ion channels that couple flagellar rotation to proton/sodium motive force across the membrane and forms the stator elements of the rotary flagellar machine; Derived by automated computational analysis using gene prediction method: Protein Homology.	motility protein B	2063923	927	yes
ECDH10B_RS10405		Derived by automated computational analysis using gene prediction method: Protein Homology.	motility protein A	2064846	888	yes
ECDH10B_RS10415		with FlhC is involved in the activation of class 2 flagellar genes and is involved in the regulation of a number of other genetic systems; Derived by automated computational analysis using gene prediction method: Protein Homology.	flagellar transcriptional activator FlhD	2066455	351	yes
ECDH10B_RS10425		ppGpp-dependent; membrane-associated, stress protein produced under conditions of nutrient deprivation, osmotic shock and oxidative stress; Derived by automated computational analysis using gene prediction method: Protein Homology.	universal stress protein C	2068784	429	yes
ECDH10B_RS10430		Derived by automated computational analysis using gene prediction method: Protein Homology.	trehalose-6-phosphate synthase	2069219	1425	yes
ECDH10B_RS10435		Derived by automated computational analysis using gene prediction method: Protein Homology.	trehalose-6-phosphate phosphatase	2070618	801	yes
ECDH10B_RS10450		with AraGH is involved in the transport of arabinose into the cell; Derived by automated computational analysis using gene prediction method: Protein Homology.	arabinose ABC transporter substrate-binding protein	2074170	990	yes
ECDH10B_RS10460		Derived by automated computational analysis using gene prediction method: Protein Homology.	hypothetical protein	2076538	252	yes
ECDH10B_RS10470		Derived by automated computational analysis using gene prediction method: Protein Homology.	lipoprotein, function unknown	2077253	324	yes
ECDH10B_RS10480		Derived by automated computational analysis using gene prediction method: Protein Homology.	DUF2492 domain-containing protein	2078282	240	yes
ECDH10B_RS10485		tyrosine specific permease; Derived by automated computational analysis using gene prediction method: Protein Homology.	tyrosine-specific transporter	2078712	1212	yes
ECDH10B_RS10510		Derived by automated computational analysis using gene prediction method: Protein Homology.	CDP-diacylglycerol--glycerol-3-phosphate 3-phosphatidyltransferase	2081300	549	yes
ECDH10B_RS10525		Derived by automated computational analysis using gene prediction method: Protein Homology.	hypothetical protein	2084686	177	yes
ECDH10B_RS10535		regulates genes involved in cell division; Derived by automated computational analysis using gene prediction method: Protein Homology.	regulatory protein SdiA	2085141	723	yes
ECDH10B_RS10540		Derived by automated computational analysis using gene prediction method: Protein Homology.	L-cystine ABC transporter ATP-binding protein YecC	2086093	753	yes
ECDH10B_RS10555		Derived by automated computational analysis using gene prediction method: Protein Homology.	cystine-binding periplasmic protein	2088616	801	yes
ECDH10B_RS10560		Derived by automated computational analysis using gene prediction method: Protein Homology.	regulator of sigma S factor FliZ	2089504	552	yes
ECDH10B_RS10570		structural flagella protein; individual Salmonella serotypes usually alternate between the production of 2 antigenic forms of flagella, termed phase 1 and phase 2, each specified by separate structural genes; Derived by automated computational analysis using gene prediction method: Protein Homology.	flagellin	2091141	1497	yes
ECDH10B_RS10575		Derived by automated computational analysis using gene prediction method: Protein Homology.	flagellar hook-associated protein 2	2092903	1407	yes
ECDH10B_RS10580		Derived by automated computational analysis using gene prediction method: Protein Homology.	flagellar protein FliS	2094334	411	yes
ECDH10B_RS10585		binds flagellar cap subunits (FliD) and seems to prevents their oligomerization prior to its translocation through the flagellum-specific type III export pathway; acts as a repressor of flagellar class 2 operons by preventing FlhD2C2 to bind the promoter and inhibiting the FlhD2C2-dependent transcription; member of the type III cytoplasmic chaperone family; Derived by automated computational anal…	flagellar protein FliT	2094744	366	yes
ECDH10B_RS10610		Derived by automated computational analysis using gene prediction method: Protein Homology.	DUF159 family protein	2098852	669	yes
ECDH10B_RS10615		Derived by automated computational analysis using gene prediction method: Protein Homology.	N-acetyltransferase	2099631	480	yes
ECDH10B_RS10630		Derived by automated computational analysis using gene prediction method: Protein Homology.	hypothetical protein	2101533	279	yes
ECDH10B_RS10640		Derived by automated computational analysis using gene prediction method: Protein Homology.	flagellar M-ring protein	2102260	1659	yes
ECDH10B_RS10645		Derived by automated computational analysis using gene prediction method: Protein Homology.	flagellar motor switch protein FliG	2103911	996	yes
ECDH10B_RS10650	fliH	binds to and inhibits the function of flagella specific ATPase FliI; Derived by automated computational analysis using gene prediction method: Protein Homology.	flagellar assembly protein FliH	2104899	687	yes
ECDH10B_RS10655	fliI	involved in type III protein export during flagellum assembly; Derived by automated computational analysis using gene prediction method: Protein Homology.	flagellum-specific ATP synthase FliI	2105585	1374	yes
ECDH10B_RS10660	fliJ	rod/hook and filament chaperone; Derived by automated computational analysis using gene prediction method: Protein Homology.	flagellar protein FliJ	2106977	444	yes
ECDH10B_RS10665		Derived by automated computational analysis using gene prediction method: Protein Homology.	flagellar hook-length control protein	2107417	1128	yes
ECDH10B_RS10670	fliL	interacts with cytoplasmic MS ring of the basal body and may act to stabilize the MotAB complexes which surround the MS ring; Derived by automated computational analysis using gene prediction method: Protein Homology.	flagellar basal body-associated protein FliL	2108649	465	yes
ECDH10B_RS10675		Derived by automated computational analysis using gene prediction method: Protein Homology.	flagellar motor switch protein FliM	2109118	1005	yes
ECDH10B_RS10680		Derived by automated computational analysis using gene prediction method: Protein Homology.	flagellar motor switch protein FliN	2110119	414	yes
ECDH10B_RS10685		Derived by automated computational analysis using gene prediction method: Protein Homology.	flagellar protein FliO	2110535	366	yes
ECDH10B_RS10690		Derived by automated computational analysis using gene prediction method: Protein Homology.	flagellar biosynthetic protein FliP	2110900	738	yes
ECDH10B_RS10695	fliQ	with proteins FliP and FliR forms the core of the central channel in the flagella export apparatus; Derived by automated computational analysis using gene prediction method: Protein Homology.	flagellar biosynthetic protein FliQ	2111647	270	yes
ECDH10B_RS10700		Derived by automated computational analysis using gene prediction method: Protein Homology.	flagellar biosynthesis protein FliR	2111924	786	yes
ECDH10B_RS10705	rcsA	with RcsB is a positive regulator of capsular polysaccharide synthesis genes; Derived by automated computational analysis using gene prediction method: Protein Homology.	helix-turn-helix transcriptional regulator	2112999	624	yes
ECDH10B_RS10720		Derived by automated computational analysis using gene prediction method: Protein Homology.	mannosyl-3-phosphoglycerate phosphatase	2114542	816	yes
ECDH10B_RS10725		Derived by automated computational analysis using gene prediction method: Protein Homology.	diguanylate cyclase	2115354	1677	yes
ECDH10B_RS10730		Derived by automated computational analysis using gene prediction method: Protein Homology.	hypothetical protein	2117219	183	yes
ECDH10B_RS10735		Derived by automated computational analysis using gene prediction method: Protein Homology.	hypothetical protein	2117480	918	yes
ECDH10B_RS10740		Derived by automated computational analysis using gene prediction method: Protein Homology.	amino acid exporter for phenylalanine, threonine	2118570	921	yes
ECDH10B_RS10745		DNA mismatch endonuclease; recognizes and repairs T:G mismatches; Derived by automated computational analysis using gene prediction method: Protein Homology.	very short patch repair endonuclease	2119479	471	yes
ECDH10B_RS10755		Derived by automated computational analysis using gene prediction method: Protein Homology.	phosphohydrolase	2121415	696	yes
ECDH10B_RS10760		Derived by automated computational analysis using gene prediction method: Protein Homology.	hypothetical protein	2122150	303	yes
ECDH10B_RS10775		Derived by automated computational analysis using gene prediction method: Protein Homology.	hypothetical protein	2124275	204	yes
ECDH10B_RS10780		Hsp31 stabilizes early unfolding protein intermediates under severe heat stress; Derived by automated computational analysis using gene prediction method: Protein Homology.	Molecular chaperone Hsp31 and glyoxalase 3	2124866	852	yes
ECDH10B_RS10785		Derived by automated computational analysis using gene prediction method: Protein Homology.	two-component sensor histidine kinase	2125825	1359	yes
ECDH10B_RS10790		induced by CusR in the presence of copper; YedW induces the expression of the upstream gene yedV (encoding a sensor kinase) as well as yedW; yedVW is one of four copper regulons found in E. coli; part of the copper homeostasis mechanism; confers resistance to copper and several drugs when induced; Derived by automated computational analysis using gene prediction method: Protein Homology.	DNA-binding response regulator	2127183	672	yes
ECDH10B_RS10795		Derived by automated computational analysis using gene prediction method: Protein Homology.	5-hydroxyisourate hydrolase	2127987	414	yes
ECDH10B_RS10800		Derived by automated computational analysis using gene prediction method: Protein Homology.	mononuclear molybdenum enzyme YedY	2128509	1005	yes
ECDH10B_RS10805		Derived by automated computational analysis using gene prediction method: Protein Homology.	sulfoxide reductase heme-binding subunit YedZ	2129514	636	yes
ECDH10B_RS10810		Derived by automated computational analysis using gene prediction method: Protein Homology.	metal-binding protein ZinT	2130406	651	yes
ECDH10B_RS10815		Derived by automated computational analysis using gene prediction method: Protein Homology.	cytochrome b561 homolog 1	2131399	531	yes
ECDH10B_RS10820		Derived by automated computational analysis using gene prediction method: Protein Homology.	hypothetical protein	2131952	243	yes
ECDH10B_RS10830		Mlc anti-repressor; regulates ptsG by binding and inactivating Mlc; Derived by automated computational analysis using gene prediction method: Protein Homology.	protein MtfA	2132682	798	yes
ECDH10B_RS10840		Derived by automated computational analysis using gene prediction method: Protein Homology.	inverse autotransporter adhesin-like protein YeeJ	2133942	7104	yes
ECDH10B_RS10850		Derived by automated computational analysis using gene prediction method: Protein Homology.	shikimate transporter	2142674	1317	yes
ECDH10B_RS10860		Derived by automated computational analysis using gene prediction method: Protein Homology.	transcriptional regulator	2145889	717	yes
ECDH10B_RS10870		Derived by automated computational analysis using gene prediction method: Protein Homology.	MATE family multidrug exporter	2147234	1455	yes
ECDH10B_RS10880	cbl	LysR-type transcriptional regulator similar to CysB; contains helix-turn-helix (HTH) motif; in Escherichia coli this protein regulates two operons consisting of ABC transporters that are part of the cys regulon; regulated by CysB; DNA-binding transcriptional activator for the ssuEADCB and tauABCD operons; Derived by automated computational analysis using gene prediction method: Protein Homology.	transcriptional regulator	2148995	951	yes
ECDH10B_RS10885		Transcriptional activator for the hut, put and ure operons and repressor for the gdh and gltB operons in response to nitrogen limitation; Derived by automated computational analysis using gene prediction method: Protein Homology.	nitrogen assimilation regulatory protein nac	2150047	918	yes
ECDH10B_RS10895		Derived by automated computational analysis using gene prediction method: Protein Homology.	transpeptidase	2151422	933	yes
ECDH10B_RS10900		Derived by automated computational analysis using gene prediction method: Protein Homology.	nicotinate-nucleotide--dimethylbenzimidazole phosphoribosyltransferase	2152419	1080	yes
ECDH10B_RS10905	cobS	catalyzes the formation of adenosylcobalamin from Ado-cobinamide-GDP and alpha-ribazole; Derived by automated computational analysis using gene prediction method: Protein Homology.	adenosylcobinamide-GDP ribazoletransferase	2153510	744	yes
ECDH10B_RS10910		Derived by automated computational analysis using gene prediction method: Protein Homology.	adenosylcobinamide kinase/adenosylcobinamide phosphate guanyltransferase	2154250	546	yes
ECDH10B_RS10925		Derived by automated computational analysis using gene prediction method: Protein Homology.	hypothetical protein	2156459	165	yes
ECDH10B_RS10940		Derived by automated computational analysis using gene prediction method: Protein Homology.	TonB-dependent receptor	2159275	261	yes
ECDH10B_RS10945		Derived by automated computational analysis using gene prediction method: Protein Homology.	hypothetical protein	2159532	711	yes
ECDH10B_RS10950		Derived by automated computational analysis using gene prediction method: Protein Homology.	antigen 43	2160570	3120	yes
ECDH10B_RS10960		Derived by automated computational analysis using gene prediction method: Protein Homology.	UPF0758 protein YeeS	2165339	447	yes
ECDH10B_RS10965		Derived by automated computational analysis using gene prediction method: Protein Homology.	hypothetical protein	2165848	222	yes
ECDH10B_RS10970		Derived by automated computational analysis using gene prediction method: Protein Homology.	cytoskeleton bundling-enhancing protein CbeA	2166143	369	yes
ECDH10B_RS10975		Derived by automated computational analysis using gene prediction method: Protein Homology.	toxin CbtA	2166600	375	yes
ECDH10B_RS10980		Derived by automated computational analysis using gene prediction method: Protein Homology.	hypothetical protein	2166971	195	yes
ECDH10B_RS10985		Derived by automated computational analysis using gene prediction method: Protein Homology.	hypothetical protein	2167178	114	yes
ECDH10B_RS10990		Derived by automated computational analysis using gene prediction method: Protein Homology.	hypothetical protein	2167780	183	yes
ECDH10B_RS11000		Derived by automated computational analysis using gene prediction method: Protein Homology.	FUSC family protein	2168564	1059	yes
ECDH10B_RS11005		Derived by automated computational analysis using gene prediction method: Protein Homology.	DNA gyrase inhibitor	2169820	474	yes
ECDH10B_RS11010		removes C-terminal D-alanyl residues from sugar-peptide cell wall precursors; penicillin-binding protein 6B; one of four, DD-carboxypeptidase low-molecular weight penicillin-binding proteins that remove terminal D-alanine from pentapeptide side chains; Derived by automated computational analysis using gene prediction method: Protein Homology.	D-alanyl-D-alanine carboxypeptidase	2170412	1167	yes
ECDH10B_RS11015		Derived by automated computational analysis using gene prediction method: Protein Homology.	exodeoxyribonuclease I	2171790	1425	yes
ECDH10B_RS11020		Derived by automated computational analysis using gene prediction method: Protein Homology.	sulfurtransferase TusA	2173257	228	yes
ECDH10B_RS11025		Derived by automated computational analysis using gene prediction method: Protein Homology.	hypothetical protein	2173498	1059	yes
ECDH10B_RS11035		Derived by automated computational analysis using gene prediction method: Protein Homology.	LysR family transcriptional regulator	2176360	930	yes
ECDH10B_RS11045		Derived by automated computational analysis using gene prediction method: Protein Homology.	toxin YoeB	2178242	255	yes
ECDH10B_RS11050		Antitoxin that counteracts the effect of the YoeB toxin; Derived by automated computational analysis using gene prediction method: Protein Homology.	antitoxin YefM	2178493	252	yes
ECDH10B_RS11060		Derived by automated computational analysis using gene prediction method: Protein Homology.	histidinol dehydrogenase	2180128	1305	yes
ECDH10B_RS11070		catalyzes the formation of 3-(imidazol-4-yl)-2-oxopropyl phosphate from D-ethythro-1-(imidazol-4-yl)glycerol 3-phosphate and histidinol from histidinol phosphate; Derived by automated computational analysis using gene prediction method: Protein Homology.	bifunctional imidazole glycerol-phosphate dehydratase/histidinol phosphatase	2182499	1068	yes
ECDH10B_RS11075		Derived by automated computational analysis using gene prediction method: Protein Homology.	imidazole glycerol phosphate synthase subunit HisH	2183566	591	yes
ECDH10B_RS11080		Derived by automated computational analysis using gene prediction method: Protein Homology.	1-(5-phosphoribosyl)-5-((5- phosphoribosylamino)methylideneamino)imidazole-4- carboxamide isomerase	2184156	738	yes
ECDH10B_RS11085		Derived by automated computational analysis using gene prediction method: Protein Homology.	imidazole glycerol phosphate synthase cyclase subunit	2184875	777	yes
ECDH10B_RS11090		catalyzes the formation of 1-(5-phosphoribosyl)-AMP from 1-(5-phosphoribosyl)-ATP and the subsequent formation of 1-(5-phosphoribosyl)-5-((5- phosphoribosylamino)methylideneamino)imidazole-4- carboxamide from 1-(5-phosphoribosyl)-AMP in histidine biosynthesis; Derived by automated computational analysis using gene prediction method: Protein Homology.	bifunctional phosphoribosyl-AMP cyclohydrolase/phosphoribosyl-ATP pyrophosphatase	2185645	612	yes
ECDH10B_RS11095		Derived by automated computational analysis using gene prediction method: Protein Homology.	chain length determinant protein	2186352	981	yes
ECDH10B_RS11100		Derived by automated computational analysis using gene prediction method: Protein Homology.	UDP-glucose 6-dehydrogenase	2187478	1167	yes
ECDH10B_RS11105		catalyzes the formation of D-ribulose 5-phosphate from 6-phospho-D-gluconate; Derived by automated computational analysis using gene prediction method: Protein Homology.	phosphogluconate dehydrogenase (NADP(+)-dependent, decarboxylating)	2188893	1407	yes
ECDH10B_RS11120		Derived by automated computational analysis using gene prediction method: Protein Homology.	LPS biosynthesis protein	2192422	1119	yes
ECDH10B_RS11125		WbbJ; catalyzes the transfer of the O-acetyl moiety to the O antigen; part of the lipopolysaccharide biosynthetic pathway; Derived by automated computational analysis using gene prediction method: Protein Homology.	LPS biosynthesis protein	2193525	591	yes
ECDH10B_RS11130		Derived by automated computational analysis using gene prediction method: Protein Homology.	beta-1,6-galactofuranosyltransferase WbbI	2194096	993	yes
ECDH10B_RS11135		Derived by automated computational analysis using gene prediction method: Protein Homology.	O-antigen polymerase	2195091	1167	yes
ECDH10B_RS11140		Derived by automated computational analysis using gene prediction method: Protein Homology.	UDP-galactopyranose mutase	2196257	1104	yes
ECDH10B_RS11145		Derived by automated computational analysis using gene prediction method: Protein Homology.	O-unit flippase Wzx	2197368	1248	yes
ECDH10B_RS11150		Derived by automated computational analysis using gene prediction method: Protein Homology.	dTDP-4-dehydrorhamnose 3,5-epimerase	2198612	558	yes
ECDH10B_RS11155		Derived by automated computational analysis using gene prediction method: Protein Homology.	glucose-1-phosphate thymidylyltransferase	2199169	882	yes
ECDH10B_RS11160		Derived by automated computational analysis using gene prediction method: Protein Homology.	NAD(P)-dependent oxidoreductase	2200108	900	yes
ECDH10B_RS11165		Derived by automated computational analysis using gene prediction method: Protein Homology.	dTDP-glucose 4,6-dehydratase	2201007	1086	yes
ECDH10B_RS11170		Derived by automated computational analysis using gene prediction method: Protein Homology.	UTP--glucose-1-phosphate uridylyltransferase	2202465	894	yes
ECDH10B_RS11175		Derived by automated computational analysis using gene prediction method: Protein Homology.	colanic acid biosynthesis protein WcaM	2203533	1395	yes
ECDH10B_RS11180		Derived by automated computational analysis using gene prediction method: Protein Homology.	colanic acid biosynthesis glycosyltransferase WcaL	2204938	1221	yes
ECDH10B_RS11185		Derived by automated computational analysis using gene prediction method: Protein Homology.	colanic acid biosynthesis pyruvyl transferase WcaK	2206155	1281	yes
ECDH10B_RS11190		Derived by automated computational analysis using gene prediction method: Protein Homology.	lipopolysaccharide biosynthesis protein	2207711	1479	yes
ECDH10B_RS11195		Derived by automated computational analysis using gene prediction method: Protein Homology.	UDP-glucose--undecaprenyl-phosphate glucose-1-phosphate transferase	2209191	1395	yes
ECDH10B_RS11200		capsular polysaccharide biosynthesis protein; catalyzes the formation of D-mannose 6-phosphate from alpha-D-mannose 1-phosphate; Derived by automated computational analysis using gene prediction method: Protein Homology.	phosphomannomutase	2210640	1371	yes
ECDH10B_RS11205		Derived by automated computational analysis using gene prediction method: Protein Homology.	mannose-1-phosphate guanylyltransferase	2212115	1437	yes
ECDH10B_RS11210		Derived by automated computational analysis using gene prediction method: Protein Homology.	colanic acid biosynthesis glycosyltransferase WcaI	2213554	1224	yes
ECDH10B_RS11215		catalyzes the formation of GDP and D-mannose from GDP-D-mannose; also hydrolyzes GDP-glucose; Derived by automated computational analysis using gene prediction method: Protein Homology.	GDP-mannose mannosyl hydrolase	2214774	480	yes
ECDH10B_RS11220		bifunctional GDP-4-dehydro-6-deoxy-D-mannose epimerase/ GDP-4-dehydro-6-L-deoxygalactose reductase;catalyzes the formation of GDP-fucose from GDP-4-dehydro-6-deoxy-D-mannose; Derived by automated computational analysis using gene prediction method: Protein Homology.	GDP-fucose synthetase	2215256	966	yes
ECDH10B_RS11225		Derived by automated computational analysis using gene prediction method: Protein Homology.	GDP-mannose 4,6-dehydratase	2216224	1122	yes
ECDH10B_RS11230		Derived by automated computational analysis using gene prediction method: Protein Homology.	colanic acid biosynthesis acetyltransferase WcaF	2217371	549	yes
ECDH10B_RS11235		Derived by automated computational analysis using gene prediction method: Protein Homology.	colanic acid biosynthesis glycosyltransferase WcaE	2217935	747	yes
ECDH10B_RS11240		Derived by automated computational analysis using gene prediction method: Protein Homology.	putative colanic acid polymerase WcaD	2218692	1218	yes
ECDH10B_RS11245		Derived by automated computational analysis using gene prediction method: Protein Homology.	colanic acid biosynthesis glycosyltransferase WcaC	2219884	1218	yes
ECDH10B_RS11250		Derived by automated computational analysis using gene prediction method: Protein Homology.	serine acetyltransferase	2221098	489	yes
ECDH10B_RS11255		Derived by automated computational analysis using gene prediction method: Protein Homology.	colanic acid biosynthesis glycosyltransferase WcaA	2221589	840	yes
ECDH10B_RS11260		Derived by automated computational analysis using gene prediction method: Protein Homology.	tyrosine-protein kinase wzc	2222521	2163	yes
ECDH10B_RS11265		Wzb shows phosphatase activity towards the autophosphorylated Wzc protein, which induces colanic acid biosynthesis; catalyzes the phosphorylation of UDP-glucose dehydrogenase, an enzyme involved in colanic acid biosynthesis; Derived by automated computational analysis using gene prediction method: Protein Homology.	protein-tyrosine-phosphatase	2224686	444	yes
ECDH10B_RS11270		required for the translocation of capsular polysaccharide through the outer membrane; Derived by automated computational analysis using gene prediction method: Protein Homology.	lipoprotein	2225135	1140	yes
ECDH10B_RS11280		Derived by automated computational analysis using gene prediction method: Protein Homology.	protein AsmA	2228790	1854	yes
ECDH10B_RS11295		Derived by automated computational analysis using gene prediction method: Protein Homology.	diguanylate cyclase	2232297	3318	yes
ECDH10B_RS11300		Derived by automated computational analysis using gene prediction method: Protein Homology.	3-methyladenine DNA glycosylase 2	2235723	849	yes
ECDH10B_RS11305		Derived by automated computational analysis using gene prediction method: Protein Homology.	hypothetical protein	2236585	108	yes
ECDH10B_RS11315		Derived by automated computational analysis using gene prediction method: Protein Homology.	protein kinase-related non-specific DNA-binding protein	2238070	1947	yes
ECDH10B_RS11320		Derived by automated computational analysis using gene prediction method: Protein Homology.	hypothetical protein	2240216	462	yes
ECDH10B_RS11325		Derived by automated computational analysis using gene prediction method: Protein Homology.	hypothetical protein	2240742	681	yes
ECDH10B_RS11335		Derived by automated computational analysis using gene prediction method: Protein Homology.	multidrug resistance protein MdtA	2243047	1248	yes
ECDH10B_RS11340		Derived by automated computational analysis using gene prediction method: Protein Homology.	multidrug resistance protein MdtB	2244294	3123	yes
ECDH10B_RS11345		Derived by automated computational analysis using gene prediction method: Protein Homology.	multidrug resistance protein MdtC	2247417	3078	yes
ECDH10B_RS11355		Derived by automated computational analysis using gene prediction method: Protein Homology.	two-component sensor histidine kinase	2251907	1404	yes
ECDH10B_RS11360		Derived by automated computational analysis using gene prediction method: Protein Homology.	DNA-binding response regulator	2253307	723	yes
ECDH10B_RS11365		Derived by automated computational analysis using gene prediction method: Protein Homology.	hypothetical protein	2254220	333	yes
ECDH10B_RS11380		Derived by automated computational analysis using gene prediction method: Protein Homology.	hypothetical protein	2256766	267	yes
ECDH10B_RS11385		Derived by automated computational analysis using gene prediction method: Protein Homology.	hypothetical protein	2257020	333	yes
ECDH10B_RS11390		Derived by automated computational analysis using gene prediction method: Protein Homology.	phosphatidylglycerol kinase metal-dependent	2257743	900	yes
ECDH10B_RS11395		Derived by automated computational analysis using gene prediction method: Protein Homology.	DeoR family transcriptional regulator	2258724	447	yes
ECDH10B_RS11415		Zn-dependent; NAD(P)-binding; catalyzes the formation of tagatose-6-phosphate from galactitol-1-phosphate; Derived by automated computational analysis using gene prediction method: Protein Homology.	galactitol-1-phosphate 5-dehydrogenase	2260864	1041	yes
ECDH10B_RS11420		Derived by automated computational analysis using gene prediction method: Protein Homology.	galactitol permease IIC component	2261952	1356	yes
ECDH10B_RS11425		phosphoenolpyruvate-dependent sugar phosphotransferase system; catalyzes the phosphorylation of incoming sugar substrates concomitant with their translocation across the cell membrane; IIB is phosphorylated by IIA and then transfers the phosphoryl group to the sugar; IIC forms the translocation channel; Derived by automated computational analysis using gene prediction method: Protein Homology.	galactitol-specific phosphotransferase enzyme IIB component	2263311	285	yes
ECDH10B_RS11430		phosphoenolpyruvate-dependent sugar phosphotransferase system; catalyzes the phosphorylation of incoming sugar substrates concomitant with their translocation across the cell membrane; IIB is phosphorylated by IIA and then transfers the phosphoryl group to the sugar; IIC forms the translocation channel; Derived by automated computational analysis using gene prediction method: Protein Homology.	galactitol-specific phosphotransferase enzyme IIA component	2263626	453	yes
ECDH10B_RS11440		Derived by automated computational analysis using gene prediction method: Protein Homology.	tagatose-1,6-bisphosphate aldolase	2265379	855	yes
ECDH10B_RS11450		Derived by automated computational analysis using gene prediction method: Protein Homology.	MFS transporter	2267850	1278	yes
ECDH10B_RS11460		Derived by automated computational analysis using gene prediction method: Protein Homology.	kinase	2270125	966	yes
ECDH10B_RS11465		Derived by automated computational analysis using gene prediction method: Protein Homology.	transcriptional regulator	2271064	747	yes
ECDH10B_RS11470		Derived by automated computational analysis using gene prediction method: Protein Homology.	family 25 glycosyl hydrolase	2271862	819	yes
ECDH10B_RS11475		Derived by automated computational analysis using gene prediction method: Protein Homology.	hydroxymethylpyrimidine/phosphomethylpyrimidine kinase	2272745	801	yes
ECDH10B_RS11480		Derived by automated computational analysis using gene prediction method: Protein Homology.	hydroxyethylthiazole kinase	2273542	789	yes
ECDH10B_RS11490		membrane protein conferring nickel and cobalt resistance; Derived by automated computational analysis using gene prediction method: Protein Homology.	nickel/cobalt efflux protein RcnA	2274946	825	yes
ECDH10B_RS11500		Derived by automated computational analysis using gene prediction method: Protein Homology.	fimbrial protein	2276409	1035	yes
ECDH10B_RS11505		Derived by automated computational analysis using gene prediction method: Protein Homology.	outer membrane usher protein YehB	2277459	2481	yes
ECDH10B_RS11510		Derived by automated computational analysis using gene prediction method: Protein Homology.	fimbrial assembly chaperone protein StcB	2279955	675	yes
ECDH10B_RS11515		Derived by automated computational analysis using gene prediction method: Protein Homology.	fimbrial-like adhesin protein	2280709	543	yes
ECDH10B_RS11525		Derived by automated computational analysis using gene prediction method: Protein Homology.	DUF2574 domain-containing protein	2281544	282	yes
ECDH10B_RS11530		Derived by automated computational analysis using gene prediction method: Protein Homology.	protein mrp	2282088	1110	yes
ECDH10B_RS11540		Derived by automated computational analysis using gene prediction method: GeneMarkS+.	molybdenum metabolism regulator	2285503	825	yes
ECDH10B_RS11550		Derived by automated computational analysis using gene prediction method: Protein Homology.	DUF4132 domain-containing protein	2289308	3633	yes
ECDH10B_RS11555		Derived by automated computational analysis using gene prediction method: Protein Homology.	hypothetical protein	2293001	318	yes
ECDH10B_RS11560		Derived by automated computational analysis using gene prediction method: Protein Homology.	hexameric AAA+ MoxR family ATPase	2293625	1089	yes
ECDH10B_RS11565		Derived by automated computational analysis using gene prediction method: Protein Homology.	hypothetical protein	2294724	2280	yes
ECDH10B_RS11570		Derived by automated computational analysis using gene prediction method: Protein Homology.	VMA domain YehL ATPase stimulator	2296996	1137	yes
ECDH10B_RS11575		Derived by automated computational analysis using gene prediction method: Protein Homology.	hypothetical protein	2298129	1845	yes
ECDH10B_RS11580		Derived by automated computational analysis using gene prediction method: Protein Homology.	DUF1307 domain-containing protein	2300254	462	yes
ECDH10B_RS11600		Derived by automated computational analysis using gene prediction method: Protein Homology.	transcriptional regulator	2303895	732	yes
ECDH10B_RS11605		Derived by automated computational analysis using gene prediction method: Protein Homology.	membrane protein	2304686	108	yes
ECDH10B_RS11610		Derived by automated computational analysis using gene prediction method: Protein Homology.	ABC transporter permease	2304774	732	yes
ECDH10B_RS11615		Derived by automated computational analysis using gene prediction method: Protein Homology.	ABC transporter ATPase	2305510	927	yes
ECDH10B_RS11620		Derived by automated computational analysis using gene prediction method: Protein Homology.	ABC transporter permease	2306429	1158	yes
ECDH10B_RS11625		Derived by automated computational analysis using gene prediction method: Protein Homology.	ABC transporter substrate-binding protein	2307593	918	yes
ECDH10B_RS11650		Derived by automated computational analysis using gene prediction method: Protein Homology.	DedA family protein	2314830	579	yes
ECDH10B_RS11655		Derived by automated computational analysis using gene prediction method: Protein Homology.	oxidoreductase	2315538	762	yes
ECDH10B_RS11690		involved in vancomycin sensitivity and other barrier functions of the cell envelope; Derived by automated computational analysis using gene prediction method: Protein Homology.	protein SanA	2321907	720	yes
ECDH10B_RS11695		Derived by automated computational analysis using gene prediction method: Protein Homology.	DUF2542 domain-containing protein	2322629	240	yes
ECDH10B_RS11700		Derived by automated computational analysis using gene prediction method: Protein Homology.	NAD-dependent dihydropyrimidine dehydrogenase subunit PreT	2323062	1239	yes
ECDH10B_RS11705		Derived by automated computational analysis using gene prediction method: Protein Homology.	dihydropyrimidine dehydrogenase subunit B	2324294	1236	yes
ECDH10B_RS11730		Derived by automated computational analysis using gene prediction method: Protein Homology.	hypothetical protein	2330668	204	yes
ECDH10B_RS11735		Derived by automated computational analysis using gene prediction method: Protein Homology.	hypothetical protein	2330820	1158	yes
ECDH10B_RS11745		Derived by automated computational analysis using gene prediction method: Protein Homology.	hypothetical protein	2332816	177	yes
ECDH10B_RS11750		Derived by automated computational analysis using gene prediction method: Protein Homology.	S-formylglutathione hydrolase YeiG	2332920	837	yes
ECDH10B_RS11755		Cir; FeuA; CirA; receptor protein for siderophores (colicin IA, IB and V) and microcins (E492, H47, and M); TonB-dependent; able to transport monomers, dimer, and linear trimers of 2,3-dihydorxybenzoylserine; outer membrane protein; Derived by automated computational analysis using gene prediction method: Protein Homology.	colicin I receptor	2333788	1992	yes
ECDH10B_RS11760		Derived by automated computational analysis using gene prediction method: Protein Homology.	lysine-specific permease	2336073	1470	yes
ECDH10B_RS11780		Derived by automated computational analysis using gene prediction method: Protein Homology.	kinase	2340710	1089	yes
ECDH10B_RS11785		Derived by automated computational analysis using gene prediction method: Protein Homology.	nucleoside permease NupX	2341905	1251	yes
ECDH10B_RS11795		Derived by automated computational analysis using gene prediction method: Protein Homology.	transcriptional regulator YeiL	2344326	699	yes
ECDH10B_RS11800		Derived by automated computational analysis using gene prediction method: Protein Homology.	nucleoside transporter	2345095	1251	yes
ECDH10B_RS11805		Derived by automated computational analysis using gene prediction method: Protein Homology.	pseudouridine-5'-phosphate glycosidase	2346439	939	yes
ECDH10B_RS11810		Derived by automated computational analysis using gene prediction method: Protein Homology.	pseudouridine kinase	2347365	942	yes
ECDH10B_RS11815		Derived by automated computational analysis using gene prediction method: Protein Homology.	PTS fructose transporter subunit EIIBC	2348729	1692	yes
ECDH10B_RS11845		Derived by automated computational analysis using gene prediction method: Protein Homology.	NAD-dependent D-mannonate oxidoreductase	2355254	1467	yes
ECDH10B_RS11855		Derived by automated computational analysis using gene prediction method: Protein Homology.	lipid A 1-diphosphate synthase	2357863	714	yes
ECDH10B_RS11865		involved in resistance to the phages N4 and lambda; Derived by automated computational analysis using gene prediction method: Protein Homology.	protein Rtn	2359735	1557	yes
ECDH10B_RS11875		with YejAEF is involved in resistance to microcin C; Derived by automated computational analysis using gene prediction method: Protein Homology.	ABC transporter permease	2363188	1095	yes
ECDH10B_RS11880		part of the microcin C transport system; Derived by automated computational analysis using gene prediction method: Protein Homology.	ABC transporter permease	2364282	1026	yes
ECDH10B_RS11885		Derived by automated computational analysis using gene prediction method: Protein Homology.	ABC transporter ATP-binding protein	2365309	1590	yes
ECDH10B_RS11895		Derived by automated computational analysis using gene prediction method: Protein Homology.	Bcr/CflA family drug resistance efflux transporter	2367579	1191	yes
ECDH10B_RS11935		Derived by automated computational analysis using gene prediction method: Protein Homology.	outer membrane autotransporter barrel domain-containing protein	2375399	2511	yes
ECDH10B_RS11945		Derived by automated computational analysis using gene prediction method: Protein Homology.	hypothetical protein	2379220	258	yes
ECDH10B_RS11965		cytochrome c-type biogenesis protein; required for the transfer of heme to apocytochrome c; Derived by automated computational analysis using gene prediction method: Protein Homology.	cytochrome c-type biogenesis protein CcmF	2381970	1944	yes
ECDH10B_RS12010		Derived by automated computational analysis using gene prediction method: Protein Homology.	ferredoxin-type protein NapG	2388574	696	yes
ECDH10B_RS12015		Derived by automated computational analysis using gene prediction method: Protein Homology.	nitrate reductase catalytic subunit	2389276	2487	yes
ECDH10B_RS12020		Derived by automated computational analysis using gene prediction method: Protein Homology.	protein NapD	2391759	264	yes
ECDH10B_RS12030		Derived by automated computational analysis using gene prediction method: Protein Homology.	hypothetical protein	2392615	165	yes
ECDH10B_RS12040		Derived by automated computational analysis using gene prediction method: Protein Homology.	malate:quinone oxidoreductase	2394117	1647	yes
ECDH10B_RS12050		Derived by automated computational analysis using gene prediction method: Protein Homology.	alpha-ketoglutarate-dependent dioxygenase AlkB	2397700	651	yes
ECDH10B_RS12055		Derived by automated computational analysis using gene prediction method: Protein Homology.	bifunctional transcriptional activator/DNA repair enzyme Ada	2398350	1065	yes
ECDH10B_RS12065		Derived by automated computational analysis using gene prediction method: Protein Homology.	phosphoporin PhoE	2400655	1104	yes
ECDH10B_RS12075		Derived by automated computational analysis using gene prediction method: Protein Homology.	hypothetical protein	2402150	126	yes
ECDH10B_RS12090		Derived by automated computational analysis using gene prediction method: Protein Homology.	hybrid sensor histidine kinase/response regulator	2406036	2850	yes
ECDH10B_RS12095		with AtoC is a member of a two-component regulatory system involved in the transcriptional regulation of the ato genes for acetoacetate metabolism; Derived by automated computational analysis using gene prediction method: Protein Homology.	two-component system sensor histidine kinase AtoS	2409052	1827	yes
ECDH10B_RS12100		DNA-binding response regulator in two-component regulatory system with ZraS; response regulator/sigma54 interaction protein; Derived by automated computational analysis using gene prediction method: Protein Homology.	acetoacetate metabolism regulatory protein AtoC	2410875	1386	yes
ECDH10B_RS12105		Derived by automated computational analysis using gene prediction method: Protein Homology.	acetate CoA-transferase subunit alpha	2412456	663	yes
ECDH10B_RS12110		Derived by automated computational analysis using gene prediction method: Protein Homology.	acetate CoA-transferase subunit beta	2413118	651	yes
ECDH10B_RS12115		Derived by automated computational analysis using gene prediction method: Protein Homology.	short-chain fatty acids transporter	2413765	1323	yes
ECDH10B_RS12120		Catalyzes the synthesis of acetoacetyl coenzyme A from two molecules of acetyl coenzyme A. It can also act as a thiolase, catalyzing the reverse reaction and generating two-carbon units from the four-carbon product of fatty acid oxidation; Derived by automated computational analysis using gene prediction method: Protein Homology.	acetyl-CoA acetyltransferase	2415118	1185	yes
ECDH10B_RS12125		Derived by automated computational analysis using gene prediction method: Protein Homology.	hypothetical protein	2416376	777	yes
ECDH10B_RS12130		Derived by automated computational analysis using gene prediction method: Protein Homology.	host defense protein	2417157	1650	yes
ECDH10B_RS12135		Derived by automated computational analysis using gene prediction method: GeneMarkS+.	hypothetical protein	2418807	486	yes
ECDH10B_RS12140		Derived by automated computational analysis using gene prediction method: Protein Homology.	membrane protein	2419308	4014	yes
ECDH10B_RS12150		Derived by automated computational analysis using gene prediction method: Protein Homology.	DUF2138 domain-containing protein	2423965	1689	yes
ECDH10B_RS12165		Derived by automated computational analysis using gene prediction method: Protein Homology.	adhesin	2429426	3753	yes
ECDH10B_RS12180		B2 or R2 protein; type 1a enzyme; catalyzes the rate-limiting step in dNTP synthesis; converts nucleotides to deoxynucleotides; forms a homodimer and then a multimeric complex with NrdA; Derived by automated computational analysis using gene prediction method: Protein Homology.	ribonucleoside-diphosphate reductase 1 subunit beta	2436393	1131	yes
ECDH10B_RS12185		plays a role in maintenance and possibly the biosynthesis of diferric-tyrosyl radical cofactor, essential for nucleotide reduction catalyzed by ribonucleotide reductases; Derived by automated computational analysis using gene prediction method: Protein Homology.	ferredoxin involved with ribonucleotide reductase diferric-tyrosyl radical (Y*) cofactor maintenance	2437523	255	yes
ECDH10B_RS12190		Derived by automated computational analysis using gene prediction method: Protein Homology.	protein InaA	2437831	651	yes
ECDH10B_RS12195		Derived by automated computational analysis using gene prediction method: Protein Homology.	hypothetical protein	2438696	207	yes
ECDH10B_RS12200		Derived by automated computational analysis using gene prediction method: Protein Homology.	glycerophosphoryl diester phosphodiesterase	2438944	1077	yes
ECDH10B_RS12210		Derived by automated computational analysis using gene prediction method: Protein Homology.	anaerobic glycerol-3-phosphate dehydrogenase subunit A	2441656	1629	yes
ECDH10B_RS12215		Derived by automated computational analysis using gene prediction method: Protein Homology.	anaerobic glycerol-3-phosphate dehydrogenase subunit B	2443274	1260	yes
ECDH10B_RS12220		Derived by automated computational analysis using gene prediction method: Protein Homology.	anaerobic glycerol-3-phosphate dehydrogenase subunit C	2444530	1191	yes
ECDH10B_RS12225		Derived by automated computational analysis using gene prediction method: Protein Homology.	transposase	2445913	900	yes
ECDH10B_RS12230		Derived by automated computational analysis using gene prediction method: GeneMarkS+.	hypothetical protein	2446825	186	yes
ECDH10B_RS12235		Derived by automated computational analysis using gene prediction method: Protein Homology.	2-keto-3-deoxy-L-rhamnonate aldolase	2447051	804	yes
ECDH10B_RS12240		Derived by automated computational analysis using gene prediction method: Protein Homology.	MFS transporter	2447872	1290	yes
ECDH10B_RS12245		Derived by automated computational analysis using gene prediction method: Protein Homology.	L-rhamnonate dehydratase	2449218	1206	yes
ECDH10B_RS12250		Derived by automated computational analysis using gene prediction method: Protein Homology.	transcriptional regulator	2450438	783	yes
ECDH10B_RS12255		Derived by automated computational analysis using gene prediction method: Protein Homology.	competence/damage-inducible protein A	2451440	1203	yes
ECDH10B_RS12260		Derived by automated computational analysis using gene prediction method: Protein Homology.	porin	2452742	543	yes
ECDH10B_RS12265		catalyzes the hydrolysis of nucleoside triphosphates; Derived by automated computational analysis using gene prediction method: Protein Homology.	nucleoside triphosphatase	2453563	426	yes
ECDH10B_RS12270		catalyzes the of heptose(II) of the outer membrane lipopolysaccharide core; Derived by automated computational analysis using gene prediction method: Protein Homology.	histidine phosphatase family protein	2454027	603	yes
ECDH10B_RS12275		Derived by automated computational analysis using gene prediction method: Protein Homology.	UDP-4-amino-4-deoxy-L-arabinose-oxoglutarate aminotransferase	2454937	1140	yes
ECDH10B_RS12285		Derived by automated computational analysis using gene prediction method: Protein Homology.	bifunctional UDP-glucuronic acid oxidase/UDP-4-amino-4-deoxy-L-arabinose formyltransferase	2457048	1983	yes
ECDH10B_RS12290		Derived by automated computational analysis using gene prediction method: Protein Homology.	4-deoxy-4-formamido-L-arabinose- phosphoundecaprenol deformylase ArnD	2459027	891	yes
ECDH10B_RS12295		Derived by automated computational analysis using gene prediction method: Protein Homology.	4-amino-4-deoxy-L-arabinose lipid A transferase	2459917	1653	yes
ECDH10B_RS12300		with ArnE is involved in transporting 4-amino-4-deoxy-L-arabinose-phosphoundecaprenol from the cytoplasmic face to the periplasmic face of the inner membrane; Derived by automated computational analysis using gene prediction method: Protein Homology.	4-amino-4-deoxy-L-arabinose-phosphoundecaprenol flippase subunit ArnE	2461566	336	yes
ECDH10B_RS12305		with ArnE is responsible for the transport of 4-amino-4-deoxy-L-arabinose-phosphoundecaprenol from the cytoplasm to the periplasm; Derived by automated computational analysis using gene prediction method: Protein Homology.	4-amino-4-deoxy-L-arabinose-phospho-UDP flippase	2461901	387	yes
ECDH10B_RS12310		with BasR regulates genes involved in polymyxin resistance; Derived by automated computational analysis using gene prediction method: Protein Homology.	signal transduction protein PmrD	2462281	267	yes
ECDH10B_RS12315		Derived by automated computational analysis using gene prediction method: Protein Homology.	2-succinylbenzoate-CoA ligase	2462657	1356	yes
ECDH10B_RS12330		Derived by automated computational analysis using gene prediction method: Protein Homology.	2-succinyl-6-hydroxy-2, 4-cyclohexadiene-1-carboxylate synthase	2465843	759	yes
ECDH10B_RS12335		Derived by automated computational analysis using gene prediction method: Protein Homology.	2-succinyl-5-enolpyruvyl-6-hydroxy-3- cyclohexene-1-carboxylate synthase	2466598	1671	yes
ECDH10B_RS12340		Derived by automated computational analysis using gene prediction method: Protein Homology.	isochorismate synthase MenF	2468357	1296	yes
ECDH10B_RS12350		Derived by automated computational analysis using gene prediction method: Protein Homology.	protein ElaA	2470091	462	yes
ECDH10B_RS12355		RNase BN; member of metallo-beta-lactamase family; the purified enzyme from Escherichia coli forms dimeric zinc phosphodiesterase; in Bacillus subtilis this protein is a 3'-tRNA processing endoribonuclease and is essential while in Escherichia coli it is not; associates with two zinc ions; Derived by automated computational analysis using gene prediction method: Protein Homology.	ribonuclease BN	2470617	930	yes
ECDH10B_RS12365		ElaD; specific cysteine protease which targets ubiquitin and ubiquitin-like proteins covalently bound to target proteins; SseL in Salmonella is required for macrophage killing and virulence, and it is secreted by the salmonella pathogenicity island 2 type III secretion system; Derived by automated computational analysis using gene prediction method: Protein Homology.	deubiquitinase	2472502	1209	yes
ECDH10B_RS12370		Derived by automated computational analysis using gene prediction method: Protein Homology.	hypothetical protein	2473781	1728	yes
ECDH10B_RS12375		Derived by automated computational analysis using gene prediction method: Protein Homology.	M28A family peptidase	2475646	972	yes
ECDH10B_RS12380		Derived by automated computational analysis using gene prediction method: Protein Homology.	hypothetical protein	2476720	504	yes
ECDH10B_RS12385		Derived by automated computational analysis using gene prediction method: Protein Homology.	hypothetical protein	2477496	717	yes
ECDH10B_RS12390		Derived by automated computational analysis using gene prediction method: Protein Homology.	hypothetical protein	2478421	423	yes
ECDH10B_RS12395		Derived by automated computational analysis using gene prediction method: Protein Homology.	hypothetical protein	2478902	849	yes
ECDH10B_RS12465		Derived by automated computational analysis using gene prediction method: Protein Homology.	transcriptional regulator	2495489	939	yes
ECDH10B_RS12485		Derived by automated computational analysis using gene prediction method: Protein Homology.	sugar phosphatase YfbT	2501225	651	yes
ECDH10B_RS12530		catalyzes the formation of 2,4-dinitrophenyl-S-glutathione from 1-chloro-2,4-dinitrobenzene and glutathione; Derived by automated computational analysis using gene prediction method: Protein Homology.	glutathione S-transferase	2509627	645	yes
ECDH10B_RS12535		Derived by automated computational analysis using gene prediction method: Protein Homology.	thiol:disulfide oxidoreductase	2510407	648	yes
ECDH10B_RS12545		Derived by automated computational analysis using gene prediction method: Protein Homology.	epimerase	2511494	894	yes
ECDH10B_RS12550		Derived by automated computational analysis using gene prediction method: Protein Homology.	transposase	2512435	891	yes
ECDH10B_RS12555		Derived by automated computational analysis using gene prediction method: Protein Homology.	histidine transport ATP-binding protein HisP	2513522	774	yes
ECDH10B_RS12585		Derived by automated computational analysis using gene prediction method: Protein Homology.	amidophosphoribosyltransferase	2518507	1518	yes
ECDH10B_RS12595		Derived by automated computational analysis using gene prediction method: Protein Homology.	protein DedD	2520808	663	yes
ECDH10B_RS12610		Derived by automated computational analysis using gene prediction method: Protein Homology.	protein DedA	2523868	660	yes
ECDH10B_RS12620		Derived by automated computational analysis using gene prediction method: Protein Homology.	USG-1 protein	2525422	1014	yes
ECDH10B_RS12625		Derived by automated computational analysis using gene prediction method: Protein Homology.	erythronate-4-phosphate dehydrogenase	2526501	1137	yes
ECDH10B_RS12630	flk	in Salmonella typhimurium Flk regulates flagellar biosynthesis by inhibition of the flagellar-associated type III secretion system; lowers secretion levels of the anti-sigma28 factor FlgM to the periplasm; inner membrane-anchored protein; Derived by automated computational analysis using gene prediction method: Protein Homology.	flagella biosynthesis regulator	2527736	996	yes
ECDH10B_RS12635		Derived by automated computational analysis using gene prediction method: Protein Homology.	MFS transporter	2528728	1179	yes
ECDH10B_RS12645		Derived by automated computational analysis using gene prediction method: Protein Homology.	bifunctional tRNA (5-methylaminomethyl-2-thiouridine)(34)-methyltransferase MnmD/FAD-dependent 5-carboxymethylaminomethyl-2-thiouridine(34) oxidoreductase MnmC	2531550	2007	yes
ECDH10B_RS12680		Derived by automated computational analysis using gene prediction method: Protein Homology.	hypothetical protein	2538392	552	yes
ECDH10B_RS12685		Derived by automated computational analysis using gene prediction method: Protein Homology.	DUF2544 domain-containing protein	2539014	822	yes
ECDH10B_RS12690		Derived by automated computational analysis using gene prediction method: Protein Homology.	fimbrial-like adhesin protein	2539837	540	yes
ECDH10B_RS12695		Derived by automated computational analysis using gene prediction method: Protein Homology.	fimbrial-like adhesin protein	2540373	489	yes
ECDH10B_RS12700		Derived by automated computational analysis using gene prediction method: Protein Homology.	hypothetical protein	2540858	498	yes
ECDH10B_RS12705		Derived by automated computational analysis using gene prediction method: Protein Homology.	fimbrial chaperone	2541370	753	yes
ECDH10B_RS12715		Derived by automated computational analysis using gene prediction method: Protein Homology.	fimbrial-like adhesin protein	2544869	564	yes
ECDH10B_RS12725		Derived by automated computational analysis using gene prediction method: Protein Homology.	fatty acid oxidation complex subunit alpha	2546801	2145	yes
ECDH10B_RS12740		Derived by automated computational analysis using gene prediction method: Protein Homology.	long-chain fatty acid transporter	2551092	1341	yes
ECDH10B_RS12745		Derived by automated computational analysis using gene prediction method: Protein Homology.	hypothetical protein	2552798	1059	yes
ECDH10B_RS12755		Derived by automated computational analysis using gene prediction method: Protein Homology.	hypothetical protein	2555087	933	yes
ECDH10B_RS12765		Derived by automated computational analysis using gene prediction method: Protein Homology.	hypothetical protein	2556331	1158	yes
ECDH10B_RS12770		Derived by automated computational analysis using gene prediction method: Protein Homology.	glucose translocase	2557641	363	yes
ECDH10B_RS12775		Derived by automated computational analysis using gene prediction method: Protein Homology.	bactoprenol glucosyl transferase	2558000	921	yes
ECDH10B_RS12780		Derived by automated computational analysis using gene prediction method: Protein Homology.	hypothetical protein	2558917	1332	yes
ECDH10B_RS12785		Derived by automated computational analysis using gene prediction method: Protein Homology.	tail assembly protein	2560547	345	yes
ECDH10B_RS12790		Derived by automated computational analysis using gene prediction method: Protein Homology.	tail assembly chaperone	2560863	441	yes
ECDH10B_RS12795		Derived by automated computational analysis using gene prediction method: Protein Homology.	hypothetical protein	2561330	636	yes
ECDH10B_RS12800		Derived by automated computational analysis using gene prediction method: Protein Homology.	phage N-6-adenine-methyltransferase	2561898	276	yes
ECDH10B_RS12805		Derived by automated computational analysis using gene prediction method: Protein Homology.	hypothetical protein	2562173	489	yes
ECDH10B_RS23380		Derived by automated computational analysis using gene prediction method: Protein Homology.	hypothetical protein	2562664	756	yes
ECDH10B_RS12815		Derived by automated computational analysis using gene prediction method: Protein Homology.	hypothetical protein	2563390	363	yes
ECDH10B_RS12820		Derived by automated computational analysis using gene prediction method: Protein Homology.	hypothetical protein	2563818	825	yes
ECDH10B_RS12825		Derived by automated computational analysis using gene prediction method: Protein Homology.	hypothetical protein	2564770	537	yes
ECDH10B_RS12830		Derived by automated computational analysis using gene prediction method: Protein Homology.	phage protein	2565297	363	yes
ECDH10B_RS12835		Derived by automated computational analysis using gene prediction method: Protein Homology.	hypothetical protein	2565659	306	yes
ECDH10B_RS12840		Derived by automated computational analysis using gene prediction method: Protein Homology.	transcriptional regulator	2566096	201	yes
ECDH10B_RS12845		Derived by automated computational analysis using gene prediction method: Protein Homology.	transcriptional regulator	2566480	936	yes
ECDH10B_RS12850		Derived by automated computational analysis using gene prediction method: Protein Homology.	DsdX permease	2567633	1338	yes
ECDH10B_RS12855		Derived by automated computational analysis using gene prediction method: Protein Homology.	D-serine dehydratase	2568988	1329	yes
ECDH10B_RS12860	emrB	multidrug MFS transporte; with EmrA is involved in resistance to hydrophobic antibiotics such as nalidixic acid; Derived by automated computational analysis using gene prediction method: Protein Homology.	multidrug resistance protein EmrY	2570424	1539	yes
ECDH10B_RS12865		with ErmA and TolC forms a multidrug efflux system; Derived by automated computational analysis using gene prediction method: Protein Homology.	multidrug resistance protein EmrK	2571962	1164	yes
ECDH10B_RS12870		response regulator in two-component regulatory system with EvgS; phosphorylated EvgA activates ompC, emrKY, gadABC, hdeAB and others genes; involved in acid resistance, osmotic adaption, and drug resistance; Derived by automated computational analysis using gene prediction method: Protein Homology.	DNA-binding response regulator	2573541	615	yes
ECDH10B_RS12875		Derived by automated computational analysis using gene prediction method: Protein Homology.	two-component system sensor histidine kinase EvgS	2574370	3384	yes
ECDH10B_RS12880		Derived by automated computational analysis using gene prediction method: Protein Homology.	acetyl-CoA--oxalate CoA-transferase	2577809	1146	yes
ECDH10B_RS12885		member of the AEC family of auxin efflux transporters; unknown function; Derived by automated computational analysis using gene prediction method: Protein Homology.	transporter	2579028	945	yes
ECDH10B_RS12890		Derived by automated computational analysis using gene prediction method: Protein Homology.	oxalyl-CoA decarboxylase	2580042	1695	yes
ECDH10B_RS12895		Derived by automated computational analysis using gene prediction method: Protein Homology.	formyl-CoA--oxalate CoA-transferase	2581790	1251	yes
ECDH10B_RS12900		Derived by automated computational analysis using gene prediction method: Protein Homology.	hypothetical protein	2583553	636	yes
ECDH10B_RS12905		Derived by automated computational analysis using gene prediction method: Protein Homology.	lipoprotein involved in colanic acid biosynthesis	2584484	276	yes
ECDH10B_RS12910		Derived by automated computational analysis using gene prediction method: Protein Homology.	hypothetical protein	2584744	138	yes
ECDH10B_RS12915		Derived by automated computational analysis using gene prediction method: Protein Homology.	DUF2545 domain-containing protein	2584836	243	yes
ECDH10B_RS12920		Acylates the intermediate (KDO)2-lipid IVA to form (KDO)2-(palmitoleoyl)-lipid IVA in cells subjected to cold shock; Derived by automated computational analysis using gene prediction method: Protein Homology.	lipid A biosynthesis palmitoleoyltransferase	2585431	921	yes
ECDH10B_RS12925		Derived by automated computational analysis using gene prediction method: Protein Homology.	glutamate--pyruvate aminotransferase AlaC	2586843	1239	yes
ECDH10B_RS12970		Derived by automated computational analysis using gene prediction method: Protein Homology.	glucokinase	2598247	966	yes
ECDH10B_RS12975		Derived by automated computational analysis using gene prediction method: Protein Homology.	ion channel protein	2599416	1257	yes
ECDH10B_RS12985		Derived by automated computational analysis using gene prediction method: Protein Homology.	hypothetical protein	2601034	162	yes
ECDH10B_RS12990		Derived by automated computational analysis using gene prediction method: Protein Homology.	divalent metal cation transporter	2601254	1239	yes
ECDH10B_RS13005		Derived by automated computational analysis using gene prediction method: Protein Homology.	sensor domain-containing phosphodiesterase	2605429	2190	yes
ECDH10B_RS13025		Derived by automated computational analysis using gene prediction method: Protein Homology.	DUF1323 family DNA-binding protein	2608599	393	yes
ECDH10B_RS13055		Derived by automated computational analysis using gene prediction method: Protein Homology.	LysR family transcriptional regulator	2611379	885	yes
ECDH10B_RS13060		Derived by automated computational analysis using gene prediction method: Protein Homology.	XapX domain-containing protein	2612304	159	yes
ECDH10B_RS13065		Derived by automated computational analysis using gene prediction method: Protein Homology.	xanthosine permease	2612515	1257	yes
ECDH10B_RS13070		Derived by automated computational analysis using gene prediction method: Protein Homology.	purine-nucleoside phosphorylase	2613831	834	yes
ECDH10B_RS13075		Derived by automated computational analysis using gene prediction method: Protein Homology.	outer membrane protein	2614913	765	yes
ECDH10B_RS13085		Derived by automated computational analysis using gene prediction method: Protein Homology.	inorganic ion transporter	2616732	999	yes
ECDH10B_RS13105		Derived by automated computational analysis using gene prediction method: Protein Homology.	sulfate transporter CysZ	2621249	762	yes
ECDH10B_RS13130	pdxK	catalyzes the formation of pyridoxal 5'-phosphate from pyridoxal; Derived by automated computational analysis using gene prediction method: Protein Homology.	pyridoxine kinase	2626172	852	yes
ECDH10B_RS13135		Derived by automated computational analysis using gene prediction method: Protein Homology.	hypothetical protein	2627128	375	yes
ECDH10B_RS13140		Derived by automated computational analysis using gene prediction method: Protein Homology.	WGR domain protein	2627535	735	yes
ECDH10B_RS13155		Derived by automated computational analysis using gene prediction method: Protein Homology.	sulfate ABC transporter permease	2630590	876	yes
ECDH10B_RS13175		repressor for murPQ; N-acetylmuramic acid 6-phosphate inducible; Derived by automated computational analysis using gene prediction method: Protein Homology.	transcriptional regulator	2634538	858	yes
ECDH10B_RS13180		Derived by automated computational analysis using gene prediction method: Protein Homology.	N-acetylmuramic acid 6-phosphate etherase	2635559	897	yes
ECDH10B_RS13185		Derived by automated computational analysis using gene prediction method: Protein Homology.	PTS N-acetylmuramic acid EIIBC component	2636459	1425	yes
ECDH10B_RS13190		Derived by automated computational analysis using gene prediction method: Protein Homology.	penicillin binding protein PBP4B	2637888	1305	yes
ECDH10B_RS13205		Derived by automated computational analysis using gene prediction method: Protein Homology.	hypothetical protein	2641063	450	yes
ECDH10B_RS13210		Derived by automated computational analysis using gene prediction method: Protein Homology.	acetyltransferase YpeA	2641499	426	yes
ECDH10B_RS13230		ethanolamine utilization protein; involved in the degredation of ethanolamine; Derived by automated computational analysis using gene prediction method: Protein Homology.	ethanolamine utilization protein EutK	2645014	501	yes
ECDH10B_RS13245		with EutC catalyzes the formation of acetaldehyde and ammonia from ethanolamine; Derived by automated computational analysis using gene prediction method: Protein Homology.	ethanolamine ammonia-lyase heavy chain	2647104	1362	yes
ECDH10B_RS13250		Derived by automated computational analysis using gene prediction method: Protein Homology.	hypothetical protein	2648644	1209	yes
ECDH10B_RS13255		Derived by automated computational analysis using gene prediction method: Protein Homology.	hypothetical protein	2650043	642	yes
ECDH10B_RS13260		Derived by automated computational analysis using gene prediction method: Protein Homology.	hypothetical protein	2651157	243	yes
ECDH10B_RS13265		Derived by automated computational analysis using gene prediction method: Protein Homology.	hypothetical protein	2651411	369	yes
ECDH10B_RS13270		Derived by automated computational analysis using gene prediction method: Protein Homology.	hypothetical protein	2651897	417	yes
ECDH10B_RS13275		Derived by automated computational analysis using gene prediction method: Protein Homology.	hypothetical protein	2652310	594	yes
ECDH10B_RS13280		Derived by automated computational analysis using gene prediction method: Protein Homology.	hypothetical protein	2653378	378	yes
ECDH10B_RS13285		Derived by automated computational analysis using gene prediction method: Protein Homology.	hypothetical protein	2653766	393	yes
ECDH10B_RS13290		Derived by automated computational analysis using gene prediction method: Protein Homology.	hypothetical protein	2654309	810	yes
ECDH10B_RS13305		aldehyde reductase; catalyzes the conversion of acetaldehyde to ethanol; Derived by automated computational analysis using gene prediction method: Protein Homology.	ethanolamine utilization protein EutG	2658110	1188	yes
ECDH10B_RS13310		possible chaperonin; may be involved in the assembly of the carboxysome; Derived by automated computational analysis using gene prediction method: Protein Homology.	ethanolamine utilization protein EutJ	2659287	837	yes
ECDH10B_RS13315		ethanolamine utilization protein; catalyzes the formation of acetyl-CoA from acetaldehyde; Derived by automated computational analysis using gene prediction method: Protein Homology.	ethanolamine utilization protein EutE	2660134	1404	yes
ECDH10B_RS13345		Derived by automated computational analysis using gene prediction method: Protein Homology.	ethanolamine utilization protein EutP	2664764	480	yes
ECDH10B_RS13350		ethanolamine utilization protein; involved in the degredation of ethanolamine; Derived by automated computational analysis using gene prediction method: Protein Homology.	ethanolamine utilization protein EutS	2665256	336	yes
ECDH10B_RS13355		NADP-dependent; catalyzes the oxidative decarboxylation of malate to form pyruvate; decarboxylates oxaloacetate; Derived by automated computational analysis using gene prediction method: Protein Homology.	NADP-dependent malic enzyme	2665884	2280	yes
ECDH10B_RS13370		Derived by automated computational analysis using gene prediction method: Protein Homology.	DUF1176 domain-containing protein	2671520	1044	yes
ECDH10B_RS13405		Derived by automated computational analysis using gene prediction method: Protein Homology.	succinyl-diaminopimelate desuccinylase	2681393	1128	yes
ECDH10B_RS13420		cetylates the wobble base C34 of the elongation-specific methionine tRNA; Derived by automated computational analysis using gene prediction method: Protein Homology.	tRNA cytosine(34) acetyltransferase TmcA	2683630	2016	yes
ECDH10B_RS13435		Derived by automated computational analysis using gene prediction method: Protein Homology.	hypothetical protein	2687476	231	yes
ECDH10B_RS13445		Derived by automated computational analysis using gene prediction method: Protein Homology.	4-hydroxy-tetrahydrodipicolinate synthase	2688668	879	yes
ECDH10B_RS13460		Derived by automated computational analysis using gene prediction method: Protein Homology.	hydrogenase-4 component A	2690987	618	yes
ECDH10B_RS13465		Derived by automated computational analysis using gene prediction method: Protein Homology.	hydrogenase-4 component B	2691604	2019	yes
ECDH10B_RS13470	hycD	formate hydrogenlyase subunit 4; HycBCDEFG is part of the formate hydrogenlyase system which is involved in the cleaving of formate to dihydrogen and carbon dioxide; Derived by automated computational analysis using gene prediction method: Protein Homology.	hydrogenase-4 component C	2693633	948	yes
ECDH10B_RS13475		Derived by automated computational analysis using gene prediction method: Protein Homology.	hydrogenase-4 component D	2694597	1440	yes
ECDH10B_RS13480	hyfE	interacts with formate dehydrogenase to produce an active formate hydrogenlyase complex which cleaves formate to dihydrogen and carbon dioxide; Derived by automated computational analysis using gene prediction method: Protein Homology.	hydrogenase-4 component E	2696048	651	yes
ECDH10B_RS13485		Derived by automated computational analysis using gene prediction method: Protein Homology.	hydrogenase-4 component F	2696703	1581	yes
ECDH10B_RS13490		Derived by automated computational analysis using gene prediction method: Protein Homology.	hydrogenase-4 component G	2698273	1668	yes
ECDH10B_RS13495		Derived by automated computational analysis using gene prediction method: Protein Homology.	hydrogenase-4 component H	2699950	546	yes
ECDH10B_RS13500		Derived by automated computational analysis using gene prediction method: Protein Homology.	hydrogenase-4 component I	2700492	759	yes
ECDH10B_RS13505		Derived by automated computational analysis using gene prediction method: Protein Homology.	hydrogenase-4 component J	2701243	414	yes
ECDH10B_RS13510		Derived by automated computational analysis using gene prediction method: Protein Homology.	hydrogenase-4 transcriptional activator	2701686	2013	yes
ECDH10B_RS13515		Derived by automated computational analysis using gene prediction method: Protein Homology.	formate transporter	2703720	849	yes
ECDH10B_RS13540		Derived by automated computational analysis using gene prediction method: Protein Homology.	uracil/xanthine transporter	2708657	1290	yes
ECDH10B_RS13570		Derived by automated computational analysis using gene prediction method: Protein Homology.	cyclic di-GMP phosphodiesterase YfgF	2716481	2244	yes
ECDH10B_RS13580		Derived by automated computational analysis using gene prediction method: Protein Homology.	hypothetical protein	2719076	192	yes
ECDH10B_RS13585		Derived by automated computational analysis using gene prediction method: Protein Homology.	membrane protein	2719581	516	yes
ECDH10B_RS13590		Derived by automated computational analysis using gene prediction method: Protein Homology.	hypothetical protein	2720112	540	yes
ECDH10B_RS13605		Derived by automated computational analysis using gene prediction method: Protein Homology.	exodeoxyribonuclease VII large subunit	2724018	1371	yes
ECDH10B_RS13610		Derived by automated computational analysis using gene prediction method: Protein Homology.	DUF1407 domain-containing protein	2725385	216	yes
ECDH10B_RS13640		Derived by automated computational analysis using gene prediction method: Protein Homology.	cytoskeleton protein RodZ	2731617	1014	yes
ECDH10B_RS13645		23S rRNA m2A2503 methyltransferase; methylates the C2 position of the A2530 nucleotide in 23S rRNA; may be involved in antibiotic resistance; Derived by automated computational analysis using gene prediction method: Protein Homology.	bifunctional tRNA (adenosine(37)-C2)-methyltransferase TrmG/ribosomal RNA large subunit methyltransferase RlmN	2732915	1155	yes
ECDH10B_RS13655		Derived by automated computational analysis using gene prediction method: Protein Homology.	penicillin-binding protein 1C	2734799	2313	yes
ECDH10B_RS13665		Derived by automated computational analysis using gene prediction method: Protein Homology.	sulfurtransferase	2742280	846	yes
ECDH10B_RS13690		Derived by automated computational analysis using gene prediction method: Protein Homology.	molecular chaperone HscA	2746871	1851	yes
ECDH10B_RS13730		Derived by automated computational analysis using gene prediction method: Protein Homology.	S9 family prolyl oligopeptidase	2754176	855	yes
ECDH10B_RS13735		Derived by automated computational analysis using gene prediction method: Protein Homology.	stationary phase inducible protein CsiE	2755221	1281	yes
ECDH10B_RS13740		Derived by automated computational analysis using gene prediction method: Protein Homology.	3-phenylpropionic acid transporter	2756493	1140	yes
ECDH10B_RS13745		activator of 3-phenylpropionic acid catabolism; Derived by automated computational analysis using gene prediction method: Protein Homology.	Hca operon transcriptional activator HcaR	2757792	891	yes
ECDH10B_RS13750		Derived by automated computational analysis using gene prediction method: Protein Homology.	3-phenylpropionate/cinnamic acid dioxygenase subunit alpha	2758818	1362	yes
ECDH10B_RS13755		Derived by automated computational analysis using gene prediction method: Protein Homology.	3-phenylpropionate/cinnamic acid dioxygenase subunit beta	2760176	519	yes
ECDH10B_RS13760		Derived by automated computational analysis using gene prediction method: Protein Homology.	3-phenylpropionate/cinnamic acid dioxygenase ferredoxin subunit	2760694	321	yes
ECDH10B_RS13765		Derived by automated computational analysis using gene prediction method: Protein Homology.	3-phenylpropionate-dihydrodiol/cinnamic acid-dihydrodiol dehydrogenase	2761011	813	yes
ECDH10B_RS13770		Derived by automated computational analysis using gene prediction method: Protein Homology.	3-phenylpropionate/cinnamic acid dioxygenase ferredoxin--NAD+ reductase component	2761833	1203	yes
ECDH10B_RS13775		Derived by automated computational analysis using gene prediction method: Protein Homology.	hypothetical protein	2763132	423	yes
ECDH10B_RS13780		Derived by automated computational analysis using gene prediction method: Protein Homology.	mutarotase superfamily protein, YphB family	2763602	873	yes
ECDH10B_RS13785		Derived by automated computational analysis using gene prediction method: Protein Homology.	Zn-dependent NAD(P)-binding oxidoreductase	2764486	1062	yes
ECDH10B_RS13790		Derived by automated computational analysis using gene prediction method: Protein Homology.	ABC transporter permease	2765613	999	yes
ECDH10B_RS13795		Derived by automated computational analysis using gene prediction method: Protein Homology.	sugar ABC transporter ATPase	2766636	1512	yes
ECDH10B_RS13800		Derived by automated computational analysis using gene prediction method: Protein Homology.	ABC transporter substrate-binding protein	2768170	984	yes
ECDH10B_RS13815		Derived by automated computational analysis using gene prediction method: Protein Homology.	serine hydroxymethyltransferase	2774040	1254	yes
ECDH10B_RS13835		Derived by automated computational analysis using gene prediction method: Protein Homology.	quorum-sensing regulator protein G	2778579	714	yes
ECDH10B_RS13850		Derived by automated computational analysis using gene prediction method: Protein Homology.	lytic transglycosylase F	2785587	1557	yes
ECDH10B_RS13860		Derived by automated computational analysis using gene prediction method: Protein Homology.	phosphatidylglycerophosphatase C	2787701	636	yes
ECDH10B_RS13865		Derived by automated computational analysis using gene prediction method: Protein Homology.	transcriptional regulator	2788545	849	yes
ECDH10B_RS13875		Derived by automated computational analysis using gene prediction method: Protein Homology.	small toxic protein ShoB	2789903	81	yes
ECDH10B_RS13880		Derived by automated computational analysis using gene prediction method: Protein Homology.	hypothetical protein	2789980	153	yes
ECDH10B_RS13890	acpS	Catalyzes the formation of holo-ACP, which mediates the essential transfer of acyl fatty acid intermediates during the biosynthesis of fatty acids and lipids; Derived by automated computational analysis using gene prediction method: Protein Homology.	holo-ACP synthase	2790404	381	yes
ECDH10B_RS13950		Derived by automated computational analysis using gene prediction method: Protein Homology.	L-aspartate oxidase	2800206	1623	yes
ECDH10B_RS13955		Derived by automated computational analysis using gene prediction method: Protein Homology.	tRNA (adenosine(37)-N6)-methyltransferase TrmM	2801813	738	yes
ECDH10B_RS13970		Derived by automated computational analysis using gene prediction method: Protein Homology.	LysR family transcriptional regulator	2804225	882	yes
ECDH10B_RS13975		Derived by automated computational analysis using gene prediction method: Protein Homology.	cysteine/O-acetylserine efflux protein	2805209	588	yes
ECDH10B_RS13995		Derived by automated computational analysis using gene prediction method: Protein Homology.	hypothetical protein	2808304	159	yes
ECDH10B_RS14005		Derived by automated computational analysis using gene prediction method: Protein Homology.	DTW domain-containing protein YfiP	2809009	699	yes
ECDH10B_RS14010		catalyzes the acetylation of lysine; Derived by automated computational analysis using gene prediction method: Protein Homology.	protein lysine acetyltransferase Pka	2809739	2661	yes
ECDH10B_RS14020		Derived by automated computational analysis using gene prediction method: Protein Homology.	lipoprotein	2813965	273	yes
ECDH10B_RS14025		Derived by automated computational analysis using gene prediction method: Protein Homology.	alpha-ketoglutarate permease	2814234	1299	yes
ECDH10B_RS14030		Derived by automated computational analysis using gene prediction method: Protein Homology.	hypothetical protein	2815648	201	yes
ECDH10B_RS14060		Derived by automated computational analysis using gene prediction method: Protein Homology.	hypothetical protein	2824089	732	yes
ECDH10B_RS14100		Derived by automated computational analysis using gene prediction method: Protein Homology.	lipoprotein	2831146	366	yes
ECDH10B_RS14105		Derived by automated computational analysis using gene prediction method: Protein Homology.	hypothetical protein	2831661	519	yes
ECDH10B_RS14110		Derived by automated computational analysis using gene prediction method: Protein Homology.	diguanylate cyclase	2832172	1224	yes
ECDH10B_RS14115		Derived by automated computational analysis using gene prediction method: Protein Homology.	OM lipoprotein positive effector of YfiN activity	2833411	483	yes
ECDH10B_RS14160		Derived by automated computational analysis using gene prediction method: Protein Homology.	hypothetical protein	2840491	165	yes
ECDH10B_RS14180		Derived by automated computational analysis using gene prediction method: Protein Homology.	RnfH family protein	2843794	291	yes
ECDH10B_RS14195		Derived by automated computational analysis using gene prediction method: Protein Homology.	hypothetical protein	2845945	1242	yes
ECDH10B_RS14200		Derived by automated computational analysis using gene prediction method: Protein Homology.	hypothetical protein	2847430	876	yes
ECDH10B_RS14205		Derived by automated computational analysis using gene prediction method: Protein Homology.	regulator AlpA	2848430	213	yes
ECDH10B_RS14215		Derived by automated computational analysis using gene prediction method: Protein Homology.	hypothetical protein	2850333	627	yes
ECDH10B_RS14220		Derived by automated computational analysis using gene prediction method: Protein Homology.	DEAD/DEAH box helicase	2851137	2190	yes
ECDH10B_RS14225		Derived by automated computational analysis using gene prediction method: Protein Homology.	CP4-57 defective prophage, DUF4297/DUF1837 polymorphic toxin family protein	2853323	1617	yes
ECDH10B_RS14230		Derived by automated computational analysis using gene prediction method: Protein Homology.	hypothetical protein	2855299	264	yes
ECDH10B_RS14235		Derived by automated computational analysis using gene prediction method: Protein Homology.	mRNA endoribonuclease LS	2855704	1074	yes
ECDH10B_RS14240		Derived by automated computational analysis using gene prediction method: Protein Homology.	antitoxin RnlB	2856770	372	yes
ECDH10B_RS14245		Derived by automated computational analysis using gene prediction method: Protein Homology.	hypothetical protein	2857496	864	yes
ECDH10B_RS14250		Derived by automated computational analysis using gene prediction method: Protein Homology.	UPF0380 protein YfjQ	2858451	822	yes
ECDH10B_RS14265		Derived by automated computational analysis using gene prediction method: Protein Homology.	hypothetical protein	2860467	444	yes
ECDH10B_RS14270		Derived by automated computational analysis using gene prediction method: Protein Homology.	hypothetical protein	2860934	468	yes
ECDH10B_RS14275		Derived by automated computational analysis using gene prediction method: Protein Homology.	arsenate reductase	2861626	315	yes
ECDH10B_RS14285		Derived by automated computational analysis using gene prediction method: Protein Homology.	hypothetical protein	2863104	1704	yes
ECDH10B_RS14290		Derived by automated computational analysis using gene prediction method: Protein Homology.	antirestriction protein	2865705	459	yes
ECDH10B_RS14295		Derived by automated computational analysis using gene prediction method: Protein Homology.	DNA repair protein	2866172	483	yes
ECDH10B_RS14300		Derived by automated computational analysis using gene prediction method: Protein Homology.	hypothetical protein	2866901	318	yes
ECDH10B_RS14305		Derived by automated computational analysis using gene prediction method: Protein Homology.	toxin YpjF	2867239	330	yes
ECDH10B_RS14325		Derived by automated computational analysis using gene prediction method: GeneMarkS+.	hypothetical protein	2873424	792	yes
ECDH10B_RS14330		Derived by automated computational analysis using gene prediction method: Protein Homology.	hypothetical protein	2874315	483	yes
ECDH10B_RS14340		Derived by automated computational analysis using gene prediction method: Protein Homology.	alpha-1,2-mannosidase	2876534	687	yes
ECDH10B_RS14345		Derived by automated computational analysis using gene prediction method: Protein Homology.	alpha-amylase	2877233	792	yes
ECDH10B_RS14350		Derived by automated computational analysis using gene prediction method: Protein Homology.	hypothetical protein	2878163	273	yes
ECDH10B_RS14355		in Escherichia coli this gene is induced by carbon starvation and depends on sigma S and cAMP-CRP; the structure of the Gab protein shows it is a member of non-heme iron (II)-dependent oxygenase superfamily which includes clavamini acid synthases; forms homotetramers in solution; Derived by automated computational analysis using gene prediction method: Protein Homology.	protein CsiD	2878771	978	yes
ECDH10B_RS14360		catalyzed the formation of 2-ketoglutarate from 2-hydroxyglutarate; Derived by automated computational analysis using gene prediction method: Protein Homology.	L-2-hydroxyglutarate oxidase LhgO	2879768	1269	yes
ECDH10B_RS14365		Derived by automated computational analysis using gene prediction method: Protein Homology.	NAD-dependent succinate-semialdehyde dehydrogenase	2881059	1449	yes
ECDH10B_RS14370		Derived by automated computational analysis using gene prediction method: Protein Homology.	4-aminobutyrate aminotransferase GabT	2882521	1281	yes
ECDH10B_RS14375		Derived by automated computational analysis using gene prediction method: Protein Homology.	GABA permease	2884039	1401	yes
ECDH10B_RS14380		regulator of gab gene expression; Derived by automated computational analysis using gene prediction method: Protein Homology.	transcriptional regulator	2885460	663	yes
ECDH10B_RS14390		Derived by automated computational analysis using gene prediction method: Protein Homology.	proteolipid membrane potential modulator	2886656	159	yes
ECDH10B_RS14395		Derived by automated computational analysis using gene prediction method: Protein Homology.	transcriptional regulator	2886997	300	yes
ECDH10B_RS14400		Derived by automated computational analysis using gene prediction method: Protein Homology.	hypothetical protein	2887306	525	yes
ECDH10B_RS14430	nrdI	in Salmonella NrdI has a stimulatory effect on the ribonucleotide reductase activity of NrdH with NrdEF; Derived by automated computational analysis using gene prediction method: Protein Homology.	protein NrdI	2890751	411	yes
ECDH10B_RS14455		Derived by automated computational analysis using gene prediction method: Protein Homology.	glycine/betaine ABC transporter permease	2896573	1065	yes
ECDH10B_RS14475		Derived by automated computational analysis using gene prediction method: Protein Homology.	L-valine transporter subunit YgaH	2900907	336	yes
ECDH10B_RS14490	emrB	multidrug MFS transporte; with EmrA is involved in resistance to hydrophobic antibiotics such as nalidixic acid; Derived by automated computational analysis using gene prediction method: Protein Homology.	multidrug effux MFS transporter subunit EmrB	2903179	1539	yes
ECDH10B_RS14510		YqaB; catalyzes the dephosphorylation of fructose 1-phosphate, 6-phosphogluconate and p-nitrophenyl phosphate (pNPP); presents beta-phosphoglucomutase activity at a lower extent; Derived by automated computational analysis using gene prediction method: Protein Homology.	fructose-1-phosphate/6-phosphogluconate phosphatase	2907500	567	yes
ECDH10B_RS14550		Derived by automated computational analysis using gene prediction method: Protein Homology.	hypothetical protein	2912512	150	yes
ECDH10B_RS14600	srlR	regulates genes involved in glucitol utilization; Derived by automated computational analysis using gene prediction method: Protein Homology.	glucitol operon repressor	2919610	774	yes
ECDH10B_RS14605		Derived by automated computational analysis using gene prediction method: Protein Homology.	arabinose 5-phosphate isomerase GutQ	2920376	966	yes
ECDH10B_RS14610		Derived by automated computational analysis using gene prediction method: Protein Homology.	NorR family transcriptional regulator	2921338	1515	yes
ECDH10B_RS14620		Derived by automated computational analysis using gene prediction method: Protein Homology.	nitric oxide reductase FlRd-NAD+ reductase	2924475	1134	yes
ECDH10B_RS14625		Derived by automated computational analysis using gene prediction method: Protein Homology.	hydrogenase maturation protein HypF	2925736	2253	yes
ECDH10B_RS14635		Derived by automated computational analysis using gene prediction method: Protein Homology.	transcriptional regulator	2928817	1011	yes
ECDH10B_RS14640		Derived by automated computational analysis using gene prediction method: Protein Homology.	PTS arbutin-, cellobiose-, and salicin EIIBC component	2930087	1458	yes
ECDH10B_RS14645		Derived by automated computational analysis using gene prediction method: Protein Homology.	6-phospho-beta-glucosidase	2931553	1425	yes
ECDH10B_RS14655		required for the maturation of the formate hydrogenlyase complex; Derived by automated computational analysis using gene prediction method: Protein Homology.	formate hydrogenlyase maturation protein HycH	2933599	411	yes
ECDH10B_RS14690		Derived by automated computational analysis using gene prediction method: Protein Homology.	hypothetical protein	2940313	309	yes
ECDH10B_RS14710		HypC; accessory protein necessary for maturation of the hydrogenase isoforms 1, 2 and 3; forms a complex with HypD, HypE, and HypF proteins, which is the site of ligand biosynthesis and attachment to the iron atom of the NiFe site in the hydrogenase; Derived by automated computational analysis using gene prediction method: Protein Homology.	hydrogenase assembly protein HypC	2942427	273	yes
ECDH10B_RS14720		Derived by automated computational analysis using gene prediction method: Protein Homology.	hydrogenase expression/formation protein HypE	2943817	1011	yes
ECDH10B_RS14725		Derived by automated computational analysis using gene prediction method: Protein Homology.	formate hydrogenlyase transcriptional activator	2944901	2079	yes
ECDH10B_RS14735		Derived by automated computational analysis using gene prediction method: Protein Homology.	DNA mismatch repair protein MutS	2947656	2562	yes
ECDH10B_RS14740		Derived by automated computational analysis using gene prediction method: Protein Homology.	serine/threonine protein phosphatase	2950323	657	yes
ECDH10B_RS14745		Derived by automated computational analysis using gene prediction method: Protein Homology.	DeoR family transcriptional regulator	2951030	768	yes
ECDH10B_RS14750		Derived by automated computational analysis using gene prediction method: Protein Homology.	dehydrogenase	2951993	909	yes
ECDH10B_RS14755		Derived by automated computational analysis using gene prediction method: Protein Homology.	DUF1537 domain-containing protein	2952898	1167	yes
ECDH10B_RS14760		Derived by automated computational analysis using gene prediction method: Protein Homology.	class II aldolase	2954156	639	yes
ECDH10B_RS14765		Derived by automated computational analysis using gene prediction method: Protein Homology.	hydroxypyruvate isomerase	2954799	777	yes
ECDH10B_RS14770		Derived by automated computational analysis using gene prediction method: Protein Homology.	permease	2955664	1365	yes
ECDH10B_RS14785		Derived by automated computational analysis using gene prediction method: Protein Homology.	protein-L-isoaspartate O-methyltransferase	2959456	627	yes
ECDH10B_RS14790		Derived by automated computational analysis using gene prediction method: Protein Homology.	5'/3'-nucleotidase SurE	2960076	762	yes
ECDH10B_RS14835		Derived by automated computational analysis using gene prediction method: Protein Homology.	Zn-dependent exopeptidase M28	2967144	1038	yes
ECDH10B_RS14840		Derived by automated computational analysis using gene prediction method: Protein Homology.	type I-E CRISPR-associated endoribonuclease Cas2	2969132	285	yes
ECDH10B_RS14845		Derived by automated computational analysis using gene prediction method: Protein Homology.	subtype I-E CRISPR-associated endonuclease Cas1	2969418	918	yes
ECDH10B_RS14850		Derived by automated computational analysis using gene prediction method: Protein Homology.	type I-E CRISPR-associated protein Cas6/Cse3/CasE	2970351	600	yes
ECDH10B_RS14855		Derived by automated computational analysis using gene prediction method: Protein Homology.	type I-E CRISPR-associated protein Cas5/CasD	2970937	675	yes
ECDH10B_RS14860		Derived by automated computational analysis using gene prediction method: Protein Homology.	type I-E CRISPR-associated protein Cas7/Cse4/CasC	2971614	1092	yes
ECDH10B_RS14865		Derived by automated computational analysis using gene prediction method: Protein Homology.	type I-E CRISPR-associated protein Cse2/CasB	2972718	483	yes
ECDH10B_RS14870		Derived by automated computational analysis using gene prediction method: Protein Homology.	type I-E CRISPR-associated protein Cse1/CasA	2973193	1509	yes
ECDH10B_RS14875		required for the activity of the Cascade antiviral complex; Derived by automated computational analysis using gene prediction method: Protein Homology.	CRISPR-associated helicase/endonuclease Cas3	2975116	2667	yes
ECDH10B_RS14885		Derived by automated computational analysis using gene prediction method: Protein Homology.	sulfite reductase subunit beta	2978950	1713	yes
ECDH10B_RS14890		Derived by automated computational analysis using gene prediction method: Protein Homology.	sulfite reductase subunit alpha	2980662	1800	yes
ECDH10B_RS14895		Derived by automated computational analysis using gene prediction method: Protein Homology.	6-carboxytetrahydropterin synthase QueD	2982780	363	yes
ECDH10B_RS14900		Derived by automated computational analysis using gene prediction method: Protein Homology.	electron transfer flavoprotein-quinone oxidoreductase	2983220	1272	yes
ECDH10B_RS14905		Derived by automated computational analysis using gene prediction method: Protein Homology.	ferredoxin-like protein YgcO	2984482	261	yes
ECDH10B_RS14910		Derived by automated computational analysis using gene prediction method: Protein Homology.	glycerol uptake operon antiterminator	2984759	576	yes
ECDH10B_RS14915		Derived by automated computational analysis using gene prediction method: Protein Homology.	flavoprotein	2985482	861	yes
ECDH10B_RS14920		Derived by automated computational analysis using gene prediction method: Protein Homology.	flavoprotein	2986339	780	yes
ECDH10B_RS14925		Derived by automated computational analysis using gene prediction method: Protein Homology.	MFS transporter	2987096	1338	yes
ECDH10B_RS14930		Derived by automated computational analysis using gene prediction method: Protein Homology.	FAD-linked oxidoreductase	2988527	1455	yes
ECDH10B_RS14935		Derived by automated computational analysis using gene prediction method: Protein Homology.	SDR family oxidoreductase	2990051	786	yes
ECDH10B_RS14940		Derived by automated computational analysis using gene prediction method: Protein Homology.	MFS transporter	2991155	1278	yes
ECDH10B_RS14945		Derived by automated computational analysis using gene prediction method: Protein Homology.	kinase	2992459	1479	yes
ECDH10B_RS14950		Derived by automated computational analysis using gene prediction method: Protein Homology.	7-carboxy-7-deazaguanine synthase QueE	2995310	672	yes
ECDH10B_RS14955		Derived by automated computational analysis using gene prediction method: Protein Homology.	hypothetical protein	2996120	141	yes
ECDH10B_RS14960		Derived by automated computational analysis using gene prediction method: Protein Homology.	repair family protein	2996442	705	yes
ECDH10B_RS14980		ChpA; endoribonuclease; toxin of the MazF-MazE (ChpA-ChpR) toxin-antitoxin system; Derived by automated computational analysis using gene prediction method: Protein Homology.	mRNA interferase MazF	3001319	336	yes
ECDH10B_RS14985		part of the MazF-MazE toxin-antitoxin system; conteracts MazF; Derived by automated computational analysis using gene prediction method: Protein Homology.	antitoxin MazE	3001654	249	yes
ECDH10B_RS15015		Derived by automated computational analysis using gene prediction method: Protein Homology.	signal transduction histidine kinase	3006956	2757	yes
ECDH10B_RS15020		Derived by automated computational analysis using gene prediction method: Protein Homology.	glucarate dehydratase	3009944	1341	yes
ECDH10B_RS15025		Derived by automated computational analysis using gene prediction method: Protein Homology.	glucarate dehydratase-related protein	3011305	1341	yes
ECDH10B_RS15030		Derived by automated computational analysis using gene prediction method: Protein Homology.	glucarate transporter	3012647	1353	yes
ECDH10B_RS15035		An electron-transfer protein; flavodoxin binds one FMN molecule, which serves as a redox-active prosthetic group; Derived by automated computational analysis using gene prediction method: Protein Homology.	flavodoxin	3014434	450	yes
ECDH10B_RS15050		Derived by automated computational analysis using gene prediction method: Protein Homology.	hypothetical protein	3016259	126	yes
ECDH10B_RS15060		Derived by automated computational analysis using gene prediction method: Protein Homology.	NADPH-dependent 7-cyano-7-deazaguanine reductase QueF	3017247	849	yes
ECDH10B_RS15065		Derived by automated computational analysis using gene prediction method: Protein Homology.	LOG family protein YgdH	3018207	1365	yes
ECDH10B_RS15070		Derived by automated computational analysis using gene prediction method: Protein Homology.	serine transporter	3020128	1290	yes
ECDH10B_RS15090		Derived by automated computational analysis using gene prediction method: Protein Homology.	L-fuculose-phosphate aldolase	3024940	648	yes
ECDH10B_RS15095		Derived by automated computational analysis using gene prediction method: Protein Homology.	L-fucose-proton symporter	3026134	1317	yes
ECDH10B_RS15120		Derived by automated computational analysis using gene prediction method: Protein Homology.	23S rRNA (cytidine(2498)-2'-O)-methyltransferase RlmM	3032042	1101	yes
ECDH10B_RS15125		Derived by automated computational analysis using gene prediction method: Protein Homology.	hypothetical protein	3033135	396	yes
ECDH10B_RS15130		Derived by automated computational analysis using gene prediction method: Protein Homology.	glycine cleavage system transcriptional activator	3033549	918	yes
ECDH10B_RS15135		Derived by automated computational analysis using gene prediction method: Protein Homology.	DUF903 domain-containing protein	3034809	228	yes
ECDH10B_RS15140		Derived by automated computational analysis using gene prediction method: Protein Homology.	cysteine desulfurase CsdA	3035228	1206	yes
ECDH10B_RS15175	amiC	hydrolyzes the bond between N-acetylmuramic acid and amino acid residues in peptidoglycan; Derived by automated computational analysis using gene prediction method: Protein Homology.	N-acetylmuramoyl-L-alanine amidase	3039648	1254	yes
ECDH10B_RS15190		Derived by automated computational analysis using gene prediction method: Protein Homology.	RecBCD enzyme subunit RecB	3044352	3543	yes
ECDH10B_RS15195		Derived by automated computational analysis using gene prediction method: Protein Homology.	protease 3	3047887	2889	yes
ECDH10B_RS15205		Derived by automated computational analysis using gene prediction method: Protein Homology.	prepilin peptidase-dependent protein C	3054332	324	yes
ECDH10B_RS15210		Derived by automated computational analysis using gene prediction method: Protein Homology.	DUF2509 domain-containing protein	3054640	408	yes
ECDH10B_RS15215		Derived by automated computational analysis using gene prediction method: Protein Homology.	prepilin peptidase-dependent protein B	3055044	564	yes
ECDH10B_RS15220		Derived by automated computational analysis using gene prediction method: Protein Homology.	prepilin peptidase-dependent protein A	3055598	471	yes
ECDH10B_RS15250		Derived by automated computational analysis using gene prediction method: Protein Homology.	hypothetical protein	3061313	162	yes
ECDH10B_RS15275		Derived by automated computational analysis using gene prediction method: Protein Homology.	lysophospholipid transporter LplT	3064560	1194	yes
ECDH10B_RS15280		Derived by automated computational analysis using gene prediction method: Protein Homology.	bifunctional 2-acylglycerophosphoethanolamine acyltransferase/acyl-ACP synthetase	3065746	2160	yes
ECDH10B_RS15285		Derived by automated computational analysis using gene prediction method: Protein Homology.	transcriptional regulator	3068490	1032	yes
ECDH10B_RS15295		Derived by automated computational analysis using gene prediction method: Protein Homology.	LysR family transcriptional regulator	3070912	936	yes
ECDH10B_RS15300		Derived by automated computational analysis using gene prediction method: Protein Homology.	aspartate/glutamate racemase	3071834	693	yes
ECDH10B_RS15310		Derived by automated computational analysis using gene prediction method: Protein Homology.	2-dehydro-3-deoxy-D-gluconate 5-dehydrogenase	3074388	762	yes
ECDH10B_RS15320		Derived by automated computational analysis using gene prediction method: Protein Homology.	acetyl-CoA acetyltransferase	3076302	1182	yes
ECDH10B_RS15330		Derived by automated computational analysis using gene prediction method: Protein Homology.	LuxR family transcriptional regulator	3079427	633	yes
ECDH10B_RS15335		Derived by automated computational analysis using gene prediction method: Protein Homology.	transcriptional regulator	3080393	810	yes
ECDH10B_RS15340		Derived by automated computational analysis using gene prediction method: Protein Homology.	hypothetical protein	3081195	483	yes
ECDH10B_RS15345		Derived by automated computational analysis using gene prediction method: Protein Homology.	hypothetical protein	3081826	426	yes
ECDH10B_RS15355		Derived by automated computational analysis using gene prediction method: Protein Homology.	SycD-like chaperone family hypothetical protein	3083159	492	yes
ECDH10B_RS15360		Derived by automated computational analysis using gene prediction method: Protein Homology.	transcriptional regulator	3083985	1377	yes
ECDH10B_RS15365		Derived by automated computational analysis using gene prediction method: Protein Homology.	hypothetical protein	3085529	219	yes
ECDH10B_RS15370		Derived by automated computational analysis using gene prediction method: Protein Homology.	lytic transglycosylase	3085932	375	yes
ECDH10B_RS15375		Derived by automated computational analysis using gene prediction method: Protein Homology.	helix-turn-helix transcriptional regulator	3086351	447	yes
ECDH10B_RS15380		Derived by automated computational analysis using gene prediction method: Protein Homology.	hypothetical protein	3086828	156	yes
ECDH10B_RS15385		Derived by automated computational analysis using gene prediction method: Protein Homology.	hypothetical protein	3087205	432	yes
ECDH10B_RS15390		Derived by automated computational analysis using gene prediction method: Protein Homology.	hypothetical protein	3087639	273	yes
ECDH10B_RS15395		Derived by automated computational analysis using gene prediction method: Protein Homology.	secretion protein	3087853	156	yes
ECDH10B_RS15410		Derived by automated computational analysis using gene prediction method: GeneMarkS+.	hypothetical protein	3089580	279	yes
ECDH10B_RS15415		Derived by automated computational analysis using gene prediction method: Protein Homology.	hypothetical protein	3089925	795	yes
ECDH10B_RS15425		Derived by automated computational analysis using gene prediction method: Protein Homology.	peptidoglycan-binding protein LysM	3091027	756	yes
ECDH10B_RS15430		Derived by automated computational analysis using gene prediction method: Protein Homology.	xanthine dehydrogenase molybdenum-binding subunit XdhA	3092197	2298	yes
ECDH10B_RS15435		Derived by automated computational analysis using gene prediction method: Protein Homology.	xanthine dehydrogenase FAD-binding subunit	3094505	879	yes
ECDH10B_RS15440		iron-sulfur-binding subunit; with XdhA and XdhB participates in purine salvage; Derived by automated computational analysis using gene prediction method: Protein Homology.	xanthine dehydrogenase iron-sulfur-binding subunit	3095380	480	yes
ECDH10B_RS15445		Derived by automated computational analysis using gene prediction method: Protein Homology.	sigma-54-dependent Fis family transcriptional regulator	3095899	1779	yes
ECDH10B_RS15450		Derived by automated computational analysis using gene prediction method: Protein Homology.	knotted carbamoyltransferase YgeW	3098156	1188	yes
ECDH10B_RS15455		Derived by automated computational analysis using gene prediction method: Protein Homology.	PLP-dependent lyase/thiolase	3099401	1197	yes
ECDH10B_RS15460		Derived by automated computational analysis using gene prediction method: Protein Homology.	peptidase	3100655	1212	yes
ECDH10B_RS15465		Derived by automated computational analysis using gene prediction method: Protein Homology.	D-phenylhydantoinase	3101919	1386	yes
ECDH10B_RS15470		Derived by automated computational analysis using gene prediction method: Protein Homology.	carbamate kinase-like protein YqeA	3103352	933	yes
ECDH10B_RS15475		Derived by automated computational analysis using gene prediction method: Protein Homology.	XdhC-CoxI family protein with NAD(P)-binding Rossman fold	3104505	1626	yes
ECDH10B_RS15480		Derived by automated computational analysis using gene prediction method: Protein Homology.	selenium-dependent hydroxylase accessory protein	3106178	771	yes
ECDH10B_RS15485		Derived by automated computational analysis using gene prediction method: Protein Homology.	molybdenum cofactor cytidylyltransferase	3107051	579	yes
ECDH10B_RS15490		Derived by automated computational analysis using gene prediction method: Protein Homology.	putative selenate reductase subunit YgfK	3107951	3099	yes
ECDH10B_RS15495		in Escherichia coli expression is induced in response to phase-specific signals and controlled by RpoS; Derived by automated computational analysis using gene prediction method: Protein Homology.	protein SsnA	3111052	1329	yes
ECDH10B_RS15500		Derived by automated computational analysis using gene prediction method: Protein Homology.	oxidoreductase	3112431	780	yes
ECDH10B_RS15505		Derived by automated computational analysis using gene prediction method: Protein Homology.	molybdopterin-dependent oxidoreductase Mo/Fe-S-binding subunit	3113207	2871	yes
ECDH10B_RS15510		high-affinity transporter for xanthine; Derived by automated computational analysis using gene prediction method: Protein Homology.	xanthine permease XanQ	3116242	1401	yes
ECDH10B_RS15515		Derived by automated computational analysis using gene prediction method: Protein Homology.	guanine deaminase	3117660	1317	yes
ECDH10B_RS15520		Derived by automated computational analysis using gene prediction method: Protein Homology.	guanine/hypoxanthine permease GhxQ	3119012	1368	yes
ECDH10B_RS15525		Derived by automated computational analysis using gene prediction method: Protein Homology.	effector protein	3120415	489	yes
ECDH10B_RS15530		Derived by automated computational analysis using gene prediction method: Protein Homology.	oxidoreductase (Fe-S)-binding subunit	3120903	1920	yes
ECDH10B_RS15540		Derived by automated computational analysis using gene prediction method: Protein Homology.	uric acid transporter UacT	3123258	1449	yes
ECDH10B_RS15545		Derived by automated computational analysis using gene prediction method: Protein Homology.	hypothetical protein	3124708	126	yes
ECDH10B_RS15550		Derived by automated computational analysis using gene prediction method: Protein Homology.	isopentenyl-diphosphate Delta-isomerase	3124956	549	yes
ECDH10B_RS15565		Derived by automated computational analysis using gene prediction method: Protein Homology.	single-stranded-DNA-specific exonuclease RecJ	3128264	1734	yes
ECDH10B_RS15570		Derived by automated computational analysis using gene prediction method: Protein Homology.	thiol:disulfide interchange protein DsbC	3130003	711	yes
ECDH10B_RS15575		Derived by automated computational analysis using gene prediction method: Protein Homology.	tyrosine recombinase XerD	3130738	897	yes
ECDH10B_RS15585		Derived by automated computational analysis using gene prediction method: Protein Homology.	toxin CptA	3132307	408	yes
ECDH10B_RS15590		Derived by automated computational analysis using gene prediction method: Protein Homology.	antitoxin CptB	3132695	267	yes
ECDH10B_RS15595		Derived by automated computational analysis using gene prediction method: Protein Homology.	tRNA-modifying protein YgfZ	3133204	981	yes
ECDH10B_RS15615		Derived by automated computational analysis using gene prediction method: Protein Homology.	NAD(P)-dependent oxidoreductase	3137049	744	yes
ECDH10B_RS15640		Derived by automated computational analysis using gene prediction method: Protein Homology.	2-octaprenyl-6-methoxyphenyl hydroxylase	3144231	1179	yes
ECDH10B_RS15660		Derived by automated computational analysis using gene prediction method: Protein Homology.	5-formyltetrahydrofolate cyclo-ligase	3148078	603	yes
ECDH10B_RS15675		Derived by automated computational analysis using gene prediction method: Protein Homology.	hypothetical protein	3151272	231	yes
ECDH10B_RS15680		Derived by automated computational analysis using gene prediction method: Protein Homology.	chromosome initiation inhibitor	3151644	894	yes
ECDH10B_RS15685		Derived by automated computational analysis using gene prediction method: Protein Homology.	methylmalonyl-CoA mutase	3152741	2145	yes
ECDH10B_RS15690		Derived by automated computational analysis using gene prediction method: Protein Homology.	GTPase ArgK	3154878	996	yes
ECDH10B_RS15695		Derived by automated computational analysis using gene prediction method: Protein Homology.	methylmalonyl-CoA decarboxylase	3155884	786	yes
ECDH10B_RS15700		Derived by automated computational analysis using gene prediction method: Protein Homology.	propionyl-CoA--succinate CoA transferase	3156693	1479	yes
ECDH10B_RS15705		Derived by automated computational analysis using gene prediction method: Protein Homology.	transcriptional regulator	3158168	897	yes
ECDH10B_RS15715		Involved in the export of arginine; Derived by automated computational analysis using gene prediction method: Protein Homology.	arginine exporter protein	3160064	594	yes
ECDH10B_RS15720		participates in the regulation of osmotic pressure changes within the cel; Derived by automated computational analysis using gene prediction method: Protein Homology.	small-conductance mechanosensitive channel	3160838	861	yes
ECDH10B_RS15740		Derived by automated computational analysis using gene prediction method: Protein Homology.	nucleoside triphosphate hydrolase	3165867	714	yes
ECDH10B_RS15750		Derived by automated computational analysis using gene prediction method: Protein Homology.	fructose 1,6-bisphosphatase	3167108	966	yes
ECDH10B_RS15755		Derived by automated computational analysis using gene prediction method: Protein Homology.	Zn-binding dehydrogenase	3168070	1278	yes
ECDH10B_RS15760		CmtA with CmtB possibly forms the mannitol-like permease component of the cryptic mannitol phosphotransferase system, which phosphorylates and transports various carbohydrates and polyhydric alcohols in Escherichia coli; cytoplasmic protein; Derived by automated computational analysis using gene prediction method: Protein Homology.	PTS system mannitol-specific transporter subunit IIBC	3169362	1326	yes
ECDH10B_RS15775	cmtB	TolM; with CmtA (IIBC), CmtB possibly forms the mannitol-like permease component of the cryptic mannitol phosphotransferase system, which phosphorylates and transports various carbohydrates and polyhydric alcohols in Escherichia coli; cytoplasmic protein; Derived by automated computational analysis using gene prediction method: Protein Homology.	mannitol-specific cryptic phosphotransferase enzyme IIA component	3171977	444	yes
ECDH10B_RS15780		Derived by automated computational analysis using gene prediction method: Protein Homology.	transketolase	3172734	1992	yes
ECDH10B_RS15825		Derived by automated computational analysis using gene prediction method: Protein Homology.	SprT family protein	3182845	498	yes
ECDH10B_RS15830		Derived by automated computational analysis using gene prediction method: Protein Homology.	deoxyribonuclease I	3183437	708	yes
ECDH10B_RS15845		Derived by automated computational analysis using gene prediction method: Protein Homology.	DUF179 domain-containing protein	3186027	564	yes
ECDH10B_RS15875		Derived by automated computational analysis using gene prediction method: Protein Homology.	non-canonical purine NTP pyrophosphatase	3189771	594	yes
ECDH10B_RS15885		Derived by automated computational analysis using gene prediction method: Protein Homology.	DUF1202 domain-containing protein	3191648	1008	yes
ECDH10B_RS15890		Derived by automated computational analysis using gene prediction method: Protein Homology.	L-asparaginase	3192772	1047	yes
ECDH10B_RS15895		Derived by automated computational analysis using gene prediction method: Protein Homology.	hypothetical protein	3193994	720	yes
ECDH10B_RS15900		Derived by automated computational analysis using gene prediction method: Protein Homology.	hypothetical protein	3194734	141	yes
ECDH10B_RS15905		Derived by automated computational analysis using gene prediction method: Protein Homology.	hypothetical protein	3194897	327	yes
ECDH10B_RS15945		Derived by automated computational analysis using gene prediction method: Protein Homology.	leader peptidase PppA	3203944	810	yes
ECDH10B_RS15950		Derived by automated computational analysis using gene prediction method: Protein Homology.	secretin (GspDbeta) OM localization lipoprotein pilotin	3204819	411	yes
ECDH10B_RS15955		Derived by automated computational analysis using gene prediction method: Protein Homology.	type II secretion system protein GspC	3205247	996	yes
ECDH10B_RS15960		Derived by automated computational analysis using gene prediction method: Protein Homology.	type II secretion system protein GspL	3206308	861	yes
ECDH10B_RS15965		Derived by automated computational analysis using gene prediction method: Protein Homology.	membrane-anchored secretion pathway M-type protein	3207170	537	yes
ECDH10B_RS16000		Derived by automated computational analysis using gene prediction method: Protein Homology.	hypothetical protein	3215029	183	yes
ECDH10B_RS16005		Derived by automated computational analysis using gene prediction method: Protein Homology.	glycolate permease GlcA	3215363	1683	yes
ECDH10B_RS16010		Derived by automated computational analysis using gene prediction method: Protein Homology.	malate synthase G	3217400	2172	yes
ECDH10B_RS16015		Derived by automated computational analysis using gene prediction method: Protein Homology.	protein GlcG	3219593	405	yes
ECDH10B_RS16020		Derived by automated computational analysis using gene prediction method: Protein Homology.	glycolate oxidase iron-sulfur subunit	3220002	1224	yes
ECDH10B_RS16025		Derived by automated computational analysis using gene prediction method: Protein Homology.	glycolate oxidase	3221236	1053	yes
ECDH10B_RS16030		Derived by automated computational analysis using gene prediction method: Protein Homology.	glycolate oxidase	3222288	1500	yes
ECDH10B_RS16035		Derived by automated computational analysis using gene prediction method: Protein Homology.	glc operon transcriptional activator	3224038	765	yes
ECDH10B_RS16040		Derived by automated computational analysis using gene prediction method: Protein Homology.	hypothetical protein	3224809	1137	yes
ECDH10B_RS16050		Derived by automated computational analysis using gene prediction method: Protein Homology.	hypothetical protein	3227107	1068	yes
ECDH10B_RS16055		Derived by automated computational analysis using gene prediction method: Protein Homology.	ATP-binding protein	3228220	759	yes
ECDH10B_RS16060		Derived by automated computational analysis using gene prediction method: Protein Homology.	hypothetical protein	3229010	699	yes
ECDH10B_RS16065		Derived by automated computational analysis using gene prediction method: Protein Homology.	ATP-binding protein	3229897	693	yes
ECDH10B_RS16070		involved in the transport of inorganic phosphate; Derived by automated computational analysis using gene prediction method: Protein Homology.	low-affinity inorganic phosphate transporter 2	3230638	1500	yes
ECDH10B_RS16090		Derived by automated computational analysis using gene prediction method: Protein Homology.	hydrogenase nickel incorporation protein	3235743	342	yes
ECDH10B_RS16095		Derived by automated computational analysis using gene prediction method: Protein Homology.	hydrogenase-2 operon protein HybE	3236077	489	yes
ECDH10B_RS16115		Fe-S ferrodoxin type component; participates in the periplasmic electron-transferring activity of hydrogenase 2; Derived by automated computational analysis using gene prediction method: Protein Homology.	hydrogenase-2 operon protein HybA	3239920	987	yes
ECDH10B_RS16130		Derived by automated computational analysis using gene prediction method: Protein Homology.	hypothetical protein	3242216	288	yes
ECDH10B_RS16150		Derived by automated computational analysis using gene prediction method: Protein Homology.	NAD(P)-dependent oxidoreductase	3245428	885	yes
ECDH10B_RS16165		Derived by automated computational analysis using gene prediction method: Protein Homology.	hypothetical protein	3247743	138	yes
ECDH10B_RS16170		Derived by automated computational analysis using gene prediction method: Protein Homology.	cystathionine beta-lyase MetC	3248002	1188	yes
ECDH10B_RS16180		Derived by automated computational analysis using gene prediction method: Protein Homology.	AraC family transcriptional regulator	3250028	900	yes
ECDH10B_RS16190		Derived by automated computational analysis using gene prediction method: Protein Homology.	alcohol dehydrogenase	3251121	1164	yes
ECDH10B_RS16200		Derived by automated computational analysis using gene prediction method: Protein Homology.	DUF3828 domain-containing protein	3253416	927	yes
ECDH10B_RS16205		Derived by automated computational analysis using gene prediction method: Protein Homology.	hypothetical protein	3254393	258	yes
ECDH10B_RS16215		Derived by automated computational analysis using gene prediction method: Protein Homology.	cell division protein FtsP	3257023	1413	yes
ECDH10B_RS16225		Derived by automated computational analysis using gene prediction method: Protein Homology.	DNA topoisomerase 4 subunit A	3259481	2259	yes
ECDH10B_RS16230		Derived by automated computational analysis using gene prediction method: Protein Homology.	ABC transporter permease	3261877	1608	yes
ECDH10B_RS16235		Derived by automated computational analysis using gene prediction method: Protein Homology.	antitoxin	3263617	396	yes
ECDH10B_RS16240		Derived by automated computational analysis using gene prediction method: Protein Homology.	mRNA interferase MqsR	3264014	297	yes
ECDH10B_RS16245		Derived by automated computational analysis using gene prediction method: Protein Homology.	transcriptional regulator	3264515	483	yes
ECDH10B_RS16260		Derived by automated computational analysis using gene prediction method: Protein Homology.	two-component sensor histidine kinase	3266250	1350	yes
ECDH10B_RS16265		Derived by automated computational analysis using gene prediction method: Protein Homology.	hypothetical protein	3267645	333	yes
ECDH10B_RS16310		Derived by automated computational analysis using gene prediction method: Protein Homology.	hypothetical protein	3275362	261	yes
ECDH10B_RS16325		Derived by automated computational analysis using gene prediction method: Protein Homology.	dioxygenase	3277385	789	yes
ECDH10B_RS16330		Derived by automated computational analysis using gene prediction method: Protein Homology.	zinc transporter ZupT	3278316	774	yes
ECDH10B_RS16335		Derived by automated computational analysis using gene prediction method: Protein Homology.	DUF4051 domain-containing protein	3279147	171	yes
ECDH10B_RS16345		Derived by automated computational analysis using gene prediction method: Protein Homology.	BMFP family fusogenic protein	3280606	291	yes
ECDH10B_RS16350		Derived by automated computational analysis using gene prediction method: Protein Homology.	fimbrial-like adhesin protein	3281180	552	yes
ECDH10B_RS16365		Derived by automated computational analysis using gene prediction method: Protein Homology.	fimbrial outer membrane usher protein StdB	3283166	2466	yes
ECDH10B_RS16370		Derived by automated computational analysis using gene prediction method: Protein Homology.	periplasmic pilin chaperone	3285647	750	yes
ECDH10B_RS16375		Derived by automated computational analysis using gene prediction method: Protein Homology.	fimbrial protein	3286398	1065	yes
ECDH10B_RS16380		Involved in glycogen synthesis. May be involved in glycogen priming; Derived by automated computational analysis using gene prediction method: Protein Homology.	glycogen synthase	3287505	201	yes
ECDH10B_RS16385		Derived by automated computational analysis using gene prediction method: Protein Homology.	hypothetical protein	3287974	630	yes
ECDH10B_RS16390		Derived by automated computational analysis using gene prediction method: Protein Homology.	flotillin	3288630	1662	yes
ECDH10B_RS16415		Derived by automated computational analysis using gene prediction method: Protein Homology.	inorganic triphosphatase	3295430	1302	yes
ECDH10B_RS16450		Derived by automated computational analysis using gene prediction method: Protein Homology.	transcriptional activator TtdR	3301090	933	yes
ECDH10B_RS16455		Derived by automated computational analysis using gene prediction method: Protein Homology.	L(+)-tartrate dehydratase subunit alpha	3302232	909	yes
ECDH10B_RS16460		Derived by automated computational analysis using gene prediction method: Protein Homology.	L+-tartrate dehydratase subunit beta	3303137	606	yes
ECDH10B_RS16465		involved in the transport of citrate into the cell along with the export of succinate out of the cell; Derived by automated computational analysis using gene prediction method: Protein Homology.	L-tartrate/succinate antiporter	3303790	1464	yes
ECDH10B_RS16490		Derived by automated computational analysis using gene prediction method: Protein Homology.	mismatch-specific DNA-glycosylase	3310733	507	yes
ECDH10B_RS16510		Derived by automated computational analysis using gene prediction method: Protein Homology.	aerotaxis receptor	3313322	1521	yes
ECDH10B_RS16560		Derived by automated computational analysis using gene prediction method: Protein Homology.	transcriptional regulator	3329494	417	yes
ECDH10B_RS16565		Derived by automated computational analysis using gene prediction method: Protein Homology.	mRNA interferase HigB	3329907	315	yes
ECDH10B_RS16570		Derived by automated computational analysis using gene prediction method: Protein Homology.	hypothetical protein	3330163	240	yes
ECDH10B_RS16585		Derived by automated computational analysis using gene prediction method: Protein Homology.	DUF218 domain-containing protein	3332306	693	yes
ECDH10B_RS16600		Derived by automated computational analysis using gene prediction method: Protein Homology.	serine/threonine transporter SstT	3335710	1245	yes
ECDH10B_RS16605		Derived by automated computational analysis using gene prediction method: Protein Homology.	hypothetical protein	3336959	552	yes
ECDH10B_RS16625		regulates the expression of uxuBA; Derived by automated computational analysis using gene prediction method: Protein Homology.	GntR family transcriptional regulator	3342418	777	yes
ECDH10B_RS16650		Derived by automated computational analysis using gene prediction method: Protein Homology.	hypothetical protein	3345449	405	yes
ECDH10B_RS16655		Derived by automated computational analysis using gene prediction method: Protein Homology.	hypothetical protein	3345843	300	yes
ECDH10B_RS16660		Derived by automated computational analysis using gene prediction method: Protein Homology.	hypothetical protein	3346328	393	yes
ECDH10B_RS16665		Derived by automated computational analysis using gene prediction method: Protein Homology.	glutathione-dependent reductase	3346790	987	yes
ECDH10B_RS16670		Derived by automated computational analysis using gene prediction method: Protein Homology.	DUF805 domain-containing protein	3348070	366	yes
ECDH10B_RS16675		Derived by automated computational analysis using gene prediction method: Protein Homology.	DUF805 domain-containing protein	3348677	357	yes
ECDH10B_RS16685		Derived by automated computational analysis using gene prediction method: Protein Homology.	pirin-like protein YhaK	3350085	702	yes
ECDH10B_RS16690		Derived by automated computational analysis using gene prediction method: Protein Homology.	hypothetical protein	3350806	168	yes
ECDH10B_RS16700		Derived by automated computational analysis using gene prediction method: Protein Homology.	transporter	3352445	1332	yes
ECDH10B_RS16705		Derived by automated computational analysis using gene prediction method: Protein Homology.	L-serine dehydratase TdcG	3354051	1365	yes
ECDH10B_RS16715		Derived by automated computational analysis using gene prediction method: Protein Homology.	PFL-like enzyme TdcE	3355890	2295	yes
ECDH10B_RS16735		regulates the tdcABCDEFG operon which is involved in amino acid degradation; Derived by automated computational analysis using gene prediction method: Protein Homology.	transcriptional regulator	3361893	939	yes
ECDH10B_RS16740		participates in controlling the expression of several structural genes for the enzyme threonine dehydratase; TdcR activates the tdcABCDEFG operon; Derived by automated computational analysis using gene prediction method: Protein Homology.	transcriptional regulator	3363020	345	yes
ECDH10B_RS16745		Derived by automated computational analysis using gene prediction method: Protein Homology.	hypothetical protein	3363620	540	yes
ECDH10B_RS16750		Derived by automated computational analysis using gene prediction method: Protein Homology.	pentapeptide repeats-related protein	3364181	1188	yes
ECDH10B_RS16755		Derived by automated computational analysis using gene prediction method: Protein Homology.	glycerate 2-kinase	3366391	1146	yes
ECDH10B_RS16760		Derived by automated computational analysis using gene prediction method: Protein Homology.	2-hydroxy-3-oxopropionate reductase	3367633	891	yes
ECDH10B_RS16765		Derived by automated computational analysis using gene prediction method: Protein Homology.	5-keto-4-deoxy-D-glucarate aldolase	3368553	771	yes
ECDH10B_RS16775		Derived by automated computational analysis using gene prediction method: Protein Homology.	D-galactarate dehydratase	3371048	1572	yes
ECDH10B_RS16780		SohA; PrlF; involved in protein secretion; when overproduced or mutated, it induces growth defect and increased export of a reporter protein; a PrlF mutation induces the activity of the Lon protease, and a Lon-deficient strain suppresses the phenotype conferred by the PrlF mutation; Derived by automated computational analysis using gene prediction method: Protein Homology.	antitoxin PrlF	3372768	336	yes
ECDH10B_RS16785		Derived by automated computational analysis using gene prediction method: Protein Homology.	toxin YhaV	3373103	465	yes
ECDH10B_RS16790		transcriptional repressor for the agaZVWA and agaSYBCDI operons; Derived by automated computational analysis using gene prediction method: Protein Homology.	DeoR family transcriptional regulator	3373622	810	yes
ECDH10B_RS16805		Derived by automated computational analysis using gene prediction method: Protein Homology.	N-acetylgalactosamine permease IIC protein 2	3376467	402	yes
ECDH10B_RS16825		catalyzes the phosphorylation of incoming sugar substrates concomitant with their translocation across the cell membrane; protein IIA transfers a phosphoryl group to IIB which then transfers the phosphoryl group to the sugar; IIC forms the translocation channel for the sugar uptake; involved in N-acetylgalactosamine transport; Derived by automated computational analysis using gene prediction meth…	N-acetylgalactosamine-specific phosphotransferase enzyme IIB component 1	3379936	477	yes
ECDH10B_RS16830		catalyzes the phosphorylation of incoming sugar substrates concomitant with their translocation across the cell membrane;protein IIA transfers a phosphoryl group to IIB which then transfers the phosphoryl group to the sugar; IIC forms the translocation channel for the sugar uptake; involved in N-acetylgalactosamine transport; Derived by automated computational analysis using gene prediction metho…	N-acetylgalactosamine permease IIC component 1	3380451	804	yes
ECDH10B_RS16835		catalyzes the phosphorylation of incoming sugar substrates concomitant with their translocation across the cell membrane; protein IIA transfers a phosphoryl group to IIB which then transfers the phosphoryl group to the sugar; IID with IIC forms the translocation channel; involved in N-acetylgalactosamine transport; Derived by automated computational analysis using gene prediction method: Protein …	N-acetylgalactosamine permease IID component	3381244	792	yes
ECDH10B_RS16840		Derived by automated computational analysis using gene prediction method: Protein Homology.	galactosamine-6-phosphate isomerase	3382090	702	yes
ECDH10B_RS16845		Derived by automated computational analysis using gene prediction method: Protein Homology.	fimbrial-like adhesin protein	3383192	585	yes
ECDH10B_RS16850		Derived by automated computational analysis using gene prediction method: Protein Homology.	fimbrial chaperone	3383856	696	yes
ECDH10B_RS16855		Derived by automated computational analysis using gene prediction method: Protein Homology.	outer membrane usher protein YraJ	3384580	2517	yes
ECDH10B_RS16860		Derived by automated computational analysis using gene prediction method: Protein Homology.	fimbrial-like adhesin protein	3387107	1092	yes
ECDH10B_RS16865		Derived by automated computational analysis using gene prediction method: Protein Homology.	rRNA (cytidine-2'-O-)-methyltransferase	3388241	861	yes
ECDH10B_RS16870		Derived by automated computational analysis using gene prediction method: Protein Homology.	penicillin-binding protein activator LpoA	3389166	2037	yes
ECDH10B_RS16875		Derived by automated computational analysis using gene prediction method: Protein Homology.	hypothetical protein	3391160	396	yes
ECDH10B_RS16895		Derived by automated computational analysis using gene prediction method: Protein Homology.	nucleoside-diphosphate sugar epimerase	3393977	636	yes
ECDH10B_RS16900		Derived by automated computational analysis using gene prediction method: Protein Homology.	glutamine amidotransferase	3394740	519	yes
ECDH10B_RS16905		Derived by automated computational analysis using gene prediction method: Protein Homology.	hypothetical protein	3395238	444	yes
ECDH10B_RS16910		Derived by automated computational analysis using gene prediction method: Protein Homology.	hypothetical protein	3395732	303	yes
ECDH10B_RS16915		Derived by automated computational analysis using gene prediction method: Protein Homology.	N-acetyltransferase	3396021	504	yes
ECDH10B_RS16945		Derived by automated computational analysis using gene prediction method: Protein Homology.	hypothetical protein	3401599	138	yes
ECDH10B_RS16980		Derived by automated computational analysis using gene prediction method: Protein Homology.	translation initiation factor IF-2	3409108	2673	yes
ECDH10B_RS17005		Derived by automated computational analysis using gene prediction method: Protein Homology.	phosphate starvation-inducible protein PsiE	3415754	1518	yes
ECDH10B_RS17025		Derived by automated computational analysis using gene prediction method: Protein Homology.	dihydropteroate synthase	3419829	849	yes
ECDH10B_RS17030	hflB	inner membrane metalloprotease; may be involved in degradation of aberrant cytoplasmic and membrane proteins; Derived by automated computational analysis using gene prediction method: Protein Homology.	ATP-dependent zinc metalloprotease FtsH	3420767	1935	yes
ECDH10B_RS17050		penicillin binding protein 4; penicillin sensitive; catalyzes the formation of D-alanine from D-alanyl-D-alanine; one of four, DD-carboxypeptidase low-molecular weight penicillin-binding proteins that remove terminal D-alanine from pentapeptide side chains; Derived by automated computational analysis using gene prediction method: Protein Homology.	D-alanyl-D-alanine carboxypeptidase	3424729	1434	yes
ECDH10B_RS17080		activator of maltose metabolism genes; Derived by automated computational analysis using gene prediction method: Protein Homology.	sugar fermentation stimulation protein B	3430675	279	yes
ECDH10B_RS17095		Derived by automated computational analysis using gene prediction method: Protein Homology.	phospholipid ABC transporter-binding protein	3432729	294	yes
ECDH10B_RS17140		Derived by automated computational analysis using gene prediction method: Protein Homology.	lipopolysaccharide ABC transporter substrate-binding protein LptA	3439146	558	yes
ECDH10B_RS17175		Derived by automated computational analysis using gene prediction method: Protein Homology.	hypothetical protein	3444218	633	yes
ECDH10B_RS17180		Derived by automated computational analysis using gene prediction method: Protein Homology.	monofunctional biosynthetic peptidoglycan transglycosylase	3444847	729	yes
ECDH10B_RS17190		Derived by automated computational analysis using gene prediction method: Protein Homology.	hybrid sensor histidine kinase/response regulator	3446455	2337	yes
ECDH10B_RS17195		Derived by automated computational analysis using gene prediction method: Protein Homology.	TIGR01212 family radical SAM protein	3448887	930	yes
ECDH10B_RS17200		Derived by automated computational analysis using gene prediction method: Protein Homology.	glutamate synthase large subunit	3450491	4461	yes
ECDH10B_RS17210		Derived by automated computational analysis using gene prediction method: Protein Homology.	glutamate synthase operon protein GltF	3456942	765	yes
ECDH10B_RS17215		member of the periplasmic pilus chaperone family of proteins; Derived by automated computational analysis using gene prediction method: Protein Homology.	periplasmic chaperone protein	3457878	675	yes
ECDH10B_RS17220		Derived by automated computational analysis using gene prediction method: Protein Homology.	outer membrane fimbrial subunit usher protein	3458573	2382	yes
ECDH10B_RS17235		Derived by automated computational analysis using gene prediction method: Protein Homology.	hypothetical protein	3462447	249	yes
ECDH10B_RS17240		Derived by automated computational analysis using gene prediction method: Protein Homology.	transcriptional regulator	3462692	717	yes
ECDH10B_RS17245		Derived by automated computational analysis using gene prediction method: Protein Homology.	hypothetical protein	3463593	1128	yes
ECDH10B_RS17250		Derived by automated computational analysis using gene prediction method: Protein Homology.	DUF386 domain-containing protein	3464780	465	yes
ECDH10B_RS17255		catalyzes the phosphorylation of the N-acetylmannosamine (ManNAc) liberated from N-acetyl-neuraminic acid by the nanA protein; Derived by automated computational analysis using gene prediction method: Protein Homology.	N-acetylmannosamine kinase	3465241	876	yes
ECDH10B_RS17275		Transcriptional repressor of the nan operon that encodes proteins involved in sialic acid utilization; Derived by automated computational analysis using gene prediction method: Protein Homology.	transcriptional regulator NanR	3469464	792	yes
ECDH10B_RS17280		YhcL; uncharacterized member of the DcuC family of anaerobic dicarboxylate transporters; probable role in transport of carboxylates across the inner membrane from the periplasm; its encoding gene is not essential for growth and is probably cryptic; Derived by automated computational analysis using gene prediction method: Protein Homology.	transporter	3470635	1368	yes
ECDH10B_RS17295		Derived by automated computational analysis using gene prediction method: Protein Homology.	30S ribosomal protein S9	3473581	393	yes
ECDH10B_RS17305		Derived by automated computational analysis using gene prediction method: Protein Homology.	cell division protein ZapE	3474636	1128	yes
ECDH10B_RS17315		Derived by automated computational analysis using gene prediction method: Protein Homology.	periplasmic pH-dependent serine endoprotease DegQ	3476509	1368	yes
ECDH10B_RS17345		Derived by automated computational analysis using gene prediction method: Protein Homology.	p-hydroxybenzoic acid efflux pump subunit AaeB	3481987	1968	yes
ECDH10B_RS17380		Derived by automated computational analysis using gene prediction method: Protein Homology.	septum formation inhibitor Maf	3493551	594	yes
ECDH10B_RS17390		Derived by automated computational analysis using gene prediction method: Protein Homology.	rod shape-determining protein MreC	3494641	1104	yes
ECDH10B_RS17405		Derived by automated computational analysis using gene prediction method: Protein Homology.	RNase E specificity factor CsrD	3497158	1941	yes
ECDH10B_RS17410		Derived by automated computational analysis using gene prediction method: Protein Homology.	acrylyl-CoA reductase AcuI	3499250	975	yes
ECDH10B_RS17415		Derived by automated computational analysis using gene prediction method: Protein Homology.	hypothetical protein	3500282	102	yes
ECDH10B_RS17420		Derived by automated computational analysis using gene prediction method: Protein Homology.	hypothetical protein	3500510	120	yes
ECDH10B_RS17425		Derived by automated computational analysis using gene prediction method: Protein Homology.	hypothetical protein	3500633	165	yes
ECDH10B_RS17440		Derived by automated computational analysis using gene prediction method: Protein Homology.	DUF997 domain-containing protein	3503141	243	yes
ECDH10B_RS17470		Derived by automated computational analysis using gene prediction method: Protein Homology.	transporter	3508387	180	yes
ECDH10B_RS17475		Derived by automated computational analysis using gene prediction method: Protein Homology.	acrEF/envCD operon repressor	3508569	663	yes
ECDH10B_RS17480		with AcrD and TolC forms a transport system involved in resistance to a number of compounds including lipophilic antibiotics; Derived by automated computational analysis using gene prediction method: Protein Homology.	MexX family efflux pump subunit	3509630	1158	yes
ECDH10B_RS17485		Derived by automated computational analysis using gene prediction method: Protein Homology.	multidrug efflux RND transporter permease subunit	3510799	3105	yes
ECDH10B_RS17490		Derived by automated computational analysis using gene prediction method: Protein Homology.	membrane protein	3514156	222	yes
ECDH10B_RS17495		Derived by automated computational analysis using gene prediction method: Protein Homology.	hypothetical protein	3514603	177	yes
ECDH10B_RS17500		Derived by automated computational analysis using gene prediction method: Protein Homology.	amino acid ABC transporter substrate-binding protein	3514915	918	yes
ECDH10B_RS17505		Derived by automated computational analysis using gene prediction method: Protein Homology.	amino acid ABC transporter permease	3515900	1182	yes
ECDH10B_RS17515		Derived by automated computational analysis using gene prediction method: Protein Homology.	amino acid ABC transporter ATPase	3518202	759	yes
ECDH10B_RS17555		Derived by automated computational analysis using gene prediction method: Protein Homology.	gamma carbonic anhydrase family protein	3525002	555	yes
ECDH10B_RS17560		Derived by automated computational analysis using gene prediction method: Protein Homology.	DUF1488 domain-containing protein	3525532	258	yes
ECDH10B_RS17565		Derived by automated computational analysis using gene prediction method: Protein Homology.	shikimate dehydrogenase	3525786	819	yes
ECDH10B_RS17580		Derived by automated computational analysis using gene prediction method: Protein Homology.	hypothetical protein	3527757	474	yes
ECDH10B_RS17590		Derived by automated computational analysis using gene prediction method: Protein Homology.	peptide deformylase	3529456	510	yes
ECDH10B_RS17600		Derived by automated computational analysis using gene prediction method: Protein Homology.	16S rRNA m5C967 methyltransferase	3530973	1290	yes
ECDH10B_RS17620		Derived by automated computational analysis using gene prediction method: Protein Homology.	heavy metal-responsive transcriptional regulator	3534471	426	yes
ECDH10B_RS17625		Derived by automated computational analysis using gene prediction method: Protein Homology.	DUF1992 domain-containing protein	3534907	369	yes
ECDH10B_RS17770		involved in type II protein secretion; Derived by automated computational analysis using gene prediction method: Protein Homology.	hypothetical protein	3549274	420	yes
ECDH10B_RS17775		Derived by automated computational analysis using gene prediction method: Protein Homology.	general secretory pathway protein	3549695	1470	yes
ECDH10B_RS17780		Derived by automated computational analysis using gene prediction method: Protein Homology.	type II secretion system protein GspC	3551344	816	yes
ECDH10B_RS17785		Derived by automated computational analysis using gene prediction method: Protein Homology.	type II secretion system protein GspD	3552143	1953	yes
ECDH10B_RS17790		Derived by automated computational analysis using gene prediction method: Protein Homology.	type II secretion system protein GspE	3554105	1482	yes
ECDH10B_RS17795		Derived by automated computational analysis using gene prediction method: Protein Homology.	type II secretion system protein GspF	3555583	1197	yes
ECDH10B_RS17800		Derived by automated computational analysis using gene prediction method: Protein Homology.	type II secretion system protein GspG	3556789	438	yes
ECDH10B_RS17805		Derived by automated computational analysis using gene prediction method: Protein Homology.	type II secretion system protein GspH	3557234	510	yes
ECDH10B_RS17810		Derived by automated computational analysis using gene prediction method: Protein Homology.	type II secretion system protein GspI	3557740	378	yes
ECDH10B_RS17815		Derived by automated computational analysis using gene prediction method: Protein Homology.	general secretion pathway protein	3558110	588	yes
ECDH10B_RS17820		Derived by automated computational analysis using gene prediction method: Protein Homology.	general secretory pathway protein	3558690	984	yes
ECDH10B_RS17825		Derived by automated computational analysis using gene prediction method: Protein Homology.	type II secretion system protein GspL	3559688	1164	yes
ECDH10B_RS17830		Derived by automated computational analysis using gene prediction method: Protein Homology.	general secretion pathway protein GspM	3560848	462	yes
ECDH10B_RS17835		Derived by automated computational analysis using gene prediction method: Protein Homology.	type 4 prepilin-like proteins leader peptide-processing enzyme	3561309	678	yes
ECDH10B_RS17840		Derived by automated computational analysis using gene prediction method: Protein Homology.	bacterioferritin	3562015	477	yes
ECDH10B_RS17845		Derived by automated computational analysis using gene prediction method: Protein Homology.	bacterioferritin-associated ferredoxin	3562563	195	yes
ECDH10B_RS17865		Derived by automated computational analysis using gene prediction method: Protein Homology.	elongation factor G	3567166	2115	yes
ECDH10B_RS17870		Derived by automated computational analysis using gene prediction method: Protein Homology.	30S ribosomal protein S7	3569308	540	yes
ECDH10B_RS17875		Derived by automated computational analysis using gene prediction method: Protein Homology.	30S ribosomal protein S12	3569944	375	yes
ECDH10B_RS17885		Derived by automated computational analysis using gene prediction method: Protein Homology.	sulfurtransferase TusC	3570739	360	yes
ECDH10B_RS17890		Derived by automated computational analysis using gene prediction method: Protein Homology.	sulfurtransferase TusD	3571098	387	yes
ECDH10B_RS17935		Derived by automated computational analysis using gene prediction method: Protein Homology.	hydrolase	3578968	1023	yes
ECDH10B_RS17940		Derived by automated computational analysis using gene prediction method: Protein Homology.	hypothetical protein	3579984	219	yes
ECDH10B_RS17965		Derived by automated computational analysis using gene prediction method: Protein Homology.	membrane protein	3582569	2091	yes
ECDH10B_RS17975		TrpG; with TrpE catalyzes the formation of anthranilate and glutamate from chorismate and glutamine; TrpG provides the glutamine amidotransferase activity; Derived by automated computational analysis using gene prediction method: Protein Homology.	glutamine amidotransferase	3586032	564	yes
ECDH10B_RS17980		Derived by automated computational analysis using gene prediction method: Protein Homology.	adenosine monophosphate-protein transferase	3586627	603	yes
ECDH10B_RS17985		Derived by automated computational analysis using gene prediction method: Protein Homology.	antitoxin	3587219	168	yes
ECDH10B_RS18025	frlA	inner membrane protein possibly involved in fructoselysine transport; member of the flr operon; Derived by automated computational analysis using gene prediction method: Protein Homology.	fructoselysine transporter	3595676	1338	yes
ECDH10B_RS18030	frlB	catalyzes the conversion of fructoselysine 6-phosphate to glucose 6-phosphate and lysine; Derived by automated computational analysis using gene prediction method: Protein Homology.	fructoselysine 6-phosphate deglycase	3597034	1023	yes
ECDH10B_RS18035		YhfOP; YhfP; YhfO; FrlC; catalyzes the interconversion of fructoselysine and psicoselysine; Derived by automated computational analysis using gene prediction method: Protein Homology.	protein FrlC	3598106	831	yes
ECDH10B_RS18040		Derived by automated computational analysis using gene prediction method: Protein Homology.	fructoselysine 6-kinase	3598933	786	yes
ECDH10B_RS18045		may act as a transcriptional regulator of a putative fructoselysine-induced operon containing the yhfM, yhfN, yhfO, yhfP, yhfQ, and yhfR genes; Derived by automated computational analysis using gene prediction method: Protein Homology.	transcriptional regulator	3599818	732	yes
ECDH10B_RS18050		Derived by automated computational analysis using gene prediction method: Protein Homology.	FNR-regulated pyridoxal phosphate-dependent aminotransferase	3600701	1086	yes
ECDH10B_RS18055		Derived by automated computational analysis using gene prediction method: Protein Homology.	hypothetical protein	3601798	1305	yes
ECDH10B_RS18060		Derived by automated computational analysis using gene prediction method: Protein Homology.	DUF2620 domain-containing protein	3603114	354	yes
ECDH10B_RS18065		phosphotriesterase homology protein; PhP; YhfV; member of a family of proteins related to phosphotriesterase (PTE); Derived by automated computational analysis using gene prediction method: Protein Homology.	phosphotriesterase homology protein	3603478	879	yes
ECDH10B_RS18070		Derived by automated computational analysis using gene prediction method: Protein Homology.	phosphopentomutase	3604353	1227	yes
ECDH10B_RS18075		Derived by automated computational analysis using gene prediction method: Protein Homology.	pyridoxal 5''-phosphate binding protein	3605579	1164	yes
ECDH10B_RS18080		Derived by automated computational analysis using gene prediction method: Protein Homology.	PRD domain protein	3606826	363	yes
ECDH10B_RS18085		Derived by automated computational analysis using gene prediction method: Protein Homology.	transcriptional regulator	3607205	906	yes
ECDH10B_RS18095		catalyzes the dephosphorylation of 2-phosphoglycolate to form glycolate and phosphate; Derived by automated computational analysis using gene prediction method: Protein Homology.	phosphoglycolate phosphatase	3609397	759	yes
ECDH10B_RS18130		Derived by automated computational analysis using gene prediction method: Protein Homology.	DNA catabolic protein	3616381	405	yes
ECDH10B_RS18135		Derived by automated computational analysis using gene prediction method: Protein Homology.	DNA catabolic protein	3616775	441	yes
ECDH10B_RS18140		Derived by automated computational analysis using gene prediction method: Protein Homology.	DNA utilization protein HofN	3617199	540	yes
ECDH10B_RS18145		Derived by automated computational analysis using gene prediction method: Protein Homology.	DNA catabolic pilus assembly protein	3617738	780	yes
ECDH10B_RS18160		Derived by automated computational analysis using gene prediction method: Protein Homology.	RcsCDB-response attenuator, inner membrane protein	3622235	2136	yes
ECDH10B_RS18180		Derived by automated computational analysis using gene prediction method: Protein Homology.	DUF4153 domain-containing protein	3626481	1725	yes
ECDH10B_RS18185		Derived by automated computational analysis using gene prediction method: Protein Homology.	hypothetical protein	3628281	132	yes
ECDH10B_RS18210		Derived by automated computational analysis using gene prediction method: Protein Homology.	RNA-binding transcriptional accessory protein	3633151	2322	yes
ECDH10B_RS18230		Derived by automated computational analysis using gene prediction method: Protein Homology.	transposase	3638933	879	yes
ECDH10B_RS18240		required for utilization of DNA as the sole source of carbon and energy; Derived by automated computational analysis using gene prediction method: Protein Homology.	protein GntX	3640648	684	yes
ECDH10B_RS18260		Derived by automated computational analysis using gene prediction method: Protein Homology.	maltodextrin phosphorylase	3645846	2394	yes
ECDH10B_RS18265		Derived by automated computational analysis using gene prediction method: Protein Homology.	transcriptional regulator	3648851	2706	yes
ECDH10B_RS18270		Derived by automated computational analysis using gene prediction method: Protein Homology.	RNA 3'-terminal phosphate cyclase	3651599	1017	yes
ECDH10B_RS18275		Derived by automated computational analysis using gene prediction method: Protein Homology.	RNA-splicing ligase RtcB	3652619	1227	yes
ECDH10B_RS18280		sigma 54-dependent; regulates genes involved in forming a 2',3'-cyclic phosphodiester on RNA; Derived by automated computational analysis using gene prediction method: Protein Homology.	transcriptional regulator	3654034	1599	yes
ECDH10B_RS18285		represses the glpD, glpFK, glpTQ, and glpACB operons involved in glycerol-3-phosphate metabolism; Derived by automated computational analysis using gene prediction method: Protein Homology.	DeoR/GlpR family transcriptional regulator	3655614	759	yes
ECDH10B_RS18305		Derived by automated computational analysis using gene prediction method: Protein Homology.	hypothetical protein	3659491	282	yes
ECDH10B_RS18340		Derived by automated computational analysis using gene prediction method: Protein Homology.	membrane protein	3670838	594	yes
ECDH10B_RS18370		YhhY; regulated by the fur regulator; unknown function; Derived by automated computational analysis using gene prediction method: Protein Homology.	N-acetyltransferase	3676905	489	yes
ECDH10B_RS18375		Derived by automated computational analysis using gene prediction method: Protein Homology.	colicin	3677630	1179	yes
ECDH10B_RS18380		Derived by automated computational analysis using gene prediction method: Protein Homology.	hypothetical protein	3678805	417	yes
ECDH10B_RS18390		Derived by automated computational analysis using gene prediction method: Protein Homology.	heat-shock protein	3680526	285	yes
ECDH10B_RS18395		Derived by automated computational analysis using gene prediction method: Protein Homology.	gamma-glutamyltranspeptidase	3680848	1743	yes
ECDH10B_RS18400		Derived by automated computational analysis using gene prediction method: Protein Homology.	DUF2756 domain-containing protein	3682710	441	yes
ECDH10B_RS18415		with UgpABC is involved in uptake of glycerol-3-phosphate; Derived by automated computational analysis using gene prediction method: Protein Homology.	sn-glycerol 3-phosphate ABC transporter permease	3684949	846	yes
ECDH10B_RS18425		Derived by automated computational analysis using gene prediction method: Protein Homology.	sn-glycerol-3-phosphate-binding periplasmic protein UgpB	3686776	1317	yes
ECDH10B_RS18430		Derived by automated computational analysis using gene prediction method: Protein Homology.	hypothetical protein	3688327	129	yes
ECDH10B_RS18455		with LivFGHM is involved in the high affinity leucine transport; Derived by automated computational analysis using gene prediction method: Protein Homology.	branched chain amino acid ABC transporter substrate-binding protein	3692218	1110	yes
ECDH10B_RS18460		Derived by automated computational analysis using gene prediction method: Protein Homology.	pantothenate synthesis PanD autocleavage accelerator	3693751	384	yes
ECDH10B_RS18465		Derived by automated computational analysis using gene prediction method: Protein Homology.	hypothetical protein	3694144	123	yes
ECDH10B_RS18485		Derived by automated computational analysis using gene prediction method: Protein Homology.	cell division ATP-binding protein FtsE	3697846	669	yes
ECDH10B_RS18490		Derived by automated computational analysis using gene prediction method: Protein Homology.	signal recognition particle-docking protein FtsY	3698517	1494	yes
ECDH10B_RS18495	rsmD	catalyzes the methylation of 16S rRNA at position G966; Derived by automated computational analysis using gene prediction method: Protein Homology.	ribosomal RNA small subunit methyltransferase D	3700160	597	yes
ECDH10B_RS18500		Derived by automated computational analysis using gene prediction method: Protein Homology.	DUF1145 domain-containing protein	3700746	270	yes
ECDH10B_RS18505		Derived by automated computational analysis using gene prediction method: Protein Homology.	DUF2500 domain-containing protein	3701018	360	yes
ECDH10B_RS18565		Derived by automated computational analysis using gene prediction method: Protein Homology.	nickel import ATP-binding protein NikD	3712782	765	yes
ECDH10B_RS18585		Derived by automated computational analysis using gene prediction method: Protein Homology.	hypothetical protein	3719166	384	yes
ECDH10B_RS18615		Derived by automated computational analysis using gene prediction method: Protein Homology.	DUF4049 domain-containing protein	3726735	1623	yes
ECDH10B_RS18625		Derived by automated computational analysis using gene prediction method: Protein Homology.	hypothetical protein	3730212	204	yes
ECDH10B_RS18630		Derived by automated computational analysis using gene prediction method: Protein Homology.	hypothetical protein	3730538	99	yes
ECDH10B_RS18635		Derived by automated computational analysis using gene prediction method: Protein Homology.	membrane protein	3730653	1008	yes
ECDH10B_RS18640		Derived by automated computational analysis using gene prediction method: Protein Homology.	oxidoreductase	3731975	1203	yes
ECDH10B_RS18660	tppB	mutations in this gene confer resistance to the toxic peptide alafosfalin in Salmonella typhimurium; member of proton-dependent oligopeptide transport (POT) system family; in Escherichia coli this gene is regulated by OmpR although not via osmoregulation; Derived by automated computational analysis using gene prediction method: Protein Homology.	MFS transporter	3736629	1470	yes
ECDH10B_RS18685		Derived by automated computational analysis using gene prediction method: Protein Homology.	hypothetical protein	3743472	117	yes
ECDH10B_RS18690		Derived by automated computational analysis using gene prediction method: Protein Homology.	hypothetical protein	3743583	174	yes
ECDH10B_RS18695		regulates the expression of of the arsRBC involved in resistance to arsenic; Derived by automated computational analysis using gene prediction method: Protein Homology.	transcriptional regulator	3744295	354	yes
ECDH10B_RS18700		Derived by automated computational analysis using gene prediction method: Protein Homology.	arsenical pump membrane protein	3744702	1290	yes
ECDH10B_RS18705		Derived by automated computational analysis using gene prediction method: Protein Homology.	arsenate reductase	3746004	426	yes
ECDH10B_RS18710		Derived by automated computational analysis using gene prediction method: Protein Homology.	hypothetical protein	3747058	783	yes
ECDH10B_RS18725		Derived by automated computational analysis using gene prediction method: Protein Homology.	outer membrane protein slp	3749728	567	yes
ECDH10B_RS18730		Derived by automated computational analysis using gene prediction method: Protein Homology.	helix-turn-helix transcriptional regulator	3750450	531	yes
ECDH10B_RS18735		inner membrane protein involved in cell density-dependent acid resistance; part of the acid fitness island (AFI) of E. coli; Derived by automated computational analysis using gene prediction method: Protein Homology.	magnesium transporter ATPase	3751022	648	yes
ECDH10B_RS18740	hdeB	Derived by automated computational analysis using gene prediction method: Protein Homology.	acid stress chaperone HdeB	3751733	327	yes
ECDH10B_RS18750		Derived by automated computational analysis using gene prediction method: Protein Homology.	protein HdeD	3752762	573	yes
ECDH10B_RS18755		Derived by automated computational analysis using gene prediction method: Protein Homology.	transcriptional regulator GadE	3754133	528	yes
ECDH10B_RS18760		Derived by automated computational analysis using gene prediction method: Protein Homology.	hypothetical protein	3754661	279	yes
ECDH10B_RS18770		Derived by automated computational analysis using gene prediction method: Protein Homology.	multidrug efflux RND transporter permease subunit	3756181	3114	yes
ECDH10B_RS18775		Derived by automated computational analysis using gene prediction method: Protein Homology.	transcriptional regulator	3759657	729	yes
ECDH10B_RS18780		regulates genes in response to acid and/or during stationary phase; Derived by automated computational analysis using gene prediction method: Protein Homology.	transcriptional regulator	3760753	825	yes
ECDH10B_RS18790		Derived by automated computational analysis using gene prediction method: Protein Homology.	cytochrome-c peroxidase	3763558	1398	yes
ECDH10B_RS18795		Derived by automated computational analysis using gene prediction method: Protein Homology.	trehalase	3765359	1650	yes
ECDH10B_RS18800		Derived by automated computational analysis using gene prediction method: Protein Homology.	helix-turn-helix transcriptional regulator	3767059	603	yes
ECDH10B_RS18805		Derived by automated computational analysis using gene prediction method: Protein Homology.	LysR family transcriptional regulator	3768181	900	yes
ECDH10B_RS18820		Derived by automated computational analysis using gene prediction method: Protein Homology.	hypothetical protein	3772057	2061	yes
ECDH10B_RS18825		Derived by automated computational analysis using gene prediction method: Protein Homology.	cyclic di-GMP phosphodiesterase YhjH	3774187	768	yes
ECDH10B_RS18830		Derived by automated computational analysis using gene prediction method: Protein Homology.	hypothetical protein	3774908	195	yes
ECDH10B_RS18855		Derived by automated computational analysis using gene prediction method: Protein Homology.	cellulose synthase operon protein C	3781467	3474	yes
ECDH10B_RS18860		Derived by automated computational analysis using gene prediction method: Protein Homology.	endoglucanase	3784922	1107	yes
ECDH10B_RS18865		Derived by automated computational analysis using gene prediction method: Protein Homology.	cyclic di-GMP-binding protein	3786035	2340	yes
ECDH10B_RS18870	bcsA	polymerizes uridine 5'-diphosphate glucose to cellulose; acts with BcsB, BcsZ and BcsC in cellulose biosynthesis; Derived by automated computational analysis using gene prediction method: Protein Homology.	cellulose synthase catalytic subunit	3788385	2619	yes
ECDH10B_RS18875		Derived by automated computational analysis using gene prediction method: Protein Homology.	cell division protein	3791000	729	yes
ECDH10B_RS18880		Derived by automated computational analysis using gene prediction method: Protein Homology.	hypothetical protein	3791764	189	yes
ECDH10B_RS18885		Derived by automated computational analysis using gene prediction method: Protein Homology.	cellulose biosynthesis protein BcsE	3792237	1560	yes
ECDH10B_RS18890		Derived by automated computational analysis using gene prediction method: Protein Homology.	protein BcsF	3793793	192	yes
ECDH10B_RS18895		Derived by automated computational analysis using gene prediction method: Protein Homology.	protein BcsG	3793981	1680	yes
ECDH10B_RS18900		Derived by automated computational analysis using gene prediction method: Protein Homology.	small toxic polypeptide LdrD	3795747	108	yes
ECDH10B_RS18905		Derived by automated computational analysis using gene prediction method: Protein Homology.	hypothetical protein	3796019	162	yes
ECDH10B_RS18910		Derived by automated computational analysis using gene prediction method: Protein Homology.	transporter	3796330	1272	yes
ECDH10B_RS18915		Derived by automated computational analysis using gene prediction method: Protein Homology.	dipeptide transport ATP-binding protein DppF	3797631	1005	yes
ECDH10B_RS18935		Derived by automated computational analysis using gene prediction method: Protein Homology.	hypothetical protein	3801575	228	yes
ECDH10B_RS18945		Derived by automated computational analysis using gene prediction method: Protein Homology.	hypothetical protein	3803824	261	yes
ECDH10B_RS18955		catalyzes the addition of a phosphoethanolamine group to the outer Kdo residue of lipopolysaccharide; Derived by automated computational analysis using gene prediction method: Protein Homology.	phosphoethanolamine transferase EptB	3804383	1692	yes
ECDH10B_RS18960		Derived by automated computational analysis using gene prediction method: Protein Homology.	MFS transporter	3806398	1209	yes
ECDH10B_RS18975		Derived by automated computational analysis using gene prediction method: Protein Homology.	GNAT family acetyltransferase	3809251	441	yes
ECDH10B_RS18980		catalyzes the reduction of trimethylamine-N-oxide to form trimethylamine; Derived by automated computational analysis using gene prediction method: Protein Homology.	biotin sulfoxide reductase	3809660	2280	yes
ECDH10B_RS19010		Derived by automated computational analysis using gene prediction method: Protein Homology.	protein HokA	3816047	153	yes
ECDH10B_RS19035		Derived by automated computational analysis using gene prediction method: Protein Homology.	hypothetical protein	3821012	300	yes
ECDH10B_RS19045		Derived by automated computational analysis using gene prediction method: Protein Homology.	hypothetical protein	3822523	438	yes
ECDH10B_RS19055		Derived by automated computational analysis using gene prediction method: Protein Homology.	xylulokinase	3823516	1455	yes
ECDH10B_RS19060		Derived by automated computational analysis using gene prediction method: Protein Homology.	xylose isomerase	3825042	1323	yes
ECDH10B_RS19065		Derived by automated computational analysis using gene prediction method: Protein Homology.	D-xylose-binding periplasmic protein	3826730	993	yes
ECDH10B_RS19070		Derived by automated computational analysis using gene prediction method: Protein Homology.	D-xylose ABC transporter ATP-binding protein	3827800	1542	yes
ECDH10B_RS19075		Derived by automated computational analysis using gene prediction method: Protein Homology.	xylose ABC transporter permease	3829319	1182	yes
ECDH10B_RS19090		Derived by automated computational analysis using gene prediction method: Protein Homology.	alpha-amylase	3833096	2031	yes
ECDH10B_RS19100		Derived by automated computational analysis using gene prediction method: Protein Homology.	hypothetical protein	3836561	129	yes
ECDH10B_RS19105		Derived by automated computational analysis using gene prediction method: Protein Homology.	hydrogenase 4Fe-4S ferredoxin-type component	3836708	474	yes
ECDH10B_RS19110		Derived by automated computational analysis using gene prediction method: Protein Homology.	transcriptional regulator	3837283	849	yes
ECDH10B_RS19115		Derived by automated computational analysis using gene prediction method: Protein Homology.	2,3-diketo-L-gulonate reductase	3838332	999	yes
ECDH10B_RS19120		Derived by automated computational analysis using gene prediction method: Protein Homology.	hypothetical protein	3839342	468	yes
ECDH10B_RS19125		Derived by automated computational analysis using gene prediction method: Protein Homology.	2,3-diketo-L-gulonate TRAP transporter permease	3839927	474	yes
ECDH10B_RS19130		TRAP family transporter; with YiaMO is involved in the uptake of L-dehydroascorbate; Derived by automated computational analysis using gene prediction method: Protein Homology.	2,3-diketo-L-gulonate TRAP transporter permease	3840403	1278	yes
ECDH10B_RS19135		involved in the transport of 2,3-diketo-L-gulonate; Derived by automated computational analysis using gene prediction method: Protein Homology.	2,3-diketo-L-gulonate ABC transporter substrate-binding protein	3841693	987	yes
ECDH10B_RS19140		catalyzes the formation of L-xylulose 5-phosphate and 3-dehydro-L-gulonate 6-phosphate from L-xylulose or 3-dehydro-L-gulonate, respectively; Derived by automated computational analysis using gene prediction method: Protein Homology.	carbohydrate kinase	3842683	1497	yes
ECDH10B_RS19145	sgbH	catalyzes the formation of L-xylulose-5-phosphate from 3-keto-L-gulonate-6-phosphate; Derived by automated computational analysis using gene prediction method: Protein Homology.	3-keto-L-gulonate-6-phosphate decarboxylase sgbH	3844176	663	yes
ECDH10B_RS19150		L-xylulose 5-phosphate 3-epimerase activity not yet demonstrated; may be involved in the utilization of 2,3-diketo-L-gulonate; Derived by automated computational analysis using gene prediction method: Protein Homology.	L-xylulose 5-phosphate 3-epimerase	3844831	861	yes
ECDH10B_RS19155		Derived by automated computational analysis using gene prediction method: Protein Homology.	L-ribulose-5-phosphate 4-epimerase SgbE	3845685	696	yes
ECDH10B_RS19160		Derived by automated computational analysis using gene prediction method: Protein Homology.	outer membrane protein	3846727	741	yes
ECDH10B_RS19165		Derived by automated computational analysis using gene prediction method: Protein Homology.	transcriptional regulator	3847591	975	yes
ECDH10B_RS19170		Derived by automated computational analysis using gene prediction method: Protein Homology.	hypothetical protein	3848562	1137	yes
ECDH10B_RS19175		Derived by automated computational analysis using gene prediction method: Protein Homology.	hypothetical protein	3849704	324	yes
ECDH10B_RS19180		Derived by automated computational analysis using gene prediction method: Protein Homology.	hypothetical protein	3850141	213	yes
ECDH10B_RS19190		Derived by automated computational analysis using gene prediction method: Protein Homology.	alcohol dehydrogenase	3852275	1152	yes
ECDH10B_RS19195		Derived by automated computational analysis using gene prediction method: Protein Homology.	selenocysteine-specific translation factor	3853616	1845	yes
ECDH10B_RS19200		Derived by automated computational analysis using gene prediction method: Protein Homology.	L-selenocysteinyl-tRNA(Sec) synthase	3855457	1392	yes
ECDH10B_RS19225		Derived by automated computational analysis using gene prediction method: Protein Homology.	hypothetical protein	3863776	462	yes
ECDH10B_RS19235		Derived by automated computational analysis using gene prediction method: Protein Homology.	hypothetical protein	3865842	1137	yes
ECDH10B_RS19240		Derived by automated computational analysis using gene prediction method: Protein Homology.	DUF3302 domain-containing protein	3866981	363	yes
ECDH10B_RS19265		Derived by automated computational analysis using gene prediction method: Protein Homology.	DUF2810 domain-containing protein	3872264	363	yes
ECDH10B_RS19325		Derived by automated computational analysis using gene prediction method: Protein Homology.	hypothetical protein	3883700	960	yes
ECDH10B_RS19345		Derived by automated computational analysis using gene prediction method: Protein Homology.	protein HtrL	3888425	858	yes
ECDH10B_RS19360		Derived by automated computational analysis using gene prediction method: Protein Homology.	LPS heptosyltransferase 1	3891578	960	yes
ECDH10B_RS19365		Derived by automated computational analysis using gene prediction method: Protein Homology.	O-antigen ligase	3892547	1260	yes
ECDH10B_RS19370		Derived by automated computational analysis using gene prediction method: Protein Homology.	LPS 1,2-N-acetylglucosaminetransferase	3893838	1074	yes
ECDH10B_RS19375		Derived by automated computational analysis using gene prediction method: Protein Homology.	3-deoxy-D-manno-oct-2-ulosonate III transferase WaaZ	3894944	852	yes
ECDH10B_RS19380		catalyzes the phosphorylation of heptose(II) of the outer membrane lipopolysaccharide core; Derived by automated computational analysis using gene prediction method: Protein Homology.	LPS core heptose(II) kinase RfaY	3895866	699	yes
ECDH10B_RS19385		Derived by automated computational analysis using gene prediction method: Protein Homology.	LPS 1,2-glucosyltransferase	3896582	1017	yes
ECDH10B_RS19390		Derived by automated computational analysis using gene prediction method: Protein Homology.	LPS 1,3-galactosyltransferase	3897638	1020	yes
ECDH10B_RS19395		Derived by automated computational analysis using gene prediction method: Protein Homology.	glycosyl transferase	3898657	1080	yes
ECDH10B_RS19400		Derived by automated computational analysis using gene prediction method: Protein Homology.	LPS biosynthesis protein	3899780	936	yes
ECDH10B_RS19405		Derived by automated computational analysis using gene prediction method: Protein Homology.	LPS core heptose(I) kinase RfaP	3900752	798	yes
ECDH10B_RS19410		catalyzes the addition of the first glucose residue to the LPS core; Derived by automated computational analysis using gene prediction method: Protein Homology.	LPS biosynthesis protein	3901542	1125	yes
ECDH10B_RS19415		catalyzes the transfer of heptose(III) to heptose(II) in the lipopolysaccharide inner core; Derived by automated computational analysis using gene prediction method: Protein Homology.	LPS core heptosyltransferase RfaQ	3902663	1035	yes
ECDH10B_RS19430		Derived by automated computational analysis using gene prediction method: Protein Homology.	formamidopyrimidine-DNA glycosylase	3905942	810	yes
ECDH10B_RS19455		catalyzes the formation of dUMP from dUTP; Derived by automated computational analysis using gene prediction method: Protein Homology.	deoxyuridine 5'-triphosphate nucleotidohydrolase	3909528	459	yes
[truncated: 330 more rows]
