# Supplementary material for: Epidemiology of Extended-Spectrum β-Lactamase-Producing E. coli and Vancomycin-Resistant Enterococci in the Northern Dutch–German Cross-Border Region
Source: Front Microbiol. 2017 Oct 5;8:1914. doi: 10.3389/fmicb.2017.01914 (PMC5633748; doi:10.3389/fmicb.2017.01914)
Supplement: TABLE S5 — E. coli cgMLST allele types for distance calculation and percentage of good targets/genes. [file Table_5.XLSX]

## Sheet: in_Project_esccol_Silvia_co...
#Missing values in Distance Columns	Alias ID(s)	Perc. Good Targets	ECDH10B_RS00005	ECDH10B_RS00010	ECDH10B_RS00015	ECDH10B_RS00055	ECDH10B_RS00075	ECDH10B_RS00110	ECDH10B_RS00115	ECDH10B_RS00120	ECDH10B_RS00125	ECDH10B_RS00130	ECDH10B_RS00135	ECDH10B_RS00140	ECDH10B_RS00165	ECDH10B_RS00170	ECDH10B_RS00180	ECDH10B_RS00195	ECDH10B_RS00200	ECDH10B_RS00205	ECDH10B_RS00210	ECDH10B_RS00215	ECDH10B_RS00220	ECDH10B_RS00225	ECDH10B_RS00230	ECDH10B_RS00235	ECDH10B_RS00245	ECDH10B_RS00250	ECDH10B_RS00260	ECDH10B_RS00265	ECDH10B_RS00270	ECDH10B_RS00275	ECDH10B_RS00280	ECDH10B_RS00285	ECDH10B_RS00310	ECDH10B_RS00315	ECDH10B_RS00320	ECDH10B_RS00335	ECDH10B_RS00350	ECDH10B_RS00355	ECDH10B_RS00360	ECDH10B_RS00370	ECDH10B_RS00375	ECDH10B_RS00380	ECDH10B_RS00385	ECDH10B_RS00390	ECDH10B_RS00395	ECDH10B_RS00410	ECDH10B_RS00420
2	6_Esco_CA-NL	99.9	1	6	6	6	6	2	4	6	6	4	6	6	6	6	6	6	6	6	6	6	6	6	6	6	6	6	1	6	6	6	6	6	6	6	3	6	6	6	6	6	6	5	6	4	6	1	6
6	11_Esco_CA-NL	99.7	1	10	3	3	3	2	3	10	9	8	3	9	9	9	9	10	9	9	9	8	8	9	6	10	9	8	1	8	9	8	9	9	3	3	3	9	9	8	9	8	9	3	3	2	3	2	3
8	33_Esco_HA-NL	99.5	1	30	22	15	24	5	7	20	26	8	14	21	24	27	5	10	22	24	24	23	22	28	6	26	26	16	1	3	3	22	25	20	3	3	3	22	17	18	22	2	20	16	14	2	22	5	14
8	38_Esco_HA-DE	99.5	1	3	3	3	3	2	3	10	9	8	3	9	9	9	9	10	9	9	9	8	8	9	6	10	9	8	1	8	9	8	9	9	3	3	3	9	9	8	9	8	9	3	3	2	3	2	3
2	42_Esco_HA-DE	99.9	1	15	10	9	13	2	4	12	13	9	6	11	12	13	6	14	13	13	12	10	10	14	7	13	11	5	1	11	11	12	12	8	6	8	4	13	10	9	12	7	8	10	4	4	11	1	9
8	20_Esco_HA-NL	99.5	1	6	17	6	14	2	4	6	21	14	6	10	19	22	6	11	18	21	21	9	17	21	11	22	22	12	1	9	10	19	10	6	6	8	4	18	6	14	18	16	16	5	4	4	18	1	9
2	9_Esco_CA-NL	99.9	1	8	8	7	8	2	3	8	5	5	7	5	5	5	5	5	5	5	5	5	5	5	5	7	5	5	4	5	5	5	5	5	5	5	4	5	5	5	5	7	5	7	5	4	5	3	5
6	47_Esco_HA-DE	99.7	1	3	3	3	3	2	3	10	9	8	3	9	9	9	9	10	9	9	9	8	8	9	6	10	9	8	1	8	9	8	9	9	3	3	3	9	9	8	9	8	9	3	3	2	3	2	3
6	17_Esco_HA-NL	99.7	1	11	3	3	3	2	3	10	9	8	3	9	9	9	9	10	9	9	9	8	8	9	6	10	9	8	1	8	9	8	9	9	3	3	3	9	9	8	9	8	9	3	3	2	3	2	3
0	39_Esco_HA-DE	100.0	1	14	12	8	12	2	3	7	12	6	6	7	11	12	7	13	12	12	5	5	5	13	5	12	5	5	4	5	5	5	11	5	5	5	4	12	5	5	11	7	5	5	5	4	5	3	5
7	44_Esco_HA-DE	99.6	1	16	5	5	5	2	3	5	5	5	5	5	5	5	5	5	5	5	5	5	5	5	5	5	5	5	4	5	5	5	5	5	5	5	4	5	5	5	5	7	5	5	5	4	5	3	5
2	46_Esco_HA-DE	99.9	1	5	5	5	5	2	3	5	5	5	5	5	5	5	5	7	5	5	5	5	5	10	5	7	5	5	4	5	5	5	5	5	5	5	4	5	5	5	5	7	5	5	5	4	5	3	5
8	23_Esco_HA-NL	99.5	1	26	19	13	21	2	3	18	23	4	13	19	21	24	7	22	20	12	23	19	19	24	4	24	24	14	7	20	18	21	23	19	1	15	3	20	16	16	20	18	18	8	4	10	20	3	13
5	30_Esco_HA-NL	99.7	1	28	10	9	13	2	4	12	13	9	6	11	12	21	6	14	13	13	12	21	10	26	7	15	11	5	8	11	11	12	12	8	6	8	4	13	10	9	12	7	8	10	4	4	11	1	9
9	3_Esco_CA-NL	99.5	1	3	3	3	3	2	3	3	3	3	3	3	3	3	3	3	3	3	3	3	3	3	3	3	3	3	1	3	3	3	3	3	3	3	3	3	3	3	3	3	3	3	3	2	3	2	3
8	15_Esco_HA-NL	99.5	1	20	14	10	15	1	3	13	16	11	10	13	14	16	5	17	15	15	16	13	12	16	6	16	15	10	1	15	13	13	15	13	1	9	5	14	11	11	14	11	12	12	3	7	14	4	10
4	16_Esco_HA-NL	99.8	1	6	10	6	13	2	4	6	10	4	12	17	18	21	6	11	17	20	20	18	6	20	4	21	21	6	1	11	11	18	21	17	6	12	4	17	6	6	17	6	16	5	5	4	18	1	9
43	32b_Esco_HA-NL	97.6	1	1	1	1	1	1	1	1	1	1	1	1	1	1	1	1	1	1	1	1	1	1	1	1	1	1	1	1	1	1	1	1	1	1	1	1	1	1	1	1	1	1	1	1	1	1	1
3	20b_Esco_HA-NL	99.8	1	6	10	6	13	2	4	6	10	4	12	17	18	21	6	11	17	20	20	18	6	22	4	21	21	6	1	11	11	18	21	17	6	13	4	17	6	6	17	6	16	5	5	4	18	1	9
19	12b_Esco_HA-NL	98.9	2	21	15	11	16	4	5	14	17	12	11	14	15	17	12	18	16	16	17	14	13	17	9	17	16	11	6	16	14	14	16	14	7	10	6	15	12	12	15	12	13	13	10	8	15	? (failed)	11
8	45_Esco_HA-DE	99.5	1	11	3	3	3	2	3	10	9	8	3	9	9	9	9	10	9	9	9	8	8	9	6	10	9	8	1	8	9	8	9	9	3	3	3	9	9	8	9	8	9	3	3	2	3	2	3
8	26_Esco_HA-NL	99.5	1	17	13	1	1	1	1	1	1	1	1	1	1	14	1	15	14	14	13	11	11	15	8	14	12	1	5	12	12	1	13	11	1	1	1	1	1	10	1	1	1	1	9	1	1	1	1
5	18_Esco_HA-NL	99.7	1	18	10	6	14	2	4	6	14	10	6	12	13	15	11	11	10	10	15	12	10	14	7	15	13	5	1	13	11	12	14	12	6	8	4	6	6	6	13	10	11	5	5	4	12	1	9
9	33b_Esco_HA-NL	99.5	1	30	22	15	24	5	7	20	26	8	14	21	24	27	5	10	22	24	24	23	22	28	6	26	26	16	1	3	3	22	25	20	3	3	3	22	17	18	22	2	20	16	14	2	22	5	14
2	27_Esco_HA-NL	99.9	1	23	7	6	18	2	3	7	12	6	6	15	11	12	7	13	12	18	5	5	5	5	5	7	18	5	4	18	5	5	18	5	5	5	4	12	5	5	11	14	15	5	5	4	16	3	5
6	21_Esco_HA-NL	99.7	1	27	20	9	22	2	4	6	24	4	6	6	22	25	6	11	21	23	20	20	20	25	7	22	20	12	1	11	11	18	21	17	6	16	3	17	6	13	17	19	19	5	5	11	18	1	9
15	31_Esco_HA-NL	99.2	1	31	10	6	13	2	4	19	10	4	12	17	18	21	6	11	17	20	20	18	6	20	4	27	21	6	1	11	11	18	21	17	6	13	4	17	6	6	17	6	16	5	5	4	18	1	9
3	7_Esco_CA-NL	99.8	1	5	5	5	5	2	3	5	5	5	5	5	5	5	5	7	5	5	7	5	5	5	5	7	5	5	4	5	5	5	5	5	5	5	4	5	5	5	5	7	5	5	5	4	5	3	5
7	13_Esco_HA-NL	99.6	1	17	13	1	1	1	1	1	1	1	1	1	1	14	1	15	14	14	14	11	11	15	8	14	12	1	5	12	12	1	13	11	1	1	1	1	1	10	1	1	1	1	9	1	1	1	1
10	41_Esco_HA-DE	99.4	1	5	5	5	5	2	3	5	5	5	5	5	5	5	5	5	5	5	5	5	5	5	5	5	5	5	4	10	5	5	5	5	5	5	4	5	5	5	5	7	5	5	5	4	10	3	5
21	22c_Esco_HA-NL	98.8	1	3	3	3	3	2	3	10	9	8	3	9	9	9	9	10	9	9	9	8	8	9	6	10	9	8	1	8	9	8	9	9	3	3	3	9	9	8	9	8	9	3	3	2	3	2	3
0	28_Esco_HA-NL	100.0	1	24	16	6	19	2	3	16	19	9	6	16	17	19	8	20	13	19	19	16	15	18	10	19	19	5	1	6	15	16	19	16	6	8	4	16	14	5	11	7	5	5	5	4	5	3	5
5	36_Esco_HA-NL	99.7	1	31	10	6	13	2	4	6	10	4	12	17	18	21	6	11	17	20	20	18	6	20	4	27	21	6	1	11	11	18	21	17	6	13	4	17	6	6	17	6	16	5	5	4	18	1	9
9	22_Esco_HA-NL	99.5	1	3	3	3	3	2	3	10	9	8	3	9	9	9	9	10	9	9	9	8	8	9	6	10	9	8	1	8	9	8	9	9	3	3	3	9	9	8	9	8	9	3	3	2	3	2	3
7	34_Esco_HA-NL	99.6	1	19	10	6	14	6	4	6	14	10	6	12	12	15	6	11	10	10	15	12	10	14	7	15	14	5	1	13	11	12	14	12	6	8	4	6	6	6	13	10	11	5	5	4	12	1	9
6	48_Esco_HA-DE	99.7	1	3	3	3	11	2	3	3	9	8	3	9	9	9	9	10	9	9	9	8	8	9	6	10	9	8	1	8	9	10	9	9	3	3	3	9	9	8	9	8	9	3	3	2	3	2	3
10	24_Esco_HA-NL	99.4	1	29	21	14	23	2	4	19	25	14	6	20	23	26	14	23	17	20	6	22	21	27	4	25	25	15	1	6	19	6	24	6	8	17	3	21	6	17	21	8	16	15	13	12	21	1	9
5	32_Esco_HA-NL	99.7	1	2	2	2	2	1	2	2	2	2	2	22	2	2	2	2	2	2	25	2	2	29	2	2	2	2	2	2	2	2	2	2	2	2	2	2	2	2	23	2	2	2	2	2	2	1	2
13	35_Esco_HA-NL	99.3	1	17	13	1	1	1	1	1	1	1	1	1	1	14	1	15	14	14	14	11	11	15	8	14	12	1	5	12	12	1	13	11	1	1	1	1	1	10	1	1	1	1	9	1	1	1	1
6	1_Esco_CA-NL	99.7	1	1	1	1	1	1	1	1	1	1	1	1	1	1	1	1	1	1	1	1	1	1	1	1	1	1	1	1	1	1	1	1	1	1	1	1	1	1	1	1	1	1	1	1	1	1	1
61	35b_Esco_HA-NL	96.6	1	17	13	1	1	1	1	1	1	1	1	1	1	14	1	15	14	14	14	11	11	15	8	14	? (not found)	1	5	12	12	1	13	11	1	1	1	1	1	10	1	1	1	1	9	1	1	1	1
4	29_Esco_HA-NL	99.8	1	19	10	6	10	2	4	6	20	4	6	6	12	20	6	11	17	20	15	17	16	19	4	20	20	12	1	6	16	17	20	6	6	8	4	6	6	13	17	15	6	5	11	4	17	1	9
7	25_Esco_HA-NL	99.6	1	25	18	12	20	1	6	17	22	15	1	18	20	23	13	21	19	22	22	2	18	23	12	23	23	13	5	19	17	20	22	18	1	14	7	19	15	15	19	17	17	14	12	9	19	1	12
7	37_Esco_HA-DE	99.6	1	3	3	3	11	2	3	3	9	8	3	9	9	9	9	10	9	9	9	8	8	9	6	10	9	8	1	8	9	10	9	9	3	3	3	9	9	8	9	8	9	3	3	2	3	2	3
4	14_Esco_HA-NL	99.8	1	22	9	8	17	2	3	15	18	13	6	7	16	18	8	19	? (failed)	17	18	15	14	5	5	18	17	5	1	17	5	15	17	15	6	11	4	13	13	5	16	13	14	5	5	4	5	3	9
3	43_Esco_HA-DE	99.8	1	13	11	6	5	2	3	11	11	6	9	10	11	11	10	12	11	11	11	5	5	12	5	7	5	5	4	5	5	11	11	5	5	5	4	11	5	5	11	7	5	9	8	4	5	3	5
3	40_Esco_HA-DE	99.8	1	12	10	6	10	2	4	6	10	4	6	6	10	10	6	11	10	10	10	9	9	11	5	11	10	9	1	9	10	9	10	10	6	6	3	10	6	6	10	9	10	5	6	4	9	1	9
6	4_Esco_CA-NL	99.7	1	4	4	4	4	2	3	4	4	4	4	4	4	4	4	4	4	4	4	4	4	4	4	4	4	4	3	4	4	4	4	4	4	4	3	4	4	4	4	4	4	4	4	3	4	1	4
7	2_Esco_CA-NL	99.6	1	2	2	2	2	1	2	2	2	2	2	2	2	2	2	2	2	2	2	2	2	2	2	2	2	2	2	2	2	2	2	2	2	2	2	2	2	2	2	2	2	2	2	2	2	1	2
1	10_Esco_CA-NL	99.9	1	9	9	8	9	2	3	9	8	7	8	8	8	8	8	9	8	8	8	7	6	8	6	9	8	5	4	5	8	6	8	8	6	7	4	8	8	5	8	7	8	8	4	6	8	3	8
2	5_Esco_CA-NL	99.9	1	5	5	5	5	2	3	5	5	5	5	5	5	5	5	5	5	5	5	5	5	5	5	5	5	5	4	5	5	5	5	5	5	5	4	5	5	5	5	5	5	5	5	4	5	3	5
86	25b_Esco_HA-NL	95.1	1	25	18	12	20	1	? (not found)	17	22	15	1	18	20	23	13	21	19	22	22	2	18	23	12	23	23	13	5	19	17	20	22	18	1	14	7	19	15	? (not found)	19	17	17	14	12	9	19	1	12
14	12_Esco_HA-NL	99.2	2	21	15	11	16	4	5	14	17	12	11	14	15	17	12	18	16	16	17	14	13	17	9	17	16	11	6	16	14	14	16	14	7	10	6	15	12	12	15	12	13	13	10	8	15	? (failed)	11
10	8_Esco_CA-NL	99.4	1	7	7	6	7	2	3	7	7	6	6	7	7	7	7	8	7	7	5	5	7	7	4	8	7	7	1	7	7	7	7	7	2	2	2	7	7	7	7	2	7	6	7	5	7	1	7
5	19_Esco_HA-NL	99.7	1	19	10	6	14	2	4	6	15	10	6	12	12	15	6	16	10	10	15	12	10	14	7	15	14	5	1	14	11	12	14	12	6	8	4	6	6	6	13	10	11	11	5	4	13	1	9
[truncated: 4,053 more columns]
