# Supplementary material for: Epidemiology of Extended-Spectrum β-Lactamase-Producing E. coli and Vancomycin-Resistant Enterococci in the Northern Dutch–German Cross-Border Region
Source: Front Microbiol. 2017 Oct 5;8:1914. doi: 10.3389/fmicb.2017.01914 (PMC5633748; doi:10.3389/fmicb.2017.01914)
Supplement: TABLE S6 — E. faecium cgMLST allele types for distance calculation and percentage of good targets/genes. [file Table_6.XLSX]

## Sheet: in_Project_encfcm_Silvia_Co...
#Missing values in Distance Columns	Alias ID(s)	Perc. Good Targets	EFAU004_00003	EFAU004_00011	EFAU004_00026	EFAU004_00027	EFAU004_00028	EFAU004_00029	EFAU004_00030	EFAU004_00031	EFAU004_00032	EFAU004_00033	EFAU004_00034	EFAU004_00035	EFAU004_00036	EFAU004_00037	EFAU004_00038	EFAU004_00039	EFAU004_00040	EFAU004_00041	EFAU004_00042	EFAU004_00043	EFAU004_00044	EFAU004_00045	EFAU004_00047	EFAU004_00048	EFAU004_00049	EFAU004_00050	EFAU004_00051	EFAU004_00052	EFAU004_00053	EFAU004_00054	EFAU004_00055	EFAU004_00056	EFAU004_00057	EFAU004_00058	EFAU004_00059	EFAU004_00060	EFAU004_00061	EFAU004_00062	EFAU004_00064	EFAU004_00065	EFAU004_00066	EFAU004_00068	EFAU004_00069	EFAU004_00070	EFAU004_00071	EFAU004_00072	EFAU004_00082
16	9_Efcm_HA-DE	98.9	1	? (not found)	1	1	1	1	1	1	1	1	1	1	1	1	1	1	1	2	1	? (not found)	? (not found)	? (not found)	? (not found)	? (not found)	? (not found)	? (not found)	? (not found)	? (not found)	? (not found)	? (not found)	? (not found)	? (not found)	? (not found)	? (not found)	? (not found)	? (not found)	? (not found)	? (not found)	? (not found)	? (not found)	? (not found)	? (not found)	? (not found)	? (not found)	? (not found)	? (not found)	1
11	2_Efcm_HA-NL	99.2	1	? (not found)	1	1	1	1	1	1	1	1	1	1	1	1	1	1	1	2	1	? (not found)	? (not found)	? (not found)	? (not found)	? (not found)	? (not found)	? (not found)	? (not found)	? (not found)	? (not found)	? (not found)	? (not found)	? (not found)	? (not found)	? (not found)	? (not found)	? (not found)	? (not found)	? (not found)	? (not found)	? (not found)	? (not found)	? (not found)	? (not found)	? (not found)	? (not found)	? (not found)	1
14	7_Efcm_HA-NL	99.0	1	? (not found)	1	1	1	1	1	1	1	1	1	1	1	1	1	1	1	2	1	? (not found)	? (not found)	? (not found)	? (not found)	? (not found)	? (not found)	? (not found)	? (not found)	? (not found)	? (not found)	? (not found)	? (not found)	? (not found)	? (not found)	? (not found)	? (not found)	? (not found)	? (not found)	? (not found)	? (not found)	? (not found)	? (not found)	? (not found)	? (not found)	? (not found)	? (not found)	? (not found)	1
13	3_Efcm_HA-NL	99.1	1	? (not found)	1	1	1	1	1	1	1	1	1	1	1	1	1	1	1	2	1	? (not found)	? (not found)	? (not found)	? (not found)	? (not found)	? (not found)	? (not found)	? (not found)	? (not found)	? (not found)	? (not found)	? (not found)	? (not found)	? (not found)	? (not found)	? (not found)	? (not found)	? (not found)	? (not found)	? (not found)	? (not found)	? (not found)	? (not found)	? (not found)	? (not found)	? (not found)	? (not found)	1
11	5_Efcm_HA-NL	99.2	1	? (not found)	1	1	1	1	1	1	1	1	1	1	1	1	1	1	1	2	1	? (not found)	? (not found)	? (not found)	? (not found)	? (not found)	? (not found)	? (not found)	? (not found)	? (not found)	? (not found)	? (not found)	? (not found)	? (not found)	? (not found)	? (not found)	? (not found)	? (not found)	? (not found)	? (not found)	? (not found)	? (not found)	? (not found)	? (not found)	? (not found)	? (not found)	? (not found)	? (not found)	1
14	10_Efcm_HA-DE	99.0	1	? (not found)	1	1	1	1	1	1	1	1	1	1	1	1	1	1	1	1	1	54	1	? (not found)	1	1	1	1	1	1	1	1	1	1	1	1	1	1	1	1	1	1	1	1	1	1	1	1	1
8	8_Efcm_HA-DE	99.4	1	? (not found)	2	1	1	1	1	1	1	1	1	1	1	1	1	1	1	1	1	? (not found)	? (not found)	? (not found)	? (not found)	? (not found)	? (not found)	? (not found)	? (not found)	? (not found)	? (not found)	? (not found)	? (not found)	? (not found)	? (not found)	? (not found)	? (not found)	? (not found)	? (not found)	? (not found)	? (not found)	? (not found)	? (not found)	? (not found)	? (not found)	? (not found)	? (not found)	? (not found)	1
18	6_Efcm_HA-NL	98.7	1	? (not found)	1	1	1	1	1	1	1	1	1	1	1	1	1	1	1	2	1	? (not found)	? (not found)	? (not found)	? (not found)	? (not found)	? (not found)	? (not found)	? (not found)	? (not found)	? (not found)	? (not found)	? (not found)	? (not found)	? (not found)	? (not found)	? (not found)	? (not found)	? (not found)	? (not found)	? (not found)	? (not found)	? (not found)	? (not found)	? (not found)	? (not found)	? (not found)	? (not found)	1
20	1_Efcm_CA-NL	98.6	2	? (not found)	3	1	2	2	? (not found)	2	? (failed)	? (not found)	? (not found)	? (not found)	? (not found)	? (not found)	? (not found)	? (not found)	? (not found)	? (not found)	? (not found)	? (not found)	? (not found)	? (not found)	? (not found)	? (not found)	? (not found)	? (not found)	? (not found)	? (not found)	? (not found)	? (not found)	? (not found)	? (not found)	? (not found)	? (not found)	? (not found)	? (not found)	? (not found)	? (not found)	? (not found)	? (not found)	? (not found)	? (not found)	? (not found)	? (not found)	? (not found)	? (not found)	2
19	4_Efcm_HA-NL	98.7	1	? (not found)	1	1	1	1	1	1	1	1	1	1	1	1	1	1	1	2	1	? (not found)	? (not found)	? (not found)	? (not found)	? (not found)	? (not found)	? (not found)	? (not found)	? (not found)	? (not found)	? (not found)	? (not found)	? (not found)	? (not found)	? (not found)	? (not found)	? (not found)	? (not found)	? (not found)	? (not found)	? (not found)	? (not found)	? (not found)	? (not found)	? (not found)	? (not found)	? (not found)	1
8	11_Efcm_HA-DE	99.4	1	? (not found)	2	1	1	1	1	1	1	1	1	? (not found)	1	1	1	1	1	1	1	? (not found)	? (not found)	? (not found)	? (not found)	? (not found)	? (not found)	? (not found)	? (not found)	? (not found)	? (not found)	? (not found)	? (not found)	? (not found)	? (not found)	? (not found)	? (not found)	? (not found)	? (not found)	? (not found)	? (not found)	? (not found)	? (not found)	? (not found)	? (not found)	? (not found)	? (not found)	? (not found)	1
[truncated: 2,500 more columns]
