# Supplementary material for: Epidemiology of Extended-Spectrum β-Lactamase-Producing E. coli and Vancomycin-Resistant Enterococci in the Northern Dutch–German Cross-Border Region
Source: Front Microbiol. 2017 Oct 5;8:1914. doi: 10.3389/fmicb.2017.01914 (PMC5633748; doi:10.3389/fmicb.2017.01914)
Supplement: TABLE S8 — Results of ResFinder, VirulenceFinder, PlasmidFinder, and SerotypeFinder for E. coli and E. faecium isolates. [file Table_8.XLSX]

## Sheet: ResFinder-Ecoli
			Selected %ID threshold: 90.00 % / Selected minimum length: 60 %
			Aminoglycosides												beta-lactams																Fluoroquinolones				Fosfomycin	MLS- Macrolide, Lincosamide, Streptogramin B		Phenicol					Sulphonamide			Tetracycline			Trimethoprim
ID	Origin	Microorganism	aac(3)-IIa	aac(3)-IId	aac(6') Ib-cr	aacA4	aadA1	aadA2	aadA4	aadA5	aadA22	strA	strB	aph(3')-Ia	blaCTX-M-1	blaCTX-M-3	blaCTX-M-14	blaCTX-M-14b	blaCTX-M-15	blaCTX-M-27	blaCTX-M-55	blaTEM-1B	blaTEM-33	blaTEM-52C	blaTEM-187	blaOXA-1	blaCMY-2	blaSHV-12	blaSHV-27	blaDHA-1	aac(6') Ib-cr	oqxB	oqxA	QnrB66	fosA	mph(A)	erm(B)	catA1	catA2	catB3	floR	cmIA1	sul1	sul2	sul3	tet(A)	tet(B)	tet(D)	dfrA1
1_Esco_CA-NL	CA-NL	E. coli		99.88						100		100	99.88		100							100														100							100	100		100
2_Esco_CA-NL	CA-NL	E. coli					100	100				100	100															100														99.92			100	100
3_Esco_CA-NL	CA-NL	E. coli																									100																				100
4_Esco_CA-NL	CA-NL	E. coli					100								100																												100	100		100			100
5_Esco_CA-NL	CA-NL	E. coli								100		100	100		100							100																						100
6_Esco_CA-NL	CA-NL	E. coli					100								100							100																					100			100			100
7_Esco_CA-NL	CA-NL	E. coli					100					100	100		100							100														100								100			99.92		100
8_Esco_CA-NL	CA-NL	E. coli																	100
9_Esco_CA-NL	CA-NL	E. coli										100	100						100																									100			100
10_Esco_CA-NL	CA-NL	E. coli																	100
11_Esco_CA-NL	CA-NL	E. coli										100	99.76					100				100																99.55						100				100
12_Esco_HA-NL	HA-NL	E. coli																	100			99.88
12b_Esco_HA-NL	HA-NL	E. coli																	100			99.88
13_Esco_HA-NL	HA-NL	E. coli																		100
14_Esco_HA-NL	HA-NL	E. coli		99.88															100			100
15_Esco_HA-NL	HA-NL	E. coli																				100					100
16_Esco_HA-NL	HA-NL	E. coli			100														100			100				100					100									100
17_Esco_HA-NL	HA-NL	E. coli	100				100					100	100						100			100																99.55						100				100	100
18_Esco_HA-NL	HA-NL	E. coli										100	100											100																				99.88			100		99.79
19_Esco_HA-NL	HA-NL	E. coli							99.62			99.88	100		100																															100
20_Esco_HA-NL	HA-NL	E. coli									100																	100								100	99.86
20b_Esco_HA-NL	HA-NL	E. coli								100					100																													100
21_Esco_HA-NL	HA-NL	E. coli					100										100																													100			100
22_Esco_HA-NL	HA-NL	E. coli	99.77					100				100	100				100																			100							100	100
22c_Esco_HA-NL	HA-NL	E. coli	99.77					100				100	100				100																			100							100	100
23_Esco_HA-NL	HA-NL	E. coli					100					100	100									100					100																				100
24_Esco_HA-NL	HA-NL	E. coli					100																	100																	98.19
25_Esco_HA-NL	HA-NL	E. coli										100	100			100						100													100									100
25b_Esco_HA-NL	HA-NL	E. coli										100	100			100						99.87													100									100
26_Esco_HA-NL	HA-NL	E. coli			100					100									100							100					100							99.85		100							100
27_Esco_HA-NL	HA-NL	E. coli													100								100
28_Esco_HA-NL	HA-NL	E. coli															100
29_Esco_HA-NL	HA-NL	E. coli								100		100	100		100																													100
30_Esco_HA-NL	HA-NL	E. coli															100
31_Esco_HA-NL	HA-NL	E. coli					99.75										100					100				100															98.27		100	100
32_Esco_HA-NL	HA-NL	E. coli								100					100																													100
32b_Esco_HA-NL	HA-NL	E. coli		100								100	100									100								100
33_Esco_HA-NL	HA-NL	E. coli				100											100														99.66					100	99.86					99.92
33b_Esco_HA-NL	HA-NL	E. coli				100											100														99.66					100	99.86					99.92
34_Esco_HA-NL	HA-NL	E. coli			100		100	100		100				100							100					100					100								96.11	99.84		99.92			100	100
35_Esco_HA-NL	HA-NL	E. coli			100							100	99.88						100			100				100					100									100				100
35b_Esco_HA-NL	HA-NL	E. coli			100														100							100					100									100
36_Esco_HA-NL	HA-NL	E. coli								100		100	100		100							99.88																						100
37_Esco_HA-DE	HA-DE	E. coli																	100																		99.86
38_Esco_HA-DE	HA-DE	E. coli															100
39_Esco_HA-DE	HA-DE	E. coli															100
40_Esco_HA-DE	HA-DE	E. coli	100		100			100				100	100	100					100			99.88				100					100					100				100	98.27		100	100		100
41_Esco_HA-DE	HA-DE	E. coli					100					100	100		100							100																						100		100			100
42_Esco_HA-DE	HA-DE	E. coli	99.77		100					100									100			99.88				100					100					100				100			100			100
43_Esco_HA-DE	HA-DE	E. coli	99.77		100					100		100	99.81						100							100					100					100				100			100	100		100
44_Esco_HA-DE	HA-DE	E. coli					100	100		100		100	100	100											98.95											100						99.92	100	100	100	100
45_Esco_HA-DE	HA-DE	E. coli			100		100												100							100					100																		100
46_Esco_HA-DE	HA-DE	E. coli					100					100	100		100							100																									99.92		100
47_Esco_HA-DE	HA-DE	E. coli					100					100	100						100																	100							100	100		100			100
48_Esco_HA-DE	HA-DE	E. coli								100							100					100																					100
49_Kp_HA-DE	HA-DE	K. pneumoniae	99.77									100	100						100										99.88			99.08	99.49	99.07	96.67									100
	CA-NL: Community, The Netherlands
	HA-NL: Hospital, The Netherlands
	HA-DE: Hospital, Germany
[truncated: 5 more columns]

## Sheet: VirulenceFinder-Ecoli
						Selected %ID threshold: 90.00 %
						VIRULENCE FACTORS										VIRULENCE FACTORS
			Selected %ID threshold: 90.00 % / Selected minimum length: 60 %
			VIRULENCE FACTORS
			Dispersin, antiaggregation protein	Dispersin transporter protein	AggR-activated regulator	Enteroaggregative immunoglobulin repeat protein	AAF/I major fimbrial subunit	AAF/I minor adhesin. Enterobacteria AfaD invasin protein	Usher, AAF/I assembly unit	Chaperone, AAF/I assembly unit	AraC transcriptional activator	AAF/III minor adhesin. Enterobacteria AfaD invasin protein	Usher, AAF/III assembly unit	Chaperone, AAF/III assembly unit		EAST-1 heat-stable toxin	Hexosyltransferase homolog		Colicin M	Intimin		Type III secretions system	Secreted protein B	Type III secretion system	serine protease autotransporters of Enterobacteriaceae (SPATE)	Prophage-encoded type III secretion system effector	Type II secretion protein	Glutamate decarboxylase	Adherence protein	Long polar fimbriae		Enterobactin siderophore receptor protein	Increased serum survival	Microcin H47 part of colicin H	MchC protein	ABC transporter protein MchF	Microcin M part of colicin H	Non-LEE encoded effector B	Diffuse adherence fibrillar adhesin gene	Isoprenoid Biosynthesis	Putative isopentenyl-diphosphate delta-isomerase	serine protease autotransporters of Enterobacteriaceae (SPATE)	Secreted autotransporter toxin	Plasmid-encoded enterotoxin	Translocated intimin receptor protein	Temperature-sensitive hemagglutinin	Vacuolating autotransporter toxin
ID	Origin	Microorganism	aap	aatA	aar	air	aggA	aggB	aggC	aggD	aggR	agg3B	agg3C	agg3D	agg5A	astA	capU	celb	cma	eae	eilA	espA	espB	espF	espl	espJ	etpD	gad	iha	ipfA	ireA	iroN	iss	mchB	mchC	mchF	mcmA	nieB	nfaE	ORF3	ORF4	pic	sat	senB	tir	tsh	vat
1_Esco_CA-NL	CA-NL	E. coli																												98.95	99.95						99.87						99.95	100
2_Esco_CA-NL	CA-NL	E. coli																														100	100			100						100
3_Esco_CA-NL	CA-NL	E. coli				95.68										100		97.92			98.65							99.14	100				100
4_Esco_CA-NL	CA-NL	E. coli																										100	98.9		99.9		99.68
5_Esco_CA-NL	CA-NL	E. coli																										100				100	100			100
6_Esco_CA-NL	CA-NL	E. coli														100			100									100		100		100	100
7_Esco_CA-NL	CA-NL	E. coli																										99.89					98.83
8_Esco_CA-NL	CA-NL	E. coli				97.5															99.71							99.71		99.83
9_Esco_CA-NL	CA-NL	E. coli																										100					99.42
10_Esco_CA-NL	CA-NL	E. coli																										100
11_Esco_CA-NL	CA-NL	E. coli				95.74															98.65							99.47					99.12						99.6					99.91
12_Esco_HA-NL	HA-NL	E. coli																										94.5
12b_Esco_HA-NL	HA-NL	E. coli																										93.52
13_Esco_HA-NL	HA-NL	E. coli																										99.71					100										100
14_Esco_HA-NL	HA-NL	E. coli															99.82											99.71					100
15_Esco_HA-NL	HA-NL	E. coli				100															100							100	99.81	100		100	100	96.07	99.81	100	99.64
16_Esco_HA-NL	HA-NL	E. coli																												100			90.48
17_Esco_HA-NL	HA-NL	E. coli	100	99.84	100	95.34					100	99.77	100	99.73	99.81		99.91				98.59							99.47	99.95											99.9	99.81
18_Esco_HA-NL	HA-NL	E. coli																										99.91		100		99.91	100			99.91
19_Esco_HA-NL	HA-NL	E. coli																												100			100
20_Esco_HA-NL	HA-NL	E. coli																										99.93		100
20b_Esco_HA-NL	HA-NL	E. coli																										100		100
21_Esco_HA-NL	HA-NL	E. coli																	100									99.83		100			100	100	99.94	100	100									100
22_Esco_HA-NL	HA-NL	E. coli				95.34															98.65							99.36					100
22c_Esco_HA-NL	HA-NL	E. coli				98.75															98.65							98.75					100
23_Esco_HA-NL	HA-NL	E. coli				94.62															97.82							99.64
24_Esco_HA-NL	HA-NL	E. coli				95.99																						99.57					98.83
25_Esco_HA-NL	HA-NL	E. coli																98.61										100			100		100														100
25b_Esco_HA-NL	HA-NL	E. coli																98.61										99.21			100		100														100
26_Esco_HA-NL	HA-NL	E. coli																										99.71	100				100										100
27_Esco_HA-NL	HA-NL	E. coli															100											100	100														100
28_Esco_HA-NL	HA-NL	E. coli																										100					98.83
29_Esco_HA-NL	HA-NL	E. coli																	100	99.72		100		91.11		99.85	99.89	100		100		99.95	100			99.9		99.8							99.88
30_Esco_HA-NL	HA-NL	E. coli																										99.91		100		100	100			100										99.98
31_Esco_HA-NL	HA-NL	E. coli																										100		100	99.95	99.95	100			100										100
32_Esco_HA-NL	HA-NL	E. coli																	100											98.95	99.95	90.68	100			99.86						100					100
32b_Esco_HA-NL	HA-NL	E. coli																										100	100
33_Esco_HA-NL	HA-NL	E. coli				97.11															100							100		100			100
33b_Esco_HA-NL	HA-NL	E. coli				95.92															100							100		100			100
34_Esco_HA-NL	HA-NL	E. coli																	100											100
35_Esco_HA-NL	HA-NL	E. coli																										99.71	100				100										100
35b_Esco_HA-NL	HA-NL	E. coli																											100				100										100
36_Esco_HA-NL	HA-NL	E. coli																										100		100		100	100			100
37_Esco_HA-DE	HA-DE	E. coli				95.34												100			98.65							98.86	99.95														99.97
38_Esco_HA-DE	HA-DE	E. Coli				95.34															98.65							99.36					100
39_Esco_HA-DE	HA-DE	E. coli														100												100
40_Esco_HA-DE	HA-DE	E. coli																										100		100
41_Esco_HA-DE	HA-DE	E. coli																										100				99.95	100			100										100
42_Esco_HA-DE	HA-DE	E. coli																										100					99.42
43_Esco_HA-DE	HA-DE	E. coli																				99.14	99.68		99.27			100	99.95				99.32											100	98.16
44_Esco_HA-DE	HA-DE	E. coli															100											100				100	100			100
45_Esco_HA-DE	HA-DE	E. coli	100	99.68	100	95.34	100	98.17	99.68	99.6	100					99.15					98.65							98.72					100							99.9	99.63
46_Esco_HA-DE	HA-DE	E. coli																										100					98.83
47_Esco_HA-DE	HA-DE	E. coli				95.34															98.65							99.47	99.76				99.12						99.87
48_Esco_HA-DE	HA-DE	E. coli				95.34												100			98.65							99.36	99.95				99.42						99.87				99.97	100
49_Kp_HA-DE	HA-DE	Kp
	CA-NL: Community, The Netherlands
	HA-NL: Hospital, The Netherlands
	HA-DE: Hospital, Germany

## Sheet: PlasmidFinder-Ecoli
			Selected %ID threshold: 95.00
ID	Origin	Microorganism	IncA/C2	IncB/O/K/Z	IncFIA	IncFIB(AP001918)	IncFIB(pB171)	IncFIC(FII)	IncFIB(K)	IncFII(pHN7A8)	IncFII	IncFII(29)	IncFII(pRSB107)	IncI1	IncI2	IncL/M (pMU407)	IncN	IncN3	IncQ1	IncR	IncY	IncX1	IncX4	p0111	ColpVC	Col8282	Col(BS512)	Col156	Col(MG828)
1_Esco_CA-NL	CA-NL	E. coli		95.36		96.63						99.61		97.89							99.48
2_Esco_CA-NL	CA-NL	E. coli				98.39		95.59						99.3	98.1
3_Esco_CA-NL	CA-NL	E. coli		97.32		98.39					96.17	95.77												98.87	100	100
4_Esco_CA-NL	CA-NL	E. coli			100	97.07		95.59						99.3										99.55
5_Esco_CA-NL	CA-NL	E. coli				98.39		95.59						99.3
6_Esco_CA-NL	CA-NL	E. coli				99.12								99.3
7_Esco_CA-NL	CA-NL	E. coli				97.65						96.14					100			100
8_Esco_CA-NL	CA-NL	E. coli			99.74	98.39							100														100
9_Esco_CA-NL	CA-NL	E. coli																									100
10_Esco_CA-NL	CA-NL	E. coli	No plasmid replicons found
11_Esco_CA-NL	CA-NL	E. coli				96.63						99.61			100													99.48
12_Esco_HA-NL	HA-NL	E. coli												97.89
12b_Esco_HA-NL	HA-NL	E. coli												97.89													100
13_Esco_HA-NL	HA-NL	E. coli			100								100
14_Esco_HA-NL	HA-NL	E. coli			100	96.77							100	100
15_Esco_HA-NL	HA-NL	E. coli				98.39					96.18			100											98.96
16_Esco_HA-NL	HA-NL	E. coli				99.71		99.8						99.3		100
17_Esco_HA-NL	HA-NL	E. coli				97.51							100
18_Esco_HA-NL	HA-NL	E. coli			99.72	98.39								99.3							99.74
19_Esco_HA-NL	HA-NL	E. coli				98.24					100			97.89			100		100					98.08
20_Esco_HA-NL	HA-NL	E. coli				97.36								100								98.93
20b_Esco_HA-NL	HA-NL	E. coli												99.3
21_Esco_HA-NL	HA-NL	E. coli		100		98.39		95.59																			100
22_Esco_HA-NL	HA-NL	E. coli								96.17													100
22c_Esco_HA-NL	HA-NL	E. coli								96.17													100
23_Esco_HA-NL	HA-NL	E. coli		97.99																100									95.38
24_Esco_HA-NL	HA-NL	E. coli									100			99.3							99.48						100		95
25_Esco_HA-NL	HA-NL	E. coli									100																	98.05	95.38
25b_Esco_HA-NL	HA-NL	E. coli									100																	98.05	95.38
26_Esco_HA-NL	HA-NL	E. coli			99.74		98.39				95.79
27_Esco_HA-NL	HA-NL	E. coli									98.03			97.89											97.41		100	96.05
28_Esco_HA-NL	HA-NL	E. coli									100
29_Esco_HA-NL	HA-NL	E. coli				98.39								99.3								98.66
30_Esco_HA-NL	HA-NL	E. coli				98.39		95.39			100																99.57
31_Esco_HA-NL	HA-NL	E. coli		100	99.72	98.39		95.59
32_Esco_HA-NL	HA-NL	E. coli			100	95.56		95.59						99.3
32b_Esco_HA-NL	HA-NL	E. coli												100				100
33_Esco_HA-NL	HA-NL	E. coli									100																	100
33b_Esco_HA-NL	HA-NL	E. coli									100																	100
34_Esco_HA-NL	HA-NL	E. coli				98.39		95.59			100			100	99.69						98.95
35_Esco_HA-NL	HA-NL	E. coli			99.74						100											100
35b_Esco_HA-NL	HA-NL	E. coli			99.74																	100
36_Esco_HA-NL	HA-NL	E. coli				98.39					100			99.3					100
37_Esco_HA-DE	HA-DE	E. coli		96.05						96.18											99.87						100
38_Esco_HA-DE	HA-DE	E. Coli	No plasmid replicons found
39_Esco_HA-DE	HA-DE	E. coli		100
40_Esco_HA-DE	HA-DE	E. coli	100		99.74	97.65														100
41_Esco_HA-DE	HA-DE	E. coli			99.72	98.39		95.59						100								98.93
42_Esco_HA-DE	HA-DE	E. coli			99.74	98.39					99.79						100
43_Esco_HA-DE	HA-DE	E. coli			99.74	99.71							100														100	98.59
44_Esco_HA-DE	HA-DE	E. coli				98.39		95.59						99.3					100
45_Esco_HA-DE	HA-DE	E. coli					99.38						100
46_Esco_HA-DE	HA-DE	E. coli									99.23			100			99.22			100									95.24
47_Esco_HA-DE	HA-DE	E. coli			100	97.8		95.59
48_Esco_HA-DE	HA-DE	E. coli				96.63						99.61														100		97.4
49_Kp_HA-DE	HA-DE	Kp							99.11		96.38
	CA-NL: Community, The Netherlands
	HA-NL: Hospital, The Netherlands
	HA-DE: Hospital, Germany

## Sheet: Serotype-Ecoli
		Select threshold for %ID 85 / Select minimum length 60%
			H type	O type
ID	Origin	Predicted Serotype	fliC	wzx	wzy	wzm	wzt
1_Esco_CA-NL	CA-NL	O16:H5	99.16	100	100
2_Esco_CA-NL	CA-NL	O51:H4	99.9	98.33	98.65
3_Esco_CA-NL	CA-NL	O15:H6	97.33	100	99.83
4_Esco_CA-NL	CA-NL	O157:H4	99.9		99.09
5_Esco_CA-NL	CA-NL	O89:H10	99.84			94.1	93.49
6_Esco_CA-NL	CA-NL	O6:H49	100	100	100
7_Esco_CA-NL	CA-NL	O9:H9	98.86			99.87	99.92
8_Esco_CA-NL	CA-NL	O102:H6	95.15	99.76
9_Esco_CA-NL	CA-NL	O89:H9	98.86			94.1	93.49
10_Esco_CA-NL	CA-NL	O25:H16	99.94	100	99.91
11_Esco_CA-NL	CA-NL	O86:H18	100	99.92	99.71
12_Esco_HA-NL	HA-NL	:H56	99.69	No O type genes found
12b_Esco_HA-NL	HA-NL	:H56	99.69	No O type genes found
13_Esco_HA-NL	HA-NL	O25:H4	100	96.03	95.67
14_Esco_HA-NL	HA-NL	O7:H4	99.33	99.93	99.91
15_Esco_HA-NL	HA-NL	:H15	100	No O type genes found
16_Esco_HA-NL	HA-NL	O53:H21	98.64	99.92	100
17_Esco_HA-NL	HA-NL	O99:H30	99.94			99.75	99.85
18_Esco_HA-NL	HA-NL	O23:H16	99.94	100	99.9
19_Esco_HA-NL	HA-NL	O45:H4	100	100	100
20_Esco_HA-NL	HA-NL	O39:H48	98.7	99.93	100
20b_Esco_HA-NL	HA-NL	O100:H2	99.2		100
21_Esco_HA-NL	HA-NL	O58:H21	100		100
22_Esco_HA-NL	HA-NL	O86:H18	100	99.92	99.71
22c_Esco_HA-NL	HA-NL	O86:H18	100		99.75
23_Esco_HA-NL	HA-NL	O172:H45	98.54	98.4	98.89
24_Esco_HA-NL	HA-NL	:H45	99.88	No O type genes found
25_Esco_HA-NL	HA-NL	O2:H7	100	99.92	99.86
25b_Esco_HA-NL	HA-NL	O2:H7	100	99.92	100
26_Esco_HA-NL	HA-NL	O25:H4	100	96.03	95.67
27_Esco_HA-NL	HA-NL	O15:H10	100	99.68	99.24
28_Esco_HA-NL	HA-NL	O8:H2	99.2			99.05	99.59
29_Esco_HA-NL	HA-NL	:H16	99.87	No O type genes found
30_Esco_HA-NL	HA-NL	O8:H9	100			99.4	99.51
31_Esco_HA-NL	HA-NL	O8:H25	100			100	100
32_Esco_HA-NL	HA-NL	O24:H4	100	99.92	100
32b_Esco_HA-NL	HA-NL	O16:H5	96.16	100	100
33_Esco_HA-NL	HA-NL	O17/O44:H18	100	99.92	100
33b_Esco_HA-NL	HA-NL	O17/O44:H18	100	99.92	100
34_Esco_HA-NL	HA-NL	O25:H19	100	100	99.89
35_Esco_HA-NL	HA-NL	O25:H4	100	96.03	95.67
35b_Esco_HA-NL	HA-NL	O25:H4	100	96.03	95.67
36_Esco_HA-NL	HA-NL	O9:H12	100			99.49	97.3
37_Esco_HA-DE	HA-DE	O1:H15	98.4	99.92
38_Esco_HA-DE	HA-DE	O86:H18	100	100	99.49
39_Esco_HA-DE	HA-DE	O28ab:H9	98.66	99.92	100
40_Esco_HA-DE	HA-DE	O29:H8	99.93	99.86	100
41_Esco_HA-DE	HA-DE	O89:H10	99.84			94.1	93.49
42_Esco_HA-DE	HA-DE	O8:H9	99.95			99.29	99.51
43_Esco_HA-DE	HA-DE	O101:H33	100			100	100
44_Esco_HA-DE	HA-DE	O89:H10	99.74			94.1	93.49
45_Esco_HA-DE	HA-DE	O86:H30	99.94	99.51	99.57
46_Esco_HA-DE	HA-DE	O9:H9	98.86			99.87	99.92
47_Esco_HA-DE	HA-DE	:H5	98.4	No O type genes found
48_Esco_HA-DE	HA-DE	O1:H15	98.4	99.89	99.56
	CA-NL: Community, The Netherlands
	HA-NL: Hospital, The Netherlands
	HA-DE: Hospital, Germany

## Sheet: E.faecium
			ResFinder -Selected %ID threshold: 90.00 % / Selected minimum length: 60 %																										Selected %ID threshold: 90.00 % / Selected minimum length: 60 %
			Aminoglycosides				MLS- Macrolide, Lincosamide, Streptogramin B			Phenicol	Tetracycline			Trimethoprim	Glycopeptide														VIRULENCE - Enterococcus
ID	Origin	Microorganism	aph(3')-III	ant(6)-Ia	aac(6')-aph(2'')	aadE	erm(B)	msr(C)	Inu(B)	cat(pC221)	tet(U)	tet(L)	tet(M)	dfrG	VanH-A	VanR-A	VanS-A	VanX-A	VanY-A	VanZ-A	VanA	VanA-B	VanH-B	VanR-B	VanS-B	VanX-B	VanY-B	VanW-B	efaAfm	acm	hylEfm
1_Efcm_CA-NL	CA-NL	E. faecium						98.99					100		100	100	100	99.84	100	100	100								94.13
2_Efcm_HA-NL	HA-NL	E. faecium				100	99.73	98.85														99.03	99.38	99.1	99.78	96.72	99.88	97.71	94.27	99.95
3_Efcm_HA-NL	HA-NL	E. faecium				100	99.73	98.85														99.03	99.38	99.1	99.78	96.72	99.88	97.71	94.27	99.95
4_Efcm_HA-NL	HA-NL	E. faecium	100	100			99.86	98.92														99.03	99.38	99.25	99.78	96.72	100	97.83	94.27	100	100
5_Efcm_HA-NL	HA-NL	E. faecium				100	99.73	98.92														99.03	99.38	99.25	99.78	96.72	100	97.71	94.27	99.95	99.94
6_Efcm_HA-NL	HA-NL	E. faecium				100	99.73	98.92														99.03	99.38	99.25	99.78	96.72	100	97.71	94.27	99.95
7_Efcm_HA-NL	HA-NL	E. faecium	100	100			99.86	98.92	99.75			100	96.3									99.03	99.38	99.25	99.78	96.72	100	97.83	94.27	100	100
8_Efcm_HA-DE	HA-DE	E. faecium		100	99.93		100	98.85		97.69	99.37		100		100	100	100	100	100	100	100								94.27	100
9_Efcm_HA-DE	HA-DE	E. faecium	100	100			99.86	98.92														99.03	99.38	99.25	99.78	96.72	100	97.83	94.27	100	100
10_Efcm_HA-DE	HA-DE	E. faecium					99.73	98.99						100	100	100	100	100			100								94.27	100
11_Efcm_HA-DE	HA-DE	E. faecium			99.93		100	98.85		97.69	99.37		100		100	100	100	100	100	100	100								94.27	100
	CA-NL: Community, The Netherlands
	HA-NL: Hospital, The Netherlands
	HA-DE: Hospital, Germany
